# Supplementary material for: GLH/VASA helicases promote germ granule formation to ensure the fidelity of piRNA-mediated transcriptome surveillance
Source: Nat Commun. 2022 Sep 9;13:5306. doi: 10.1038/s41467-022-32880-2 (PMC9463143; doi:10.1038/s41467-022-32880-2)
Supplement: Supplementary file 4 — Supplementary Data 1 [file 41467_2022_32880_MOESM4_ESM.xlsx]

## Sheet: flag-mCherry-GLH-1_1
Protein IDs	Majority protein IDs	Protein names	Gene names	Fasta headers	Number of proteins	Peptides	Razor + unique peptides	Unique peptides	Sequence coverage [%]	Mol. weight [kDa]	Sequence length	Q-value	Score	Sequence coverage G1.raw [%]	Intensity
P06125	P06125	Vitellogenin-5	vit-5	sp|P06125|VIT5_CAEEL Vitellogenin-5 OS=Caenorhabditis elegans OX=6239 GN=vit-5 PE=2 SV=2	1	18	18	4	11.8	186.44	1603	0	323.31	11.8	3086000000
P34689;Q966L9;O01836	P34689	ATP-dependent RNA helicase glh-1	glh-1	sp|P34689|GLH1_CAEEL ATP-dependent RNA helicase glh-1 OS=Caenorhabditis elegans OX=6239 GN=glh-1 PE=1 SV=3	3	37	37	37	69.2	79.779	763	0	323.31	69.2	52763000000
P55155	P55155	Vitellogenin-1	vit-1	sp|P55155|VIT1_CAEEL Vitellogenin-1 OS=Caenorhabditis elegans OX=6239 GN=vit-1 PE=1 SV=2	1	29	29	11	21.3	188.06	1616	0	323.31	21.3	2462800000
C6KRI9;X5M900;Q22847;X5M5W2	C6KRI9;X5M900;Q22847;X5M5W2			tr|C6KRI9|C6KRI9_CAEEL Uncharacterized protein OS=Caenorhabditis elegans OX=6239 GN=CELE_T28C6.7 PE=1 SV=1;tr|X5M900|X5M900_CAEEL Uncharacterized protein OS=Caenorhabditis elegans OX=6239 GN=CELE_T28C6.7 PE=1 SV=1;tr|Q22847|Q22847_CAEEL Uncharacterized pro	4	14	14	14	7.3	264.16	2300	0	261.26	7.3	520940000
P05690	P05690	Vitellogenin-2	vit-2	sp|P05690|VIT2_CAEEL Vitellogenin-2 OS=Caenorhabditis elegans OX=6239 GN=vit-2 PE=1 SV=5	1	26	8	8	19	187.72	1613	0	212.21	19	1223800000
Q966I7	Q966I7			tr|Q966I7|Q966I7_CAEEL CCHC-type domain-containing protein OS=Caenorhabditis elegans OX=6239 GN=CELE_K08D12.3 PE=1 SV=1	1	6	6	6	39.1	15.557	151	0	203.89	39.1	553610000
P02566	P02566	Myosin-4	unc-54	sp|P02566|MYO4_CAEEL Myosin-4 OS=Caenorhabditis elegans OX=6239 GN=unc-54 PE=1 SV=2	1	5	5	5	3.7	224.75	1963	0	126.24	3.7	110350000
P18948	P18948	Vitellogenin-6	vit-6	sp|P18948|VIT6_CAEEL Vitellogenin-6 OS=Caenorhabditis elegans OX=6239 GN=vit-6 PE=1 SV=5	1	9	9	9	5.9	193.32	1651	0	107.88	5.9	125030000
P09446;P20163;P27420	P09446	Heat shock 70 kDa protein A	hsp-1	sp|P09446|HSP1_CAEEL Heat shock protein hsp-1 OS=Caenorhabditis elegans OX=6239 GN=hsp-1 PE=1 SV=2	3	16	16	13	30.8	69.722	640	0	107.01	30.8	2941000000
O62415	O62415		lys-1	sp|O62415|LYS1_CAEEL Lysozyme-like protein 1 OS=Caenorhabditis elegans OX=6239 GN=lys-1 PE=2 SV=1	1	1	1	1	5	32.379	298	0	89.7	5	127700000
Q9N3F7	Q9N3F7			tr|Q9N3F7|Q9N3F7_CAEEL Uncharacterized protein OS=Caenorhabditis elegans OX=6239 GN=CELE_Y53G8AR.9 PE=1 SV=1	1	4	4	4	12.4	35.076	315	0	88.399	12.4	212450000
Q95Y04	Q95Y04	40S ribosomal protein S28	rps-28	sp|Q95Y04|RS28_CAEEL 40S ribosomal protein S28 OS=Caenorhabditis elegans OX=6239 GN=rps-28 PE=3 SV=1	1	3	3	3	50.8	7.4365	65	0	84.535	50.8	55950000
Q19286;M1Z854;H2KYU8	Q19286;M1Z854	Intermediate filament protein ifb-2	ifb-2	sp|Q19286|IFB2_CAEEL Intermediate filament protein ifb-2 OS=Caenorhabditis elegans OX=6239 GN=ifb-2 PE=1 SV=1;tr|M1Z854|M1Z854_CAEEL Intermediate filament protein ifb-2 OS=Caenorhabditis elegans OX=6239 GN=ifb-2 PE=1 SV=1	3	5	5	5	12.2	61.61	543	0	81.902	12.2	130000000
P49405	P49405	60S ribosomal protein L5	rpl-5	sp|P49405|RL5_CAEEL 60S ribosomal protein L5 OS=Caenorhabditis elegans OX=6239 GN=rpl-5 PE=3 SV=1	1	4	4	4	20.8	33.386	293	0	75.62	20.8	277910000
Q966C6	Q966C6	60S ribosomal protein L7a	rpl-7A	sp|Q966C6|RL7A_CAEEL 60S ribosomal protein L7a OS=Caenorhabditis elegans OX=6239 GN=rpl-7A PE=1 SV=3	1	4	4	4	16.6	30.174	265	0	74.995	16.6	375450000
P91306	P91306		cey-2	tr|P91306|P91306_CAEEL CSD_1 domain-containing protein OS=Caenorhabditis elegans OX=6239 GN=cey-2 PE=1 SV=1	1	1	1	1	6	29.404	267	0	74.832	6	123360000
Q21930	Q21930	60S ribosomal protein L28	rpl-28	sp|Q21930|RL28_CAEEL 60S ribosomal protein L28 OS=Caenorhabditis elegans OX=6239 GN=rpl-28 PE=1 SV=3	1	2	2	2	15.9	13.725	126	0	70.323	15.9	215620000
Q9N3X2	Q9N3X2	40S ribosomal protein S4	rps-4	sp|Q9N3X2|RS4_CAEEL 40S ribosomal protein S4 OS=Caenorhabditis elegans OX=6239 GN=rps-4 PE=1 SV=1	1	7	7	7	30.1	29.044	259	0	58.689	30.1	307530000
A0A4V0IKA6;A0A4V0IKE4;H2KZQ9;A0A4V0IM30;Q95ZV3;H2KZQ8	A0A4V0IKA6;A0A4V0IKE4;H2KZQ9;A0A4V0IM30;Q95ZV3;H2KZQ8			tr|A0A4V0IKA6|A0A4V0IKA6_CAEEL Protein transport protein sec16 OS=Caenorhabditis elegans OX=6239 GN=sec-16a.2 PE=1 SV=1;tr|A0A4V0IKE4|A0A4V0IKE4_CAEEL Protein transport protein sec16 OS=Caenorhabditis elegans OX=6239 GN=sec-16a.2 PE=1 SV=1;tr|H2KZQ9|H2KZQ9	6	8	8	8	6.8	174.79	1569	0	57.199	6.8	321680000
P10986;P0DM42;P0DM41;P10984;Q95ZL1	P10986;P0DM42;P0DM41;P10984;Q95ZL1	Actin-4;Actin-3;Actin-1;Actin-2	act-4;act-3;act-1;act-2	sp|P10986|ACT4_CAEEL Actin-4 OS=Caenorhabditis elegans OX=6239 GN=act-4 PE=3 SV=2;sp|P0DM42|ACT3_CAEEL Actin-3 OS=Caenorhabditis elegans OX=6239 GN=act-3 PE=3 SV=1;sp|P0DM41|ACT1_CAEEL Actin-1 OS=Caenorhabditis elegans OX=6239 GN=act-1 PE=1 SV=1;sp|P10984|	5	7	7	4	26.9	41.777	376	0	56.927	26.9	1233500000
O02639	O02639	60S ribosomal protein L19	rpl-19	sp|O02639|RL19_CAEEL 60S ribosomal protein L19 OS=Caenorhabditis elegans OX=6239 GN=rpl-19 PE=3 SV=1	1	3	3	3	17.7	23.651	198	0	56.714	17.7	206790000
O01802	O01802	60S ribosomal protein L7	rpl-7	sp|O01802|RL7_CAEEL 60S ribosomal protein L7 OS=Caenorhabditis elegans OX=6239 GN=rpl-7 PE=3 SV=1	1	6	6	6	26.6	28.131	244	0	55.836	26.6	299430000
P90786	P90786	Piwi-like protein	prg-1	tr|P90786|P90786_CAEEL Piwi-like protein OS=Caenorhabditis elegans OX=6239 GN=prg-1 PE=1 SV=1	1	2	2	2	3.5	93.843	824	0	54.327	3.5	114170000
Q8MXR2;V6CLR1	Q8MXR2		hrpf-2	tr|Q8MXR2|Q8MXR2_CAEEL RRM domain-containing protein OS=Caenorhabditis elegans OX=6239 GN=hrpf-2 PE=1 SV=1	2	6	6	6	13.4	66.711	610	0	48.981	13.4	387920000
P53013	P53013	Elongation factor 1-alpha	eft-3	sp|P53013|EF1A_CAEEL Elongation factor 1-alpha OS=Caenorhabditis elegans OX=6239 GN=eft-3 PE=3 SV=1	1	5	5	5	14.5	50.668	463	0	48.97	14.5	770830000
Q21770;D9N120	Q21770	Germ cell-expressed protein R06C7.1	R06C7.1	sp|Q21770|WAGO1_CAEEL Argonaute protein wago-1 OS=Caenorhabditis elegans OX=6239 GN=wago-1 PE=1 SV=1	2	6	6	6	7.8	105.44	945	0	46.534	7.8	288730000
Q22054	Q22054	40S ribosomal protein S16	rps-16	sp|Q22054|RS16_CAEEL 40S ribosomal protein S16 OS=Caenorhabditis elegans OX=6239 GN=rps-16 PE=1 SV=3	1	5	5	5	43.1	16.316	144	0	44.047	43.1	409040000
P52819	P52819	60S ribosomal protein L22	rpl-22	sp|P52819|RL22_CAEEL 60S ribosomal protein L22 OS=Caenorhabditis elegans OX=6239 GN=rpl-22 PE=1 SV=3	1	2	2	2	16.9	14.946	130	0	43.921	16.9	239640000
Q9N4I4;Q95Y46;Q9U3B1	Q9N4I4;Q95Y46;Q9U3B1	60S ribosomal protein L10a;Ribosomal protein	rpl-10a;rpl-1;rpl10A	sp|Q9N4I4|RL10A_CAEEL 60S ribosomal protein L10a OS=Caenorhabditis elegans OX=6239 GN=rpl-1 PE=3 SV=1;tr|Q95Y46|Q95Y46_CAEEL Ribosomal protein OS=Caenorhabditis elegans OX=6239 GN=rpl-1 PE=1 SV=1;tr|Q9U3B1|Q9U3B1_CAEEL Ribosomal protein (Fragment) OS=Caeno	3	2	2	2	11.6	24.137	216	0	37.769	11.6	41082000
P62784	P62784	Histone H4	his-1	sp|P62784|H4_CAEEL Histone H4 OS=Caenorhabditis elegans OX=6239 GN=his-1 PE=1 SV=2	1	2	2	2	19.4	11.369	103	0	37.298	19.4	124510000
Q95YF3	Q95YF3	ATP-dependent RNA helicase cgh-1	cgh-1	sp|Q95YF3|CGH1_CAEEL ATP-dependent RNA helicase cgh-1 OS=Caenorhabditis elegans OX=6239 GN=cgh-1 PE=1 SV=1	1	5	5	5	11.6	48.713	430	0	37.2	11.6	451970000
P91374	P91374	60S ribosomal protein L15	rpl-15	sp|P91374|RL15_CAEEL 60S ribosomal protein L15 OS=Caenorhabditis elegans OX=6239 GN=rpl-15 PE=3 SV=1	1	2	2	2	12.7	24.125	204	0	36.45	12.7	12806000
P18947	P18947	Vitellogenin-4	vit-4	sp|P18947|VIT4_CAEEL Vitellogenin-4 OS=Caenorhabditis elegans OX=6239 GN=vit-4 PE=1 SV=3	1	15	3	2	10.4	186.31	1603	0	35.56	10.4	653970000
O18240	O18240		rps-18	tr|O18240|O18240_CAEEL 40S ribosomal protein S18 OS=Caenorhabditis elegans OX=6239 GN=rps-18 PE=1 SV=1	1	3	3	3	17.5	17.77	154	0	35.361	17.5	374890000
P41932	P41932	14-3-3-like protein 1	par-5	sp|P41932|14331_CAEEL 14-3-3-like protein 1 OS=Caenorhabditis elegans OX=6239 GN=par-5 PE=1 SV=2	1	2	2	2	9.3	28.19	248	0	34.861	9.3	73752000
P47991	P47991	60S ribosomal protein L6	rpl-6	sp|P47991|RL6_CAEEL 60S ribosomal protein L6 OS=Caenorhabditis elegans OX=6239 GN=rpl-6 PE=1 SV=1	1	4	4	4	20.3	24.312	217	0	33.348	20.3	255980000
Q20363	Q20363	Stress-induced protein 1	sip-1	sp|Q20363|SIP1_CAEEL Stress-induced protein 1 OS=Caenorhabditis elegans OX=6239 GN=sip-1 PE=1 SV=1	1	3	3	3	20.8	17.839	159	0	32.646	20.8	229960000
Q93572	Q93572	60S acidic ribosomal protein P0	rpa-0	sp|Q93572|RLA0_CAEEL 60S acidic ribosomal protein P0 OS=Caenorhabditis elegans OX=6239 GN=rla-0 PE=1 SV=3	1	4	4	4	19.2	33.774	312	0	30.255	19.2	317590000
Q20647;P48162	Q20647	60S ribosomal protein L23a 2	rpl-25.2	sp|Q20647|R23A2_CAEEL 60S ribosomal protein L23a 2 OS=Caenorhabditis elegans OX=6239 GN=rpl-25.2 PE=3 SV=1	2	4	4	4	29.5	16.283	146	0	29.503	29.5	427490000
P48156;V6CM07	P48156;V6CM07	40S ribosomal protein S8	rps-8	sp|P48156|RS8_CAEEL 40S ribosomal protein S8 OS=Caenorhabditis elegans OX=6239 GN=rps-8 PE=3 SV=1;tr|V6CM07|V6CM07_CAEEL 40S ribosomal protein S8 OS=Caenorhabditis elegans OX=6239 GN=rps-8 PE=1 SV=1	2	3	3	3	21.6	23.75	208	0	27.859	21.6	241720000
Q86B39;O16720;G5EGR6;Q3LTR7;G5EES3	Q86B39;O16720;G5EGR6;Q3LTR7;G5EES3	Protein argonaute	alg-2;alg-1	tr|Q86B39|Q86B39_CAEEL Protein argonaute OS=Caenorhabditis elegans OX=6239 GN=alg-2 PE=1 SV=1;tr|O16720|O16720_CAEEL Protein argonaute OS=Caenorhabditis elegans OX=6239 GN=alg-2 PE=1 SV=2;tr|G5EGR6|G5EGR6_CAEEL Protein argonaute OS=Caenorhabditis elegans O	5	2	2	2	2.6	99.525	891	0	26.498	2.6	15449000
P46769	P46769	40S ribosomal protein SA	rps-0	sp|P46769|RSSA_CAEEL 40S ribosomal protein SA OS=Caenorhabditis elegans OX=6239 GN=rps-0 PE=1 SV=3	1	4	4	4	16.7	30.702	276	0	26.43	16.7	157850000
D0PV95	D0PV95		laf-1	sp|D0PV95|DDX3_CAEEL ATP-dependent RNA helicase laf-1 OS=Caenorhabditis elegans OX=6239 GN=laf-1 PE=1 SV=1	1	3	3	3	5.8	76.342	708	0	26.211	5.8	108690000
P51403	P51403	40S ribosomal protein S2	rps-2	sp|P51403|RS2_CAEEL 40S ribosomal protein S2 OS=Caenorhabditis elegans OX=6239 GN=rps-2 PE=3 SV=1	1	3	3	3	12.1	28.96	272	0	24.054	12.1	372820000
P34334	P34334	60S ribosomal protein L21	rpl-21	sp|P34334|RL21_CAEEL 60S ribosomal protein L21 OS=Caenorhabditis elegans OX=6239 GN=rpl-21 PE=3 SV=3	1	3	3	3	23	18.31	161	0	23.93	23	68050000
Q9N303;A0A218NGS4	Q9N303;A0A218NGS4		deps-1	sp|Q9N303|DEPS1_CAEEL P-granule-associated protein deps-1 OS=Caenorhabditis elegans OX=6239 GN=deps-1 PE=1 SV=1;tr|A0A218NGS4|A0A218NGS4_CAEEL Y65B4BL.2 (Fragment) OS=Caenorhabditis elegans OX=6239 GN=deps-1 PE=4 SV=1	2	4	4	4	8.2	69.257	619	0	23.392	8.2	132790000
P90897	P90897		rde-12	sp|P90897|RDE12_CAEEL DEAD-box ATP-dependent RNA helicase rde-12 OS=Caenorhabditis elegans OX=6239 GN=rde-12 PE=1 SV=4	1	2	2	2	2.5	103.83	959	0	23.051	2.5	70609000
O18301	O18301			tr|O18301|O18301_CAEEL PDZ domain-containing protein OS=Caenorhabditis elegans OX=6239 GN=CELE_ZK849.1 PE=4 SV=1	1	1	1	1	2.7	37.582	331	0	22.454	2.7	10277000
Q8WQA8	Q8WQA8		rps-20	tr|Q8WQA8|Q8WQA8_CAEEL 40S ribosomal protein S20 OS=Caenorhabditis elegans OX=6239 GN=rps-20 PE=1 SV=1	1	3	3	3	32.5	13.234	117	0	22.404	32.5	221220000
O45946	O45946	60S ribosomal protein L18	rpl-18	sp|O45946|RL18_CAEEL 60S ribosomal protein L18 OS=Caenorhabditis elegans OX=6239 GN=rpl-18 PE=3 SV=1	1	3	3	3	19.7	20.996	188	0	22.175	19.7	274390000
O45815	O45815		act-5	tr|O45815|O45815_CAEEL ACTin OS=Caenorhabditis elegans OX=6239 GN=act-5 PE=1 SV=1	1	6	3	3	23.7	41.872	375	0	21.791	23.7	172930000
Q9N585	Q9N585	Piwi-like protein	ppw-2	tr|Q9N585|Q9N585_CAEEL Piwi-like protein OS=Caenorhabditis elegans OX=6239 GN=ppw-2 PE=1 SV=1	1	2	2	2	2.3	107.88	975	0	21.653	2.3	111690000
O02056	O02056	60S ribosomal protein L4	rpl-4	sp|O02056|RL4_CAEEL 60S ribosomal protein L4 OS=Caenorhabditis elegans OX=6239 GN=rpl-4 PE=1 SV=3	1	3	3	3	11.6	38.659	345	0	21.429	11.6	303450000
P91128	P91128	60S ribosomal protein L13	rpl-13	sp|P91128|RL13_CAEEL 60S ribosomal protein L13 OS=Caenorhabditis elegans OX=6239 GN=rpl-13 PE=3 SV=1	1	2	2	2	14.5	23.752	207	0	20.517	14.5	34795000
Q9XW17	Q9XW17		car-1	tr|Q9XW17|Q9XW17_CAEEL Cytokinesis, Apoptosis, RNA-associated OS=Caenorhabditis elegans OX=6239 GN=car-1 PE=1 SV=1	1	3	3	3	12.1	37.61	340	0	20.257	12.1	166610000
A3QMC5	A3QMC5		rpl-34	tr|A3QMC5|A3QMC5_CAEEL 60S ribosomal protein L34 OS=Caenorhabditis elegans OX=6239 GN=rpl-34 PE=1 SV=1	1	3	3	3	20.9	12.682	110	0	19.429	20.9	125230000
P48154	P48154	40S ribosomal protein S3a	rps-1	sp|P48154|RS3A_CAEEL 40S ribosomal protein S3a OS=Caenorhabditis elegans OX=6239 GN=rps-1 PE=3 SV=2	1	3	3	3	14.4	28.96	257	0	18.99	14.4	279960000
Q9N3F4;Q95XY1;Q65XX1	Q9N3F4;Q95XY1;Q65XX1		vbh-1	tr|Q9N3F4|Q9N3F4_CAEEL RNA helicase OS=Caenorhabditis elegans OX=6239 GN=vbh-1 PE=1 SV=1;tr|Q95XY1|Q95XY1_CAEEL RNA helicase OS=Caenorhabditis elegans OX=6239 GN=vbh-1 PE=1 SV=1;tr|Q65XX1|Q65XX1_CAEEL RNA helicase OS=Caenorhabditis elegans OX=6239 GN=vbh-1	3	1	1	1	1.7	69.218	641	0	18.543	1.7	83630000
P49041	P49041	40S ribosomal protein S5	rps-5	sp|P49041|RS5_CAEEL 40S ribosomal protein S5 OS=Caenorhabditis elegans OX=6239 GN=rps-5 PE=3 SV=1	1	3	3	3	14.3	23.154	210	0	18.436	14.3	229750000
Q9N4A7	Q9N4A7	Protein SEC13 homolog	npp-20	sp|Q9N4A7|SEC13_CAEEL Protein SEC13 homolog OS=Caenorhabditis elegans OX=6239 GN=npp-20 PE=1 SV=1	1	3	3	3	9.9	34.692	313	0	18.173	9.9	161430000
Q21215	Q21215	Guanine nucleotide-binding protein subunit beta-2-like 1	rack-1	sp|Q21215|GBLP_CAEEL Guanine nucleotide-binding protein subunit beta-2-like 1 OS=Caenorhabditis elegans OX=6239 GN=rack-1 PE=1 SV=3	1	3	3	3	15.4	35.83	325	0	18.166	15.4	212380000
Q8MXR6;Q4W5P0	Q8MXR6;Q4W5P0		sqd-1	tr|Q8MXR6|Q8MXR6_CAEEL Homologous to Drosophila SQD (Squid) protein OS=Caenorhabditis elegans OX=6239 GN=sqd-1 PE=1 SV=1;tr|Q4W5P0|Q4W5P0_CAEEL Homologous to Drosophila SQD (Squid) protein OS=Caenorhabditis elegans OX=6239 GN=sqd-1 PE=1 SV=1	2	2	2	2	9.8	33.467	305	0	16.314	9.8	164600000
P34662	P34662	60S ribosomal protein L35	rpl-35	sp|P34662|RL35_CAEEL 60S ribosomal protein L35 OS=Caenorhabditis elegans OX=6239 GN=rpl-35 PE=3 SV=1	1	1	1	1	8.1	14.195	123	0	15.981	8.1	211660000
Q22037	Q22037	Heterogeneous nuclear ribonucleoprotein A1	hrp-1	sp|Q22037|ROA1_CAEEL Heterogeneous nuclear ribonucleoprotein A1 OS=Caenorhabditis elegans OX=6239 GN=hrp-1 PE=1 SV=1	1	2	2	2	7.5	36.343	346	0	15.766	7.5	171230000
Q9XVP0	Q9XVP0	40S ribosomal protein S15	rps-15	sp|Q9XVP0|RS15_CAEEL 40S ribosomal protein S15 OS=Caenorhabditis elegans OX=6239 GN=rps-15 PE=1 SV=3	1	2	2	2	16.6	17.243	151	0	15.479	16.6	218560000
P49181	P49181	60S ribosomal protein L36	rpl-36	sp|P49181|RL36_CAEEL 60S ribosomal protein L36 OS=Caenorhabditis elegans OX=6239 GN=rpl-36 PE=1 SV=3	1	1	1	1	10.6	11.884	104	0	15.129	10.6	146510000
Q19749	Q19749	Dihydrolipoyllysine-residue acetyltransferase component of pyruvate dehydrogenase complex, mitochondrial	F23B12.5	sp|Q19749|ODP2_CAEEL Dihydrolipoyllysine-residue acetyltransferase component of pyruvate dehydrogenase complex, mitochondrial OS=Caenorhabditis elegans OX=6239 GN=dlat-1 PE=1 SV=1	1	1	1	1	3	53.466	507	0	14.903	3	0
P51404	P51404	40S ribosomal protein S13	rps-13	sp|P51404|RS13_CAEEL 40S ribosomal protein S13 OS=Caenorhabditis elegans OX=6239 GN=rps-13 PE=3 SV=2	1	2	2	2	13.9	17.316	151	0	14.23	13.9	149330000
Q9U302;Q17350	Q9U302;Q17350	Polyadenylate-binding protein	pab-1	tr|Q9U302|Q9U302_CAEEL Polyadenylate-binding protein OS=Caenorhabditis elegans OX=6239 GN=pab-1 PE=1 SV=1;tr|Q17350|Q17350_CAEEL Polyadenylate-binding protein OS=Caenorhabditis elegans OX=6239 PE=2 SV=1	2	2	2	2	3.7	71.647	646	0	14.131	3.7	151720000
P49632;P0CG71	P49632;P0CG71	Ubiquitin-60S ribosomal protein L40;Ubiquitin;60S ribosomal protein L40;Polyubiquitin-A;Ubiquitin;Ubiquitin-related	ubq-2;ubq-1	sp|P49632|RL40_CAEEL Ubiquitin-60S ribosomal protein L40 OS=Caenorhabditis elegans OX=6239 GN=ubq-2 PE=3 SV=2;sp|P0CG71|UBIQ1_CAEEL Polyubiquitin-A OS=Caenorhabditis elegans OX=6239 GN=ubq-1 PE=3 SV=1	2	2	2	2	14.1	14.651	128	0	13.776	14.1	765560000
Q9NEM5	Q9NEM5			tr|Q9NEM5|Q9NEM5_CAEEL Uncharacterized protein OS=Caenorhabditis elegans OX=6239 GN=CELE_Y111B2A.3 PE=1 SV=1	1	1	1	1	2.1	82.6	718	0	13.556	2.1	32567000
Q20228	Q20228	40S ribosomal protein S9	rps-9	sp|Q20228|RS9_CAEEL 40S ribosomal protein S9 OS=Caenorhabditis elegans OX=6239 GN=rps-9 PE=3 SV=1	1	2	2	2	13.8	21.956	189	0	13.355	13.8	248820000
Q22053	Q22053	rRNA 2-O-methyltransferase fibrillarin	fib-1	sp|Q22053|FBRL_CAEEL rRNA 2-O-methyltransferase fibrillarin OS=Caenorhabditis elegans OX=6239 GN=fib-1 PE=2 SV=1	1	2	2	2	6.8	36.383	352	0	13.225	6.8	196540000
H2KZ41	H2KZ41			tr|H2KZ41|H2KZ41_CAEEL Uncharacterized protein OS=Caenorhabditis elegans OX=6239 GN=CELE_Y110A7A.15 PE=1 SV=1	1	2	2	2	5.6	54.592	481	0	12.825	5.6	34582000
A0A5E4M3F7;G8JY94;A0A5E4LYE2;Q21067	A0A5E4M3F7;G8JY94;A0A5E4LYE2;Q21067	Intermediate filament protein ifc-2	ifc-2	tr|A0A5E4M3F7|A0A5E4M3F7_CAEEL IF rod domain-containing protein OS=Caenorhabditis elegans OX=6239 GN=ifc-2 PE=1 SV=1;tr|G8JY94|G8JY94_CAEEL Intermediate filament protein ifc-2 OS=Caenorhabditis elegans OX=6239 GN=ifc-2 PE=1 SV=1;tr|A0A5E4LYE2|A0A5E4LYE2_CA	4	2	2	2	4	56.207	502	0	12.059	4	109930000
Q09533	Q09533	60S ribosomal protein L10	rpl-10	sp|Q09533|RL10_CAEEL 60S ribosomal protein L10 OS=Caenorhabditis elegans OX=6239 GN=rpl-10 PE=3 SV=1	1	2	2	2	8.4	24.749	214	0	12.051	8.4	154520000
P49180	P49180	60S ribosomal protein L35a	rpl-33	sp|P49180|RL35A_CAEEL 60S ribosomal protein L35a OS=Caenorhabditis elegans OX=6239 GN=rpl-33 PE=1 SV=3	1	2	2	2	16.9	13.768	124	0	11.949	16.9	81586000
P48152	P48152	40S ribosomal protein S3	rps-3	sp|P48152|RS3_CAEEL 40S ribosomal protein S3 OS=Caenorhabditis elegans OX=6239 GN=rps-3 PE=3 SV=1	1	2	2	2	8.9	27.313	247	0	11.701	8.9	131360000
A0A5E4LZT0;A0A5E4M3L3;A0A5E4LX00;L8E6J9;A0A5E4LZC5;A0A5E4LWN1;Q8MXJ1;H2KZS3;A0A5E4M2N5;H2KZS2	A0A5E4LZT0;A0A5E4M3L3;A0A5E4LX00;L8E6J9;A0A5E4LZC5;A0A5E4LWN1;Q8MXJ1;H2KZS3;A0A5E4M2N5;H2KZS2			tr|A0A5E4LZT0|A0A5E4LZT0_CAEEL Uncharacterized protein OS=Caenorhabditis elegans OX=6239 GN=CELE_T23E7.2 PE=1 SV=1;tr|A0A5E4M3L3|A0A5E4M3L3_CAEEL Uncharacterized protein OS=Caenorhabditis elegans OX=6239 GN=CELE_T23E7.2 PE=1 SV=1;tr|A0A5E4LX00|A0A5E4LX00_C	10	2	2	2	3.1	89.636	818	0	11.571	3.1	104290000
O45971;O45972	O45971;O45972		str-101	tr|O45971|O45971_CAEEL Uncharacterized protein OS=Caenorhabditis elegans OX=6239 GN=CELE_Y6E2A.1 PE=4 SV=1;tr|O45972|O45972_CAEEL Seven TM Receptor OS=Caenorhabditis elegans OX=6239 GN=str-101 PE=4 SV=3	2	2	2	2	5.5	35.652	307	0	11.514	5.5	6954800000
Q27GU1;H2KZD5	Q27GU1;H2KZD5		csr-1	tr|Q27GU1|Q27GU1_CAEEL Piwi domain-containing protein OS=Caenorhabditis elegans OX=6239 GN=csr-1 PE=1 SV=1;tr|H2KZD5|H2KZD5_CAEEL Piwi domain-containing protein OS=Caenorhabditis elegans OX=6239 GN=csr-1 PE=1 SV=1	2	1	1	1	1.5	98.702	867	0	10.994	1.5	21845000
Q18817;O17921;P41937;P52275	Q18817;O17921;P41937;P52275	Tubulin beta-4 chain;Tubulin beta-2 chain	ben-1;tbb-1;tbb-4;tbb-2	tr|Q18817|Q18817_CAEEL Tubulin beta chain OS=Caenorhabditis elegans OX=6239 GN=ben-1 PE=1 SV=3;tr|O17921|O17921_CAEEL Tubulin beta chain OS=Caenorhabditis elegans OX=6239 GN=tbb-1 PE=1 SV=1;sp|P41937|TBB4_CAEEL Tubulin beta-4 chain OS=Caenorhabditis elegan	4	1	1	1	3.2	49.446	444	0	10.793	3.2	0
P56570	P56570	Eukaryotic translation initiation factor 4E-5	ife-5	sp|P56570|IF4E5_CAEEL Eukaryotic translation initiation factor 4E-5 OS=Caenorhabditis elegans OX=6239 GN=ife-5 PE=1 SV=2	1	1	1	1	6	23.277	201	0	10.177	6	0
Q9XVE9	Q9XVE9		rpl-14	tr|Q9XVE9|Q9XVE9_CAEEL 60S ribosomal protein L14 OS=Caenorhabditis elegans OX=6239 GN=rpl-14 PE=1 SV=1	1	1	1	1	8.9	15.352	135	0	9.8682	8.9	0
O44480	O44480	60S ribosomal protein L18a	rpl-20	sp|O44480|RL18A_CAEEL 60S ribosomal protein L18a OS=Caenorhabditis elegans OX=6239 GN=rpl-20 PE=3 SV=2	1	1	1	1	7.8	20.959	180	0	9.6198	7.8	65020000
Q9N5S7	Q9N5S7			tr|Q9N5S7|Q9N5S7_CAEEL ThioredoXin Domain Containing protein homolog OS=Caenorhabditis elegans OX=6239 GN=txdc-12.2 PE=1 SV=1	1	1	1	1	4.7	30.205	257	0	8.8091	4.7	25388000
O01508	O01508			tr|O01508|O01508_CAEEL Tyrosine-protein phosphatase domain-containing protein OS=Caenorhabditis elegans OX=6239 GN=C48B6.4 PE=4 SV=1	1	1	1	1	1.4	71.482	623	0	8.5993	1.4	29573000
G5ECE5;P50880	G5ECE5;P50880	60S ribosomal protein L3	rpl-3	tr|G5ECE5|G5ECE5_CAEEL 60S ribosomal protein L3 OS=Caenorhabditis elegans OX=6239 GN=rpl-3 PE=1 SV=1;sp|P50880|RL3_CAEEL 60S ribosomal protein L3 OS=Caenorhabditis elegans OX=6239 GN=rpl-3 PE=2 SV=1	2	1	1	1	4.2	39.977	353	0	7.7884	4.2	110810000
Q9TYK1	Q9TYK1	Probable H/ACA ribonucleoprotein complex subunit 1-like protein	Y66H1A.4	sp|Q9TYK1|GAR1_CAEEL Probable H/ACA ribonucleoprotein complex subunit 1-like protein OS=Caenorhabditis elegans OX=6239 GN=Y66H1A.4 PE=3 SV=2	1	1	1	1	4.5	24.625	244	0	7.7538	4.5	0
Q19877	Q19877	40S ribosomal protein S23	rps-23	sp|Q19877|RS23_CAEEL 40S ribosomal protein S23 OS=Caenorhabditis elegans OX=6239 GN=rps-23 PE=3 SV=1	1	1	1	1	7.7	15.874	143	0	7.5038	7.7	97603000
Q7JK99	Q7JK99		clec-145	tr|Q7JK99|Q7JK99_CAEEL C-type lectin domain-containing protein OS=Caenorhabditis elegans OX=6239 GN=clec-145 PE=4 SV=2	1	1	1	1	5.6	39.06	354	0	7.413	5.6	299970000
A0A7R9SUK4	A0A7R9SUK4			tr|A0A7R9SUK4|A0A7R9SUK4_CAEEL Uncharacterized protein OS=Caenorhabditis elegans OX=6239 GN=Y49F6C.7 PE=4 SV=1	1	1	1	1	14.1	9.6038	78	0	7.3815	14.1	1224100000
Q17602	Q17602		npp-14	sp|Q17602|NU214_CAEEL Nuclear pore complex protein 14 OS=Caenorhabditis elegans OX=6239 GN=npp-14 PE=1 SV=1	1	1	1	1	1.6	147.97	1390	0	7.2264	1.6	66488000
A0A2C9C3E1	A0A2C9C3E1			tr|A0A2C9C3E1|A0A2C9C3E1_CAEEL Uncharacterized protein OS=Caenorhabditis elegans OX=6239 GN=CELE_M03F8.6 PE=4 SV=1	1	1	1	1	8.4	26.586	226	0	7.1369	8.4	32862000
Q18947	Q18947			tr|Q18947|Q18947_CAEEL Uterine Lumin Expressed/locailized OS=Caenorhabditis elegans OX=6239 GN=ule-3 PE=1 SV=1	1	1	1	1	2.5	33.762	317	0	7.071	2.5	20379000
Q19503	Q19503	Homeobox protein ceh-40	ceh-40	sp|Q19503|HM40_CAEEL Homeobox protein ceh-40 OS=Caenorhabditis elegans OX=6239 GN=ceh-40 PE=1 SV=1	1	1	1	1	5.8	38.222	329	0	7.0086	5.8	21457000
G5EDI3	G5EDI3			tr|G5EDI3|G5EDI3_CAEEL PPM-type phosphatase domain-containing protein OS=Caenorhabditis elegans OX=6239 GN=ilkp-1 PE=1 SV=2	1	1	1	1	4.3	35.633	322	0	6.9818	4.3	0
Q17339	Q17339	Female germline-specific tumor suppressor gld-1	gld-1	sp|Q17339|GLD1_CAEEL Female germline-specific tumor suppressor gld-1 OS=Caenorhabditis elegans OX=6239 GN=gld-1 PE=1 SV=1	1	1	1	1	2.2	50.586	463	0	6.9227	2.2	26918000
O01869	O01869		rps-10	tr|O01869|O01869_CAEEL S10_plectin domain-containing protein OS=Caenorhabditis elegans OX=6239 GN=rps-10 PE=1 SV=1	1	1	1	1	8.7	16.87	149	0	6.8643	8.7	100160000
I2HAI1;Q9U1Q7	I2HAI1;Q9U1Q7		emb-4	tr|I2HAI1|I2HAI1_CAEEL Uncharacterized protein OS=Caenorhabditis elegans OX=6239 GN=emb-4 PE=1 SV=1;tr|Q9U1Q7|Q9U1Q7_CAEEL Uncharacterized protein OS=Caenorhabditis elegans OX=6239 GN=emb-4 PE=1 SV=4	2	1	1	1	2.5	74.926	650	0	6.8323	2.5	39260000
O45246;G5ECU5	O45246;G5ECU5		hsp-70	tr|O45246|O45246_CAEEL Heat Shock Protein OS=Caenorhabditis elegans OX=6239 GN=hsp-70 PE=1 SV=1;tr|G5ECU5|G5ECU5_CAEEL Uncharacterized protein OS=Caenorhabditis elegans OX=6239 GN=CELE_F44E5.4 PE=1 SV=1	2	4	1	1	6.4	70.438	643	0	6.8153	6.4	284390000
G5EGI1	G5EGI1	Histone-lysine N-methyltransferase	set-16	tr|G5EGI1|G5EGI1_CAEEL Histone-lysine N-methyltransferase OS=Caenorhabditis elegans OX=6239 GN=set-16 PE=1 SV=1	1	1	1	1	0.3	276.14	2475	0	6.7959	0.3	64378000
Q27389	Q27389	60S ribosomal protein L13a	rpl-16	sp|Q27389|RL13A_CAEEL 60S ribosomal protein L13a OS=Caenorhabditis elegans OX=6239 GN=rpl-16 PE=2 SV=1	1	1	1	1	7.4	22.994	202	0	6.7952	7.4	57132000
Q9NAC2	Q9NAC2			tr|Q9NAC2|Q9NAC2_CAEEL Uncharacterized protein OS=Caenorhabditis elegans OX=6239 GN=CELE_Y53F4B.10 PE=4 SV=1	1	1	1	1	2.5	52.516	471	0	6.7542	2.5	71005000
Q09409	Q09409		cid-1	tr|Q09409|Q09409_CAEEL 4Fe-4S ferredoxin-type domain-containing protein OS=Caenorhabditis elegans OX=6239 GN=cid-1 PE=1 SV=1	1	1	1	1	0.6	162.64	1425	0	6.7472	0.6	5871200
Q9XVF7	Q9XVF7	60S ribosomal protein L8	rpl-8	sp|Q9XVF7|RL8_CAEEL 60S ribosomal protein L8 OS=Caenorhabditis elegans OX=6239 GN=rpl-2 PE=3 SV=1	1	1	1	1	3.5	28.203	260	0	6.7265	3.5	76616000
P53596	P53596	Probable succinyl-CoA ligase [ADP/GDP-forming] subunit alpha, mitochondrial	C05G5.4	sp|P53596|SUCA_CAEEL Succinate--CoA ligase [ADP/GDP-forming] subunit alpha, mitochondrial OS=Caenorhabditis elegans OX=6239 GN=sucl-1 PE=3 SV=1	1	1	1	1	3.7	33.797	322	0	6.7172	3.7	104480000
A0A0K3AS73;A0A0K3AVQ9;A0A0K3AUZ7;O01583	A0A0K3AS73;A0A0K3AVQ9;A0A0K3AUZ7;O01583	Serine/threonine-protein kinase mrck-1	mrck-1	tr|A0A0K3AS73|A0A0K3AS73_CAEEL Non-specific serine/threonine protein kinase OS=Caenorhabditis elegans OX=6239 GN=mrck-1 PE=1 SV=1;tr|A0A0K3AVQ9|A0A0K3AVQ9_CAEEL Non-specific serine/threonine protein kinase OS=Caenorhabditis elegans OX=6239 GN=mrck-1 PE=1 S	4	1	1	1	1	148.58	1310	0	6.7002	1	0
O44145	O44145		perm-2	tr|O44145|O44145_CAEEL PERMeable eggshell OS=Caenorhabditis elegans OX=6239 GN=perm-2 PE=1 SV=2	1	1	1	1	4.9	22.454	203	0	6.6815	4.9	29697000
P48158	P48158	60S ribosomal protein L23	rpl-23	sp|P48158|RL23_CAEEL 60S ribosomal protein L23 OS=Caenorhabditis elegans OX=6239 GN=rpl-23 PE=3 SV=1	1	1	1	1	5.7	14.954	140	0	6.6763	5.7	102640000
A8WIR1;O17218	A8WIR1;O17218		rps-22	tr|A8WIR1|A8WIR1_CAEEL Ribosomal Protein, Small subunit OS=Caenorhabditis elegans OX=6239 GN=rps-22 PE=1 SV=1;tr|O17218|O17218_CAEEL Ribosomal Protein, Small subunit OS=Caenorhabditis elegans OX=6239 GN=rps-22 PE=1 SV=1	2	1	1	1	13.9	11.545	101	0	6.6467	13.9	60006000
Q23096	Q23096		tofu-5	tr|Q23096|Q23096_CAEEL Twenty One u-rna (21U-RNA) biogenesis Fouled Up OS=Caenorhabditis elegans OX=6239 GN=tofu-5 PE=1 SV=1	1	1	1	1	2.9	35.099	311	0	6.6167	2.9	18292000
Q7YTH8	Q7YTH8			tr|Q7YTH8|Q7YTH8_CAEEL Uncharacterized protein OS=Caenorhabditis elegans OX=6239 GN=CELE_Y75B8A.37 PE=4 SV=1	1	1	1	1	8.5	12.172	106	0	6.5613	8.5	0
A5HWB0;Q9U2U6	A5HWB0;Q9U2U6		snx-13	tr|A5HWB0|A5HWB0_CAEEL PXA domain-containing protein OS=Caenorhabditis elegans OX=6239 GN=snx-13 PE=1 SV=1;tr|Q9U2U6|Q9U2U6_CAEEL Sorting NeXin OS=Caenorhabditis elegans OX=6239 GN=snx-13 PE=1 SV=4	2	1	1	1	8.1	16.697	148	0	6.4985	8.1	1027600000
Q9U2A8	Q9U2A8	60S ribosomal protein L37a	rpl-43	sp|Q9U2A8|RL37A_CAEEL 60S ribosomal protein L37a OS=Caenorhabditis elegans OX=6239 GN=rpl-43 PE=3 SV=3	1	1	1	1	9.9	10.102	91	0	6.4859	9.9	70427000
G1K0W5	G1K0W5			tr|G1K0W5|G1K0W5_CAEEL Uncharacterized protein OS=Caenorhabditis elegans OX=6239 GN=CELE_M110.8 PE=4 SV=1	1	1	1	1	11.1	12.227	108	0	6.4634	11.1	24162000
Q86MG4;O45075	Q86MG4;O45075			tr|Q86MG4|Q86MG4_CAEEL Integrator complex subunit 12 OS=Caenorhabditis elegans OX=6239 GN=CELE_F53H1.4 PE=1 SV=2;tr|O45075|O45075_CAEEL Integrator complex subunit 12 OS=Caenorhabditis elegans OX=6239 GN=CELE_F53H1.4 PE=1 SV=3	2	1	1	1	1	143.08	1239	0	6.4545	1	6492800000
Q95XG5	Q95XG5			tr|Q95XG5|Q95XG5_CAEEL Uncharacterized protein OS=Caenorhabditis elegans OX=6239 GN=CELE_Y69A2AR.31 PE=1 SV=3	1	1	1	1	1.3	121.75	1066	0	6.3767	1.3	37605000
Q11113	Q11113	Uncharacterized protein C03B1.6	C03B1.6/C03B1.15	sp|Q11113|YX06_CAEEL Uncharacterized protein C03B1.6 OS=Caenorhabditis elegans OX=6239 GN=C03B1.6 PE=4 SV=5	1	1	1	1	4.1	26.55	222	0	6.3146	4.1	23543000
Q21025	Q21025			tr|Q21025|Q21025_CAEEL Uncharacterized protein OS=Caenorhabditis elegans OX=6239 GN=CELE_F59A6.5 PE=1 SV=1	1	1	1	1	0.7	148.67	1286	0	6.2305	0.7	22454000
Q95Y73	Q95Y73		fusm-2	tr|Q95Y73|Q95Y73_CAEEL Mitochondrial elongation factor G2 OS=Caenorhabditis elegans OX=6239 GN=fusm-2 PE=1 SV=2	1	1	1	1	1.6	81.331	731	0	6.2288	1.6	38287000
A0A0K3AUK6;Q8I4N4	A0A0K3AUK6;Q8I4N4		daf-11	tr|A0A0K3AUK6|A0A0K3AUK6_CAEEL Guanylate cyclase OS=Caenorhabditis elegans OX=6239 GN=daf-11 PE=4 SV=1;sp|Q8I4N4|DAF11_CAEEL Receptor-type guanylate cyclase daf-11 OS=Caenorhabditis elegans OX=6239 GN=daf-11 PE=1 SV=3	2	1	1	1	1.3	97.114	859	0	6.1971	1.3	548220000
Q9XVZ6	Q9XVZ6			tr|Q9XVZ6|Q9XVZ6_CAEEL RNA helicase OS=Caenorhabditis elegans OX=6239 GN=CELE_Y54G11A.3 PE=1 SV=1	1	1	1	1	2.8	56.77	504	0	6.1822	2.8	32491000
O45872	O45872			tr|O45872|O45872_CAEEL F-box domain-containing protein OS=Caenorhabditis elegans OX=6239 GN=CELE_T27F6.8 PE=1 SV=1	1	1	1	1	4.7	35.293	301	0	6.1492	4.7	48575000
Q9XXK1	Q9XXK1	ATP synthase subunit alpha, mitochondrial	H28O16.1	sp|Q9XXK1|ATPA_CAEEL ATP synthase subunit alpha, mitochondrial OS=Caenorhabditis elegans OX=6239 GN=atp-1 PE=1 SV=1	1	1	1	1	2.4	57.787	538	0	6.1312	2.4	221600000
P46561	P46561	ATP synthase subunit beta, mitochondrial	atp-2	sp|P46561|ATPB_CAEEL ATP synthase subunit beta, mitochondrial OS=Caenorhabditis elegans OX=6239 GN=atp-2 PE=1 SV=2	1	1	1	1	2	57.526	538	0	6.1143	2	0
P48150	P48150	40S ribosomal protein S14	rps-14	sp|P48150|RS14_CAEEL 40S ribosomal protein S14 OS=Caenorhabditis elegans OX=6239 GN=rps-14 PE=3 SV=1	1	1	1	1	9.9	16.249	152	0	6.1053	9.9	28763000
K7ZUH9;Q9U281;Q10453;P08898	K7ZUH9;Q9U281;Q10453;P08898	Histone H3;Histone H3.3 type 2;Histone H3.3 type 1	his-40;his-72;his-71;his-2	tr|K7ZUH9|K7ZUH9_CAEEL Histone H3 OS=Caenorhabditis elegans OX=6239 GN=his-40 PE=1 SV=1;sp|Q9U281|H332_CAEEL Histone H3.3 type 2 OS=Caenorhabditis elegans OX=6239 GN=his-72 PE=1 SV=3;sp|Q10453|H331_CAEEL Histone H3.3 type 1 OS=Caenorhabditis elegans OX=623	4	1	1	1	6.6	15.344	136	0	6.0886	6.6	43574000
Q9N4H7	Q9N4H7	Coatomer subunit alpha	copa-1	tr|Q9N4H7|Q9N4H7_CAEEL Coatomer subunit alpha OS=Caenorhabditis elegans OX=6239 GN=copa-1 PE=1 SV=2	1	1	1	1	1	137.71	1232	0	6.0397	1	12269000
Q21021;Q86G90	Q21021;Q86G90		npp-9	tr|Q21021|Q21021_CAEEL Nuclear Pore complex Protein OS=Caenorhabditis elegans OX=6239 GN=npp-9 PE=1 SV=2;tr|Q86G90|Q86G90_CAEEL Nuclear Pore complex Protein OS=Caenorhabditis elegans OX=6239 GN=npp-9 PE=1 SV=1	2	1	1	1	1.2	92.858	860	0	5.9733	1.2	1310900000
Q9BL19	Q9BL19	60S ribosomal protein L17	rpl-17	sp|Q9BL19|RL17_CAEEL 60S ribosomal protein L17 OS=Caenorhabditis elegans OX=6239 GN=rpl-17 PE=3 SV=1	1	1	1	1	8.6	21.512	187	0	5.9702	8.6	26390000
E5QCE9	E5QCE9			tr|E5QCE9|E5QCE9_CAEEL Uncharacterized protein OS=Caenorhabditis elegans OX=6239 GN=C07A12.18 PE=4 SV=1	1	1	1	1	17.8	8.1416	73	0	5.9587	17.8	0
Q18231	Q18231		rps-30	tr|Q18231|Q18231_CAEEL 40S ribosomal protein S30 OS=Caenorhabditis elegans OX=6239 GN=rps-30 PE=1 SV=1	1	1	1	1	8.5	14.033	130	0	5.9558	8.5	30132000
O45734	O45734		cpl-1	sp|O45734|CPL1_CAEEL Cathepsin L-like OS=Caenorhabditis elegans OX=6239 GN=cpl-1 PE=1 SV=1	1	1	1	1	5.3	38.117	337	0	5.9453	5.3	34659000
G1K0X9;Q93206	G1K0X9;Q93206			tr|G1K0X9|G1K0X9_CAEEL Uncharacterized protein OS=Caenorhabditis elegans OX=6239 GN=C11E4.7 PE=4 SV=1;tr|Q93206|Q93206_CAEEL Uncharacterized protein OS=Caenorhabditis elegans OX=6239 GN=C11E4.7 PE=4 SV=2	2	1	1	1	3.2	39.12	343	0	5.938	3.2	36985000
A0A486WTM4;C6KRI7;H2FLG9	A0A486WTM4;C6KRI7;H2FLG9		grsp-2	tr|A0A486WTM4|A0A486WTM4_CAEEL Glycine Rich Secreted Protein OS=Caenorhabditis elegans OX=6239 GN=grsp-2 PE=1 SV=1;tr|C6KRI7|C6KRI7_CAEEL Glycine Rich Secreted Protein OS=Caenorhabditis elegans OX=6239 GN=grsp-2 PE=1 SV=1;tr|H2FLG9|H2FLG9_CAEEL Glycine Ric	3	1	1	1	6.8	20.197	221	0	5.9376	6.8	30164000
O17199	O17199		fbxa-165	tr|O17199|O17199_CAEEL F-box domain-containing protein OS=Caenorhabditis elegans OX=6239 GN=fbxa-165 PE=4 SV=1	1	1	1	1	3	50.862	431	0	5.9297	3	23061000
Q93792	Q93792			tr|Q93792|Q93792_CAEEL Uncharacterized protein OS=Caenorhabditis elegans OX=6239 GN=CELE_F55B12.2 PE=4 SV=3	1	1	1	1	4	38.645	327	0	5.9187	4	990710000
A0A0K3AS26;O61220	A0A0K3AS26;O61220		ocr-2	tr|A0A0K3AS26|A0A0K3AS26_CAEEL Ion_trans domain-containing protein OS=Caenorhabditis elegans OX=6239 GN=ocr-2 PE=4 SV=1;tr|O61220|O61220_CAEEL ANK_REP_REGION domain-containing protein OS=Caenorhabditis elegans OX=6239 GN=ocr-2 PE=4 SV=1	2	1	1	1	1.7	54.891	476	0	5.9095	1.7	0
O01429	O01429			tr|O01429|O01429_CAEEL Protein kinase domain-containing protein OS=Caenorhabditis elegans OX=6239 GN=B0207.7 PE=1 SV=1	1	1	1	1	3.5	42.977	373	0	5.9006	3.5	85848000
Q09217	Q09217	Uncharacterized protein B0495.8	B0495.8	sp|Q09217|YP68_CAEEL Uncharacterized protein B0495.8 OS=Caenorhabditis elegans OX=6239 GN=B0495.8 PE=3 SV=1	1	1	1	1	2.9	36.977	313	0	5.8971	2.9	105050000
Q94300	Q94300	60S ribosomal protein L11	rpl-11.1	sp|Q94300|RL111_CAEEL 60S ribosomal protein L11-1 OS=Caenorhabditis elegans OX=6239 GN=rpl-11.1 PE=3 SV=1	1	1	1	1	4.1	22.714	196	0	5.8837	4.1	11109000
Q22737	Q22737		nlp-22	tr|Q22737|Q22737_CAEEL Neuropeptide-Like Protein OS=Caenorhabditis elegans OX=6239 GN=nlp-22 PE=4 SV=1	1	1	1	1	6.9	11.47	102	0	5.8813	6.9	0
Q22213	Q22213			tr|Q22213|Q22213_CAEEL Glycosyltransferase family 92 protein OS=Caenorhabditis elegans OX=6239 GN=CELE_T05B11.4 PE=3 SV=2	1	1	1	1	2	53.85	456	0	5.8812	2	837850000
O62275	O62275	Piwi-like protein	wago-4	sp|O62275|WAGO4_CAEEL Argonaute protein wago-4 OS=Caenorhabditis elegans OX=6239 GN=wago-4 PE=1 SV=1	1	1	1	1	1.1	106.51	965	0	5.8735	1.1	11464000
G5ECJ0	G5ECJ0	Gamma-aminobutyric acid receptor exp-1	exp-1	sp|G5ECJ0|GBR1_CAEEL Gamma-aminobutyric acid receptor exp-1 OS=Caenorhabditis elegans OX=6239 GN=exp-1 PE=1 SV=1	1	1	1	1	3	62.554	539	0	5.8731	3	14268000
O17798	O17798	Furin-like protease kpc-1	kpc-1	sp|O17798|FKPC1_CAEEL Furin-like protease kpc-1 OS=Caenorhabditis elegans OX=6239 GN=kpc-1 PE=1 SV=3	1	1	1	1	2.2	77.124	692	0	5.8704	2.2	22336000
Q95ZT3	Q95ZT3			tr|Q95ZT3|Q95ZT3_CAEEL Solute carrier organic anion transporter family member OS=Caenorhabditis elegans OX=6239 GN=CELE_F47E1.4 PE=3 SV=1	1	1	1	1	1.4	80.705	728	0	5.8661	1.4	533840000
Q20374	Q20374	Protein PAT1 homolog 1	patr-1	sp|Q20374|PATR1_CAEEL Protein PAT1 homolog 1 OS=Caenorhabditis elegans OX=6239 GN=patr-1 PE=3 SV=2	1	1	1	1	1	93.671	833	0	5.8647	1	0
O02039	O02039		cnp-3	sp|O02039|CNP3_CAEEL Calcineurin-interacting protein 3 OS=Caenorhabditis elegans OX=6239 GN=cnp-3 PE=2 SV=1	1	1	1	1	1.5	61.479	533	0	5.8581	1.5	0
O76743	O76743	ATP-dependent RNA helicase glh-4	glh-4	sp|O76743|GLH4_CAEEL ATP-dependent RNA helicase glh-4 OS=Caenorhabditis elegans OX=6239 GN=glh-4 PE=1 SV=2	1	1	1	1	1	120.64	1156	0	5.8517	1	55381000
G1K0W1;Q8WR51	G1K0W1;Q8WR51	GDP-fucose protein O-fucosyltransferase 2	pad-2	tr|G1K0W1|G1K0W1_CAEEL Peptide-O-fucosyltransferase OS=Caenorhabditis elegans OX=6239 GN=pad-2 PE=1 SV=1;sp|Q8WR51|OFUT2_CAEEL GDP-fucose protein O-fucosyltransferase 2 OS=Caenorhabditis elegans OX=6239 GN=pad-2 PE=1 SV=1	2	1	1	1	3.5	50.335	426	0	5.8495	3.5	4584200
Q20757	Q20757	Pumilio domain-containing protein 5	puf-5	sp|Q20757|PUF5_CAEEL Pumilio domain-containing protein 5 OS=Caenorhabditis elegans OX=6239 GN=puf-5 PE=2 SV=1	1	1	1	1	1.8	62.574	553	0	5.8401	1.8	0
P29691	P29691	Elongation factor 2	eef-2	sp|P29691|EF2_CAEEL Elongation factor 2 OS=Caenorhabditis elegans OX=6239 GN=eef-2 PE=1 SV=4	1	1	1	1	1.4	94.795	852	0	5.8387	1.4	22674000
A0A1N7SYN2;A0A1N7SYQ0;A0A1N7SYR7;A0A1N7SYN9;G5EDD3;G5EFM3;A0A1N7SYN7;A0A1N7SYP3	A0A1N7SYN2;A0A1N7SYQ0;A0A1N7SYR7;A0A1N7SYN9;G5EDD3;G5EFM3;A0A1N7SYN7;A0A1N7SYP3		vab-10	tr|A0A1N7SYN2|A0A1N7SYN2_CAEEL GAR domain-containing protein OS=Caenorhabditis elegans OX=6239 GN=vab-10 PE=1 SV=1;tr|A0A1N7SYQ0|A0A1N7SYQ0_CAEEL GAR domain-containing protein OS=Caenorhabditis elegans OX=6239 GN=vab-10 PE=1 SV=1;tr|A0A1N7SYR7|A0A1N7SYR7_C	8	1	1	1	0.3	386.85	3450	0	5.8291	0.3	84882000
Q09395	Q09395			tr|Q09395|Q09395_CAEEL Uncharacterized protein OS=Caenorhabditis elegans OX=6239 GN=CELE_F48E8.2 PE=1 SV=2	1	1	1	1	2.1	53.745	467	0	5.812	2.1	0
Q09591	Q09591	Mitotic chromosome and X-chromosome-associated protein mix-1	mix-1	sp|Q09591|MIX1_CAEEL Mitotic chromosome and X-chromosome-associated protein mix-1 OS=Caenorhabditis elegans OX=6239 GN=mix-1 PE=1 SV=2	1	1	1	1	0.9	140.34	1244	0	5.8117	0.9	15137000
O76788;A0A4V0IK48;H2KZB5;G5EFI2;O76792;O76794;O76791	O76788;A0A4V0IK48;H2KZB5;G5EFI2;O76792;O76794;O76791		twk-17	tr|O76788|O76788_CAEEL Putative potassium channel subunit n2P17m1-1 OS=Caenorhabditis elegans OX=6239 GN=twk-17 PE=2 SV=1;tr|A0A4V0IK48|A0A4V0IK48_CAEEL TWiK family of potassium channels OS=Caenorhabditis elegans OX=6239 GN=twk-17 PE=3 SV=1;tr|H2KZB5|H2KZB	7	1	1	1	1.6	56.895	498	0	5.808	1.6	60538000
I7FXD9;G5EBS5	I7FXD9;G5EBS5		aex-6	tr|I7FXD9|I7FXD9_CAEEL Small monomeric GTPase (Fragment) OS=Caenorhabditis elegans OX=6239 GN=aex-6 PE=2 SV=1;tr|G5EBS5|G5EBS5_CAEEL Small monomeric GTPase OS=Caenorhabditis elegans OX=6239 GN=aex-6 PE=1 SV=1	2	1	1	1	7.5	23.848	214	0	5.7949	7.5	733210
Q94276	Q94276			tr|Q94276|Q94276_CAEEL Uncharacterized protein OS=Caenorhabditis elegans OX=6239 GN=CELE_K11C4.2 PE=3 SV=2	1	1	1	1	3	34.752	304	0	5.7936	3	43657000
Q93802	Q93802			tr|Q93802|Q93802_CAEEL Uncharacterized protein OS=Caenorhabditis elegans OX=6239 GN=CELE_F58A3.3 PE=4 SV=2	1	1	1	1	3.9	35.046	304	0	5.7873	3.9	102280000
Q9XU08	Q9XU08			tr|Q9XU08|Q9XU08_CAEEL SPK domain-containing protein OS=Caenorhabditis elegans OX=6239 GN=CELE_T28A8.5 PE=4 SV=2	1	1	1	1	5.1	26.816	234	0	5.7822	5.1	32502000
P27639	P27639	Eukaryotic initiation factor 4A	inf-1	sp|P27639|IF4A_CAEEL Eukaryotic initiation factor 4A OS=Caenorhabditis elegans OX=6239 GN=inf-1 PE=2 SV=1	1	1	1	1	2.7	45.407	402	0	5.7799	2.7	0
Q09604	Q09604	Homeobox protein vab-15	vab-15	sp|Q09604|VAB15_CAEEL Homeobox protein vab-15 OS=Caenorhabditis elegans OX=6239 GN=vab-15 PE=2 SV=1	1	1	1	1	4.9	25.228	225	0	5.7772	4.9	826330000
Q966H7	Q966H7		nhr-201	tr|Q966H7|Q966H7_CAEEL Nuclear Hormone Receptor family OS=Caenorhabditis elegans OX=6239 GN=nhr-201 PE=3 SV=2	1	1	1	1	2.4	48.667	416	0	5.7685	2.4	105950000
Q9XW87	Q9XW87	Lon protease homolog 2, peroxisomal	Y75B8A.4	sp|Q9XW87|LONP2_CAEEL Lon protease homolog 2, peroxisomal OS=Caenorhabditis elegans OX=6239 GN=lonp-2 PE=3 SV=1	1	1	1	1	1.9	85.612	773	0	5.7684	1.9	6224000
Q9XXI6;Q9XXI5	Q9XXI6;Q9XXI5			tr|Q9XXI6|Q9XXI6_CAEEL NAD kinase 2, mitochondrial OS=Caenorhabditis elegans OX=6239 GN=nadk-2 PE=1 SV=2;tr|Q9XXI5|Q9XXI5_CAEEL NAD kinase 2, mitochondrial OS=Caenorhabditis elegans OX=6239 GN=nadk-2 PE=1 SV=1	2	1	1	1	3.5	48.64	431	0	5.7675	3.5	13748000
D2YW05	D2YW05			tr|D2YW05|D2YW05_CAEEL Uncharacterized protein OS=Caenorhabditis elegans OX=6239 GN=CELE_E02H4.8 PE=1 SV=1	1	1	1	1	7.2	22.85	209	0	5.7671	7.2	9108800
Q22249	Q22249			tr|Q22249|Q22249_CAEEL UVR domain-containing protein OS=Caenorhabditis elegans OX=6239 GN=CELE_T06D8.2 PE=4 SV=4	1	1	1	1	1.2	77.733	689	0	5.7668	1.2	0
Q20523	Q20523			tr|Q20523|Q20523_CAEEL MFS domain-containing protein OS=Caenorhabditis elegans OX=6239 GN=CELE_F47B8.10 PE=3 SV=1	1	1	1	1	3.5	50.635	456	0	5.7659	3.5	26077000
Q86NH2;I2HAD9	Q86NH2;I2HAD9			tr|Q86NH2|Q86NH2_CAEEL Phosphomevalonate kinase OS=Caenorhabditis elegans OX=6239 GN=CELE_F32D8.13 PE=4 SV=1;tr|I2HAD9|I2HAD9_CAEEL Phosphomevalonate kinase OS=Caenorhabditis elegans OX=6239 GN=CELE_F32D8.13 PE=4 SV=1	2	1	1	1	8	21.55	187	0	5.7651	8	27094000
P91834	P91834			tr|P91834|P91834_CAEEL DUF3437 domain-containing protein OS=Caenorhabditis elegans OX=6239 GN=CELE_T28B8.3 PE=3 SV=4	1	1	1	1	0.8	220.19	1889	0	5.7651	0.8	2344800
O01864	O01864		nrd-1	tr|O01864|O01864_CAEEL NRD (Yeast Nuclear pre-mRNA Down-regulation) homolog OS=Caenorhabditis elegans OX=6239 GN=nrd-1 PE=1 SV=2	1	1	1	1	1.5	109.77	988	0	5.765	1.5	29248000
Q20841	Q20841		npr-28	tr|Q20841|Q20841_CAEEL G_PROTEIN_RECEP_F1_2 domain-containing protein OS=Caenorhabditis elegans OX=6239 GN=npr-28 PE=4 SV=2	1	1	1	1	2.5	57.641	518	0	5.7646	2.5	176910000
Q17409;O18688;H2L2E8;P34690	Q17409;O18688;H2L2E8;P34690	Tubulin alpha-2 chain	tba-1;tba-2	tr|Q17409|Q17409_CAEEL Tubulin alpha chain OS=Caenorhabditis elegans OX=6239 GN=tba-1 PE=3 SV=1;tr|O18688|O18688_CAEEL Tubulin alpha chain OS=Caenorhabditis elegans OX=6239 GN=tba-1 PE=1 SV=1;tr|H2L2E8|H2L2E8_CAEEL Tubulin alpha chain OS=Caenorhabditis ele	4	1	1	1	2.9	50.025	449	0	5.7624	2.9	35263000
O62116	O62116		nhr-81	tr|O62116|O62116_CAEEL Nuclear Hormone Receptor family OS=Caenorhabditis elegans OX=6239 GN=nhr-81 PE=4 SV=2	1	1	1	1	2.6	39.869	347	0	5.7574	2.6	61651000
G5EEQ8	G5EEQ8			tr|G5EEQ8|G5EEQ8_CAEEL SF3b1 domain-containing protein OS=Caenorhabditis elegans OX=6239 GN=sftb-1 PE=1 SV=1	1	1	1	1	0.9	147.32	1322	0	5.7529	0.9	116360000
H2KMK2	H2KMK2			tr|H2KMK2|H2KMK2_CAEEL Uncharacterized protein OS=Caenorhabditis elegans OX=6239 GN=CELE_Y75B12B.1 PE=1 SV=1	1	1	1	1	8.9	22.516	191	0	5.7518	8.9	27659000
Q27504	Q27504	Putative carbonic anhydrase 3	cah-3	sp|Q27504|CAH3_CAEEL Putative carbonic anhydrase 3 OS=Caenorhabditis elegans OX=6239 GN=cah-3 PE=3 SV=1	1	1	1	1	3.3	28.121	246	0	5.7515	3.3	265080000
A0A0K3AR87	A0A0K3AR87			tr|A0A0K3AR87|A0A0K3AR87_CAEEL ELMO domain-containing protein C56G7.3 OS=Caenorhabditis elegans OX=6239 GN=C56G7.3 PE=1 SV=1	1	1	1	1	17.3	5.979	52	0	5.7479	17.3	287920000
A0A5S9MMI8;Q10028	A0A5S9MMI8;Q10028	Guanylate cyclase	gcy-3	tr|A0A5S9MMI8|A0A5S9MMI8_CAEEL Guanylate cyclase OS=Caenorhabditis elegans OX=6239 GN=gcy-3 PE=4 SV=1;sp|Q10028|GCY3_CAEEL Receptor-type guanylate cyclase gcy-3 OS=Caenorhabditis elegans OX=6239 GN=gcy-3 PE=2 SV=1	2	1	1	1	0.7	127.9	1138	0	5.7472	0.7	108000000
Q18303	Q18303		best-7	tr|Q18303|Q18303_CAEEL Bestrophin homolog OS=Caenorhabditis elegans OX=6239 GN=best-7 PE=1 SV=2	1	1	1	1	1.5	63.188	540	0	5.7471	1.5	32742000
P92018	P92018			tr|P92018|P92018_CAEEL Uncharacterized protein OS=Caenorhabditis elegans OX=6239 GN=CELE_T10G3.1 PE=4 SV=2	1	1	1	1	2.8	36.323	318	0	5.7464	2.8	30030000
Q21276	Q21276	Uncharacterized NOP5 family protein K07C5.4	K07C5.4	sp|Q21276|NOP56_CAEEL Nucleolar protein 56 OS=Caenorhabditis elegans OX=6239 GN=nol-56 PE=3 SV=1	1	1	1	1	2.5	54.511	486	0	5.7464	2.5	33929000
Q20579	Q20579			tr|Q20579|Q20579_CAEEL Nucleotid_trans domain-containing protein OS=Caenorhabditis elegans OX=6239 GN=CELE_F49C12.1 PE=4 SV=2	1	1	1	1	2.9	44.165	378	0	5.7447	2.9	29272000
G5ECZ4	G5ECZ4		dyf-2	sp|G5ECZ4|DYF2_CAEEL WD repeat-containing protein dyf-2 OS=Caenorhabditis elegans OX=6239 GN=dyf-2 PE=1 SV=1	1	1	1	1	0.8	155.02	1383	0	5.7431	0.8	58760000
P91094	P91094		pqn-15	tr|P91094|P91094_CAEEL Prion-like-(Q/N-rich)-domain-bearing protein OS=Caenorhabditis elegans OX=6239 GN=pqn-15 PE=1 SV=4	1	1	1	1	1	251.21	2171	0	5.7426	1	44000000
Q17558	Q17558			tr|Q17558|Q17558_CAEEL Transcription initiation factor IIF subunit alpha OS=Caenorhabditis elegans OX=6239 GN=gtf-2f1 PE=1 SV=1	1	1	1	1	4.6	54.463	481	0	5.7426	4.6	15552000
Q5FC17	Q5FC17			tr|Q5FC17|Q5FC17_CAEEL Hydrolase_4 domain-containing protein OS=Caenorhabditis elegans OX=6239 GN=CELE_Y41E3.18 PE=4 SV=2	1	1	1	1	1.9	55.057	481	0	5.7413	1.9	114650000
A0A3B1DQR1;A0A3B1DZV2	A0A3B1DQR1;A0A3B1DZV2			tr|A0A3B1DQR1|A0A3B1DQR1_CAEEL Uncharacterized protein OS=Caenorhabditis elegans OX=6239 GN=C06A8.8 PE=4 SV=1;tr|A0A3B1DZV2|A0A3B1DZV2_CAEEL Uncharacterized protein OS=Caenorhabditis elegans OX=6239 GN=C06A8.8 PE=4 SV=1	2	1	1	1	6.9	11.335	102	0	5.7407	6.9	13495000
G5EC36	G5EC36		lim-7	sp|G5EC36|LIM7_CAEEL LIM/homeobox protein lim-7 OS=Caenorhabditis elegans OX=6239 GN=lim-7 PE=1 SV=1	1	1	1	1	2.4	50.486	452	0	5.7407	2.4	70248000
Q21696	Q21696			tr|Q21696|Q21696_CAEEL Uncharacterized protein OS=Caenorhabditis elegans OX=6239 GN=CELE_R04B3.1 PE=4 SV=3	1	1	1	1	4.6	57.673	522	0	5.7381	4.6	15171000
Q10454	Q10454	Probable arginine kinase F46H5.3	F46H5.3	sp|Q10454|KARG1_CAEEL Probable arginine kinase F46H5.3 OS=Caenorhabditis elegans OX=6239 GN=F46H5.3 PE=3 SV=2	1	1	1	1	3.5	44.167	396	0	5.7363	3.5	36412000
Q9TXT9	Q9TXT9		bcmo-2	tr|Q9TXT9|Q9TXT9_CAEEL Beta-Carotene 15,15-MonoOxygenase OS=Caenorhabditis elegans OX=6239 GN=bcmo-2 PE=1 SV=2	1	1	1	1	1.3	60.597	530	0	5.7343	1.3	19578000
G5EEH0	G5EEH0		rde-1	tr|G5EEH0|G5EEH0_CAEEL Piwi domain-containing protein OS=Caenorhabditis elegans OX=6239 GN=rde-1 PE=1 SV=1	1	1	1	1	1.1	118.8	1020	0	5.7335	1.1	9879200
O16902	O16902			tr|O16902|O16902_CAEEL Uncharacterized protein OS=Caenorhabditis elegans OX=6239 GN=C31B8.9 PE=4 SV=3	1	1	1	1	4.1	31.843	270	0	5.7334	4.1	18175000
Q17621	Q17621			tr|Q17621|Q17621_CAEEL Uncharacterized protein OS=Caenorhabditis elegans OX=6239 GN=C04B4.4 PE=4 SV=2	1	1	1	1	1.4	55.256	489	0	5.7322	1.4	0
U4PBU8;U4PMA7	U4PBU8;U4PMA7		plst-1	tr|U4PBU8|U4PBU8_CAEEL PLaSTin (Actin bundling protein) homolog OS=Caenorhabditis elegans OX=6239 GN=plst-1 PE=1 SV=1;tr|U4PMA7|U4PMA7_CAEEL PLaSTin (Actin bundling protein) homolog OS=Caenorhabditis elegans OX=6239 GN=plst-1 PE=1 SV=1	2	1	1	1	2.5	40.945	367	0	5.7316	2.5	8163100
N1NVB7	N1NVB7	Guanylate cyclase	gcy-6	sp|N1NVB7|GCY6_CAEEL Receptor-type guanylate cyclase gcy-6 OS=Caenorhabditis elegans OX=6239 GN=gcy-6 PE=2 SV=1	1	1	1	1	0.9	122.39	1086	0	5.7306	0.9	1494700000
Q86MD9;Q94170	Q86MD9;Q94170			tr|Q86MD9|Q86MD9_CAEEL Uncharacterized protein OS=Caenorhabditis elegans OX=6239 GN=C16H3.3 PE=1 SV=1;tr|Q94170|Q94170_CAEEL Uncharacterized protein OS=Caenorhabditis elegans OX=6239 GN=C16H3.3 PE=1 SV=2	2	1	1	1	1.2	75.366	655	0	5.729	1.2	148250000
Q22192	Q22192		ttr-14	tr|Q22192|Q22192_CAEEL TransThyretin-Related family domain OS=Caenorhabditis elegans OX=6239 GN=ttr-14 PE=1 SV=1	1	1	1	1	2	48.925	406	0	5.7275	2	14036000
Q19101	Q19101		eat-17	tr|Q19101|Q19101_CAEEL Rab-GAP TBC domain-containing protein OS=Caenorhabditis elegans OX=6239 GN=eat-17 PE=1 SV=1	1	1	1	1	1.7	53.236	466	0	5.7265	1.7	370240000
Q19982	Q19982			tr|Q19982|Q19982_CAEEL FTH domain-containing protein OS=Caenorhabditis elegans OX=6239 GN=CELE_F33C8.2 PE=4 SV=3	1	1	1	1	4.1	43.432	368	0	5.7263	4.1	27997000
A0A2C9C365;A0A2C9C330;A0A2C9C2G8;A0A2C9C332;A0A2C9C2V3;A0A2C9C3B7;A0A2C9C2W9;A0A2C9C2V5;A0A2C9C2S8;O01761	A0A2C9C365;A0A2C9C330;A0A2C9C2G8;A0A2C9C332;A0A2C9C2V3;A0A2C9C3B7;A0A2C9C2W9;A0A2C9C2V5;A0A2C9C2S8;O01761	Muscle M-line assembly protein unc-89	unc-89	tr|A0A2C9C365|A0A2C9C365_CAEEL Muscle M-line assembly protein unc-89 OS=Caenorhabditis elegans OX=6239 GN=unc-89 PE=1 SV=1;tr|A0A2C9C330|A0A2C9C330_CAEEL Muscle M-line assembly protein unc-89 OS=Caenorhabditis elegans OX=6239 GN=unc-89 PE=1 SV=1;tr|A0A2C9C	10	1	1	1	0.2	652.85	5912	0	5.7262	0.2	13185000
Q95XZ5	Q95XZ5	Nipped-B-like protein pqn-85	pqn-85	sp|Q95XZ5|NIPBL_CAEEL Nipped-B-like protein scc-2 OS=Caenorhabditis elegans OX=6239 GN=scc-2 PE=1 SV=3	1	1	1	1	0.5	249.78	2176	0	5.7259	0.5	2913100
O76371	O76371		rpt-5	sp|O76371|PRS6A_CAEEL 26S protease regulatory subunit 6A OS=Caenorhabditis elegans OX=6239 GN=rpt-5 PE=1 SV=1	1	1	1	1	3.3	48.126	430	0	5.7253	3.3	8243300
A0A3B1DVJ7;A0A3B1E8R6;A0A3B1DQ66;A0A3B1E3M2;Q10024	A0A3B1DVJ7;A0A3B1E8R6;A0A3B1DQ66;A0A3B1E3M2;Q10024	Putative diacylglycerol kinase K06A1.6	dgk-5	tr|A0A3B1DVJ7|A0A3B1DVJ7_CAEEL Diacylglycerol kinase OS=Caenorhabditis elegans OX=6239 GN=dgk-5 PE=1 SV=1;tr|A0A3B1E8R6|A0A3B1E8R6_CAEEL Diacylglycerol kinase OS=Caenorhabditis elegans OX=6239 GN=dgk-5 PE=1 SV=1;tr|A0A3B1DQ66|A0A3B1DQ66_CAEEL Diacylglycero	5	1	1	1	1.4	98.304	875	0	5.7229	1.4	127400000
O01905	O01905			tr|O01905|O01905_CAEEL Bromo domain-containing protein OS=Caenorhabditis elegans OX=6239 GN=CELE_F59E12.1 PE=1 SV=2	1	1	1	1	2.1	90.9	811	0	5.7223	2.1	64671000
Q9GZH5	Q9GZH5		rpn-1	tr|Q9GZH5|Q9GZH5_CAEEL 26S proteasome non-ATPase regulatory subunit 2 OS=Caenorhabditis elegans OX=6239 GN=rpn-1 PE=1 SV=1	1	1	1	1	0.8	107.38	981	0	5.7211	0.8	17151000
C9IY38	C9IY38			tr|C9IY38|C9IY38_CAEEL Uncharacterized protein OS=Caenorhabditis elegans OX=6239 GN=CELE_T16G1.13 PE=4 SV=1	1	1	1	1	14.5	8.6687	76	0	5.721	14.5	109400000
Q22705	Q22705			tr|Q22705|Q22705_CAEEL G-patch domain-containing protein OS=Caenorhabditis elegans OX=6239 GN=CELE_T23G7.3 PE=1 SV=1	1	1	1	1	3.8	39.036	339	0	5.721	3.8	700270000
P91251	P91251			tr|P91251|P91251_CAEEL Arginine kinase OS=Caenorhabditis elegans OX=6239 GN=CELE_F11G11.13 PE=3 SV=2	1	1	1	1	28.1	6.7778	57	0	5.72	28.1	24972000
G5ECK5	G5ECK5			tr|G5ECK5|G5ECK5_CAEEL Uncharacterized protein OS=Caenorhabditis elegans OX=6239 GN=CELE_T06D8.10 PE=1 SV=1	1	1	1	1	0.5	168.18	1490	0	5.7198	0.5	14267000
O01622	O01622			tr|O01622|O01622_CAEEL Protein containing ALS2cr12 (ALS2CR12) signature OS=Caenorhabditis elegans OX=6239 GN=pals-33 PE=1 SV=3	1	1	1	1	3.4	51.997	436	0	5.7192	3.4	22663000
Q18391	Q18391		nhr-161	tr|Q18391|Q18391_CAEEL Nuclear Hormone Receptor family OS=Caenorhabditis elegans OX=6239 GN=nhr-161 PE=4 SV=2	1	1	1	1	4.7	39.806	337	0	5.7186	4.7	119640000
U4PBI3;U4PEL1;U4PBD1;U4PBD6;U4PBR0;U4PRG1;U4PEK5;U4PBR4;U4PM66	U4PBI3;U4PEL1;U4PBD1;U4PBD6;U4PBR0;U4PRG1;U4PEK5;U4PBR4;U4PM66		cdh-8	tr|U4PBI3|U4PBI3_CAEEL CaDHerin family OS=Caenorhabditis elegans OX=6239 GN=cdh-8 PE=4 SV=1;tr|U4PEL1|U4PEL1_CAEEL CaDHerin family OS=Caenorhabditis elegans OX=6239 GN=cdh-8 PE=4 SV=1;tr|U4PBD1|U4PBD1_CAEEL CaDHerin family OS=Caenorhabditis elegans OX=6239	9	1	1	1	9.8	19.374	173	0	5.7182	9.8	1776900
O18152	O18152			tr|O18152|O18152_CAEEL ANK_REP_REGION domain-containing protein OS=Caenorhabditis elegans OX=6239 GN=CELE_T28D6.4 PE=4 SV=1	1	1	1	1	1.3	108.63	991	0	5.7172	1.3	7382300
Q23481	Q23481			tr|Q23481|Q23481_CAEEL TMEM (Human TransMEMbrane protein) homolog OS=Caenorhabditis elegans OX=6239 GN=tmem-17 PE=4 SV=2	1	1	1	1	5.5	16.224	145	0	5.7159	5.5	0
A0A3B1E567;A0A3B1E3Z4	A0A3B1E567;A0A3B1E3Z4			tr|A0A3B1E567|A0A3B1E567_CAEEL Uncharacterized protein OS=Caenorhabditis elegans OX=6239 GN=CELE_F55F3.4 PE=4 SV=1;tr|A0A3B1E3Z4|A0A3B1E3Z4_CAEEL Uncharacterized protein OS=Caenorhabditis elegans OX=6239 GN=CELE_F55F3.4 PE=4 SV=2	2	1	1	1	2.4	38.003	334	0	5.7158	2.4	0
A0A1X7RBP4	A0A1X7RBP4			tr|A0A1X7RBP4|A0A1X7RBP4_CAEEL VWFA domain-containing protein OS=Caenorhabditis elegans OX=6239 GN=CELE_ZK1193.2 PE=1 SV=1	1	1	1	1	0.7	235.91	2130	0	5.7155	0.7	5614600
A0A0K3AUV6	A0A0K3AUV6			tr|A0A0K3AUV6|A0A0K3AUV6_CAEEL Uncharacterized protein OS=Caenorhabditis elegans OX=6239 GN=CELE_F36H9.10 PE=4 SV=1	1	1	1	1	8	30.414	264	0	5.7153	8	22323000
Q23315	Q23315		ears-1	tr|Q23315|Q23315_CAEEL Glutamyl-tRNA synthetase OS=Caenorhabditis elegans OX=6239 GN=ears-1 PE=1 SV=1	1	1	1	1	1.8	125.2	1149	0	5.7153	1.8	46490000
Q7JQD2;G5ECM6	Q7JQD2;G5ECM6		tufm-1	tr|Q7JQD2|Q7JQD2_CAEEL Elongation factor Tu, mitochondrial (Fragment) OS=Caenorhabditis elegans OX=6239 PE=2 SV=1;tr|G5ECM6|G5ECM6_CAEEL Elongation factor Tu, mitochondrial OS=Caenorhabditis elegans OX=6239 GN=tufm-1 PE=1 SV=1	2	1	1	1	3	54.503	495	0	5.7144	3	29771000
O16786	O16786		pqbp-1.1	tr|O16786|O16786_CAEEL Polyglutamine tract-binding protein 1 OS=Caenorhabditis elegans OX=6239 GN=pqbp-1.1 PE=1 SV=2	1	1	1	1	6.1	32.112	280	0	5.7144	6.1	40325000
Q19000	Q19000	Probable gamma-butyrobetaine dioxygenase	gbh-1	sp|Q19000|BODG_CAEEL Probable gamma-butyrobetaine dioxygenase OS=Caenorhabditis elegans OX=6239 GN=gbh-1 PE=3 SV=1	1	1	1	1	4	48.436	421	0.0044444	5.7138	4	199280000
H2KZ39	H2KZ39		fkh-8	tr|H2KZ39|H2KZ39_CAEEL Fork-head domain-containing protein OS=Caenorhabditis elegans OX=6239 GN=fkh-8 PE=4 SV=1	1	1	1	1	5.2	37.34	328	0.0044248	5.7134	5.2	172280000
A0A0K3ASP1	A0A0K3ASP1			tr|A0A0K3ASP1|A0A0K3ASP1_CAEEL Uncharacterized protein OS=Caenorhabditis elegans OX=6239 GN=CELE_K09C6.3 PE=4 SV=1	1	1	1	1	27.3	6.6315	55	0.004386	5.7132	27.3	48395000
O01709	O01709		ztf-25	tr|O01709|O01709_CAEEL Zinc finger putative Transcription Factor family OS=Caenorhabditis elegans OX=6239 GN=ztf-25 PE=4 SV=1	1	1	1	1	7	27.379	244	0.0044053	5.7132	7	25686000
D3KFV2	D3KFV2			tr|D3KFV2|D3KFV2_CAEEL Uncharacterized protein OS=Caenorhabditis elegans OX=6239 GN=CELE_K08D8.9 PE=4 SV=1	1	1	1	1	12.6	9.9604	87	0.0043478	5.7131	12.6	28801000
Q9U304	Q9U304			tr|Q9U304|Q9U304_CAEEL RNA Binding Motif protein homolog OS=Caenorhabditis elegans OX=6239 GN=rbm-12 PE=1 SV=1	1	1	1	1	1.8	104.27	948	0.0043668	5.7131	1.8	11886000
Q336L0	Q336L0			tr|Q336L0|Q336L0_CAEEL Uncharacterized protein OS=Caenorhabditis elegans OX=6239 GN=C23H5.11 PE=4 SV=1	1	1	1	1	4.3	45.447	394	0.004329	5.7129	4.3	1160200

## Sheet: N2_1
Protein IDs	Majority protein IDs	Protein names	Gene names	Fasta headers	Number of proteins	Peptides	Razor + unique peptides	Unique peptides	Sequence coverage [%]	Mol. weight [kDa]	Sequence length	Score	Intensity
Q27461;P90735	Q27461;P90735		eat-6	tr|Q27461|Q27461_CAEEL Sodium/potassium-transporting ATPase subunit alpha OS=Caenorhabditis elegans OX=6239 GN=eat-6 PE=3 SV=1;tr|P90735|P90735_CAEEL Sodium/potassium-transporting ATPase subunit alpha OS=Caenorhabditis elegans OX=6239 GN=eat-6 PE=1 SV=1	2	1	1	1	1.8	111.06	996	323.31	1343500
P91398	P91398		cey-3	tr|P91398|P91398_CAEEL CSD_1 domain-containing protein OS=Caenorhabditis elegans OX=6239 GN=cey-3 PE=1 SV=1	1	1	1	1	6.4	29.243	265	323.31	42164000
Q9U302;Q17350	Q9U302;Q17350	Polyadenylate-binding protein	pab-1	tr|Q9U302|Q9U302_CAEEL Polyadenylate-binding protein OS=Caenorhabditis elegans OX=6239 GN=pab-1 PE=1 SV=1;tr|Q17350|Q17350_CAEEL Polyadenylate-binding protein OS=Caenorhabditis elegans OX=6239 PE=2 SV=1	2	1	1	1	2.3	71.647	646	323.31	4842000
Q22054	Q22054	40S ribosomal protein S16	rps-16	sp|Q22054|RS16_CAEEL 40S ribosomal protein S16 OS=Caenorhabditis elegans OX=6239 GN=rps-16 PE=1 SV=3	1	1	1	1	8.3	16.316	144	323.31	1080900
Q95YF3	Q95YF3	ATP-dependent RNA helicase cgh-1	cgh-1	sp|Q95YF3|CGH1_CAEEL ATP-dependent RNA helicase cgh-1 OS=Caenorhabditis elegans OX=6239 GN=cgh-1 PE=1 SV=1	1	2	2	2	6.3	48.713	430	129.94	164610000
A0A0K3ATC0;Q9XTQ6	A0A0K3ATC0;Q9XTQ6	Tyramine beta-hydroxylase	tbh-1	tr|A0A0K3ATC0|A0A0K3ATC0_CAEEL DOMON domain-containing protein OS=Caenorhabditis elegans OX=6239 GN=tbh-1 PE=1 SV=1;sp|Q9XTQ6|TBH1_CAEEL Tyramine beta-hydroxylase OS=Caenorhabditis elegans OX=6239 GN=tbh-1 PE=1 SV=3	2	1	1	1	3.3	69.113	606	93.495	2302700
Q23039	Q23039			tr|Q23039|Q23039_CAEEL SGF29 C-terminal domain-containing protein OS=Caenorhabditis elegans OX=6239 GN=CELE_T22B7.4 PE=1 SV=1	1	1	1	1	6.1	61.536	537	12.566	13608000
A0A0K3AWT1;A0A0K3AUH3;A0A0K3AQX8;A0A0K3ATV6;A0A0K3ARG6;A0A0K3AWS8;A0A0K3AQX3;A0A0K3ATV3;A0A0K3ARG1;A0A0K3AWS4;A0A0K3AUG2;A0A0K3AQW8;A0A0K3ATV0;Q09228	A0A0K3AWT1;A0A0K3AUH3;A0A0K3AQX8;A0A0K3ATV6;A0A0K3ARG6;A0A0K3AWS8;A0A0K3AQX3;A0A0K3ATV3;A0A0K3ARG1;A0A0K3AWS4;A0A0K3AUG2;A0A0K3AQW8;A0A0K3ATV0;Q09228	Egg-laying defective protein 27	egl-27	tr|A0A0K3AWT1|A0A0K3AWT1_CAEEL Egg-laying defective protein 27 OS=Caenorhabditis elegans OX=6239 GN=egl-27 PE=1 SV=1;tr|A0A0K3AUH3|A0A0K3AUH3_CAEEL Egg-laying defective protein 27 OS=Caenorhabditis elegans OX=6239 GN=egl-27 PE=1 SV=1;tr|A0A0K3AQX8|A0A0K3AQ	14	1	1	1	3.6	100.35	886	12.374	4622200
Q9U250	Q9U250		cutl-10	tr|Q9U250|Q9U250_CAEEL ZP domain-containing protein OS=Caenorhabditis elegans OX=6239 GN=cutl-10 PE=1 SV=1	1	1	1	1	8.4	45.346	403	11.586	25430000
Q6A573	Q6A573			tr|Q6A573|Q6A573_CAEEL CD2AP homolog OS=Caenorhabditis elegans OX=6239 GN=cdap-2 PE=1 SV=2	1	1	1	1	8.3	58.416	551	7.2047	4137100
O62251	O62251	rRNA methyltransferase 2, mitochondrial	F45G2.9	sp|O62251|MRM2_CAEEL rRNA methyltransferase 2, mitochondrial OS=Caenorhabditis elegans OX=6239 GN=F45G2.9 PE=3 SV=1	1	1	1	1	12.1	24.297	214	7.1687	74585000
B5U8N8	B5U8N8			tr|B5U8N8|B5U8N8_CAEEL Uncharacterized protein OS=Caenorhabditis elegans OX=6239 GN=C25F9.10 PE=4 SV=1	1	1	1	1	17.9	15.889	140	6.4601	15332000
G5EFN7	G5EFN7		hst-6	tr|G5EFN7|G5EFN7_CAEEL Heparan-sulfate 6-O-sulfotransferase OS=Caenorhabditis elegans OX=6239 GN=hst-6 PE=2 SV=1	1	1	1	1	5.8	42.749	362	6.1785	27149000
A0A6J5KK84;A0A6J5KJM3	A0A6J5KK84;A0A6J5KJM3			tr|A0A6J5KK84|A0A6J5KK84_CAEEL Uncharacterized protein OS=Caenorhabditis elegans OX=6239 GN=CELE_Y57A10A.14 PE=4 SV=1;tr|A0A6J5KJM3|A0A6J5KJM3_CAEEL Uncharacterized protein OS=Caenorhabditis elegans OX=6239 GN=CELE_Y57A10A.14 PE=4 SV=1	2	1	1	1	8.9	23.1	202	6.1491	3777300
A7LPF3;Q20364	A7LPF3;Q20364			tr|A7LPF3|A7LPF3_CAEEL SLY1 homolog OS=Caenorhabditis elegans OX=6239 GN=sly-1 PE=1 SV=4;tr|Q20364|Q20364_CAEEL SLY1 homolog OS=Caenorhabditis elegans OX=6239 GN=sly-1 PE=1 SV=4	2	1	1	1	2.7	72.84	657	6.1491	2945100
Q19063	Q19063			tr|Q19063|Q19063_CAEEL Uncharacterized protein OS=Caenorhabditis elegans OX=6239 GN=CELE_E04F6.8 PE=1 SV=1	1	1	1	1	14.1	14.014	128	6.1491	9240700
P91160	P91160		srw-124	tr|P91160|P91160_CAEEL G_PROTEIN_RECEP_F1_2 domain-containing protein OS=Caenorhabditis elegans OX=6239 GN=srw-124 PE=4 SV=2	1	1	1	1	6	41.857	368	6.1397	3892300
P34379	P34379	Autophagy-related protein 13 homolog	atg-13	sp|P34379|ATG13_CAEEL Autophagy-related protein 13 homolog OS=Caenorhabditis elegans OX=6239 GN=atg-13 PE=1 SV=1	1	1	1	1	2.7	49.8	443	6.0482	0
Q9XUT0	Q9XUT0		dbn-1	tr|Q9XUT0|Q9XUT0_CAEEL DreBriN 1/DreBriN-like (Where Drebrin is from Developmentally REgulated BRaIN protein) family homolog OS=Caenorhabditis elegans OX=6239 GN=dbn-1 PE=1 SV=1	1	1	1	1	4.2	71.94	643	6.02	2931100
G5ED62;Q6TPF1;Q6TPF8;Q6TPF2;A0A5T0C5A1;Q7JM48;A0A5T0BWQ3;Q7JM45;B5U8M3;Q22190;Q7JM42;Q7JM43;Q7JM44	G5ED62;Q6TPF1;Q6TPF8;Q6TPF2;A0A5T0C5A1;Q7JM48;A0A5T0BWQ3;Q7JM45;B5U8M3;Q22190;Q7JM42;Q7JM43;Q7JM44		sma-9	tr|G5ED62|G5ED62_CAEEL SMA-9 class IIb OS=Caenorhabditis elegans OX=6239 GN=sma-9 PE=1 SV=1;tr|Q6TPF1|Q6TPF1_CAEEL SMA-9 class III (Fragment) OS=Caenorhabditis elegans OX=6239 GN=sma-9 PE=2 SV=1;tr|Q6TPF8|Q6TPF8_CAEEL SMA-9 class IIb (Fragment) OS=Caenorha	13	1	1	1	5.6	59.319	537	6.0175	9566400
Q19263	Q19263		agt-2	tr|Q19263|Q19263_CAEEL AlkylGuanine DNA alkylTransferase OS=Caenorhabditis elegans OX=6239 GN=agt-2 PE=4 SV=1	1	1	1	1	4	31.423	274	5.9613	0
P34315	P34315	Putative sodium/calcium exchanger 6	ncx-6	sp|P34315|NCX6_CAEEL Putative sodium/calcium exchanger 6 OS=Caenorhabditis elegans OX=6239 GN=ncx-6 PE=3 SV=3	1	1	1	1	5.3	66.169	590	5.9604	18148000
G4SPY0	G4SPY0			tr|G4SPY0|G4SPY0_CAEEL Heterogeneous nuclear RibonucleoProtein U OS=Caenorhabditis elegans OX=6239 GN=hrpu-2 PE=1 SV=2	1	1	1	1	2.2	75.845	678	5.9569	9240000
Q9XXI8	Q9XXI8			tr|Q9XXI8|Q9XXI8_CAEEL F-box domain-containing protein OS=Caenorhabditis elegans OX=6239 GN=CELE_Y17G7B.8 PE=1 SV=1	1	1	1	1	4.4	40.282	344	5.9569	2692500
B6VQ56	B6VQ56		ptr-24	tr|B6VQ56|B6VQ56_CAEEL SSD domain-containing protein OS=Caenorhabditis elegans OX=6239 GN=ptr-24 PE=1 SV=1	1	1	1	1	2.4	101.07	892	5.9385	17320000
Q02331	Q02331	Uncharacterized NTE family protein ZK370.4	ZK370.4	sp|Q02331|PLPL7_CAEEL Patatin-like phospholipase domain-containing protein ZK370.4 OS=Caenorhabditis elegans OX=6239 GN=ZK370.4 PE=3 SV=3	1	1	1	1	1.5	152.39	1353	5.9348	4501200
B2MZB8;G5ECD1	B2MZB8;G5ECD1		slo-2	tr|B2MZB8|B2MZB8_CAEEL Ion_trans_2 domain-containing protein OS=Caenorhabditis elegans OX=6239 GN=slo-2 PE=1 SV=1;tr|G5ECD1|G5ECD1_CAEEL Ion_trans_2 domain-containing protein OS=Caenorhabditis elegans OX=6239 GN=slo-2 PE=1 SV=1	2	1	1	1	1.2	128.15	1116	5.933	3312100
Q9U3Q6	Q9U3Q6		ugt-22	tr|Q9U3Q6|Q9U3Q6_CAEEL UDP-glucuronosyltransferase OS=Caenorhabditis elegans OX=6239 GN=ugt-22 PE=1 SV=1	1	1	1	1	2.4	60.23	534	5.933	2140800
Q21827	Q21827	G patch domain-containing protein 1 homolog	R07E5.1	sp|Q21827|GPTC1_CAEEL G patch domain-containing protein 1 homolog OS=Caenorhabditis elegans OX=6239 GN=R07E5.1 PE=1 SV=1	1	1	1	1	3.6	92.629	812	5.9294	32680000
G5ED46	G5ED46		casy-1	tr|G5ED46|G5ED46_CAEEL CAlSYntenin/Alcadein homolog OS=Caenorhabditis elegans OX=6239 GN=casy-1 PE=1 SV=1	1	1	1	1	2.9	109.26	984	5.9192	2932600

## Sheet: flag-mCherry-GLH-1_2
Protein IDs	Majority protein IDs	Protein names	Gene names	Fasta headers	Number of proteins	Peptides	Razor + unique peptides	Unique peptides	Mol. weight [kDa]	Sequence length	Score	Sequence coverage 226.raw [%]	Intensity	iBAQ
P34689	P34689	ATP-dependent RNA helicase glh-1	glh-1	sp|P34689|GLH1_CAEEL ATP-dependent RNA helicase glh-1 OS=Caenorhabditis elegans OX=6239 GN=glh-1 PE=1 SV=3	1	40	40	21	79.779	763	323.31	70.2	73598000000	1887100000
Q21770;D9N120	Q21770	Germ cell-expressed protein R06C7.1	R06C7.1	sp|Q21770|WAGO1_CAEEL Argonaute protein wago-1 OS=Caenorhabditis elegans OX=6239 GN=wago-1 PE=1 SV=1	2	18	18	18	105.44	945	254.98	21.5	1188300000	19481000
P06125	P06125	Vitellogenin-5	vit-5	sp|P06125|VIT5_CAEEL Vitellogenin-5 OS=Caenorhabditis elegans OX=6239 GN=vit-5 PE=2 SV=2	1	21	21	2	186.44	1603	250.46	14.8	1057800000	9279200
P09446;P20163	P09446	Heat shock 70 kDa protein A	hsp-1	sp|P09446|HSP1_CAEEL Heat shock protein hsp-1 OS=Caenorhabditis elegans OX=6239 GN=hsp-1 PE=1 SV=2	2	22	22	18	69.722	640	245.33	43.1	1610300000	41291000
P05690	P05690	Vitellogenin-2	vit-2	sp|P05690|VIT2_CAEEL Vitellogenin-2 OS=Caenorhabditis elegans OX=6239 GN=vit-2 PE=1 SV=5	1	26	26	10	187.72	1613	220.07	19	865210000	7394900
P18948	P18948	Vitellogenin-6	vit-6	sp|P18948|VIT6_CAEEL Vitellogenin-6 OS=Caenorhabditis elegans OX=6239 GN=vit-6 PE=1 SV=5	1	26	26	26	193.32	1651	219.48	19.9	510380000	4477000
P53013	P53013	Elongation factor 1-alpha	eft-3	sp|P53013|EF1A_CAEEL Elongation factor 1-alpha OS=Caenorhabditis elegans OX=6239 GN=eft-3 PE=3 SV=1	1	9	9	9	50.668	463	173.11	26.1	959260000	34259000
P90786	P90786	Piwi-like protein	prg-1	tr|P90786|P90786_CAEEL Piwi-like protein OS=Caenorhabditis elegans OX=6239 GN=prg-1 PE=1 SV=1	1	11	11	11	93.843	824	168.95	24	805170000	15788000
P48156;V6CM07	P48156;V6CM07	40S ribosomal protein S8	rps-8	sp|P48156|RS8_CAEEL 40S ribosomal protein S8 OS=Caenorhabditis elegans OX=6239 GN=rps-8 PE=3 SV=1;tr|V6CM07|V6CM07_CAEEL 40S ribosomal protein S8 OS=Caenorhabditis elegans OX=6239 GN=rps-8 PE=1 SV=1	2	7	7	7	23.75	208	144.69	46.6	120000000	10909000
E9P860	E9P860			sp|E9P860|ZNFX1_CAEEL NFX1-type zinc finger-containing protein 1 homolog OS=Caenorhabditis elegans OX=6239 GN=znfx-1 PE=1 SV=1	1	14	14	14	280.31	2443	112.31	7.9	262150000	1648800
Q966I7;Q8MXU9	Q966I7			tr|Q966I7|Q966I7_CAEEL CCHC-type domain-containing protein OS=Caenorhabditis elegans OX=6239 GN=CELE_K08D12.3 PE=1 SV=1	2	7	7	7	15.557	151	88.65	36.4	255230000	19633000
P49405	P49405	60S ribosomal protein L5	rpl-5	sp|P49405|RL5_CAEEL 60S ribosomal protein L5 OS=Caenorhabditis elegans OX=6239 GN=rpl-5 PE=3 SV=1	1	5	5	5	33.386	293	86.937	29	197940000	9897000
P10986;P10984;P0DM42;P0DM41;Q95ZL1	P10986;P10984;P0DM42;P0DM41;Q95ZL1	Actin-4;Actin-2;Actin-3;Actin-1	act-4;act-2;act-3;act-1	sp|P10986|ACT4_CAEEL Actin-4 OS=Caenorhabditis elegans OX=6239 GN=act-4 PE=3 SV=2;sp|P10984|ACT2_CAEEL Actin-2 OS=Caenorhabditis elegans OX=6239 GN=act-2 PE=3 SV=3;sp|P0DM42|ACT3_CAEEL Actin-3 OS=Caenorhabditis elegans OX=6239 GN=act-3 PE=3 SV=1;sp|P0DM41|	5	8	8	4	41.777	376	80.694	29.5	657320000	28579000
Q9N585	Q9N585	Piwi-like protein	ppw-2	tr|Q9N585|Q9N585_CAEEL Piwi-like protein OS=Caenorhabditis elegans OX=6239 GN=ppw-2 PE=1 SV=1	1	10	10	10	107.88	975	79.427	12.9	265950000	4835400
Q9N3X2	Q9N3X2	40S ribosomal protein S4	rps-4	sp|Q9N3X2|RS4_CAEEL 40S ribosomal protein S4 OS=Caenorhabditis elegans OX=6239 GN=rps-4 PE=1 SV=1	1	7	7	7	29.044	259	77.361	31.7	269500000	13475000
Q95XY1;Q9N3F4;Q65XX1;Q9N5K1	Q95XY1;Q9N3F4;Q65XX1		vbh-1	tr|Q95XY1|Q95XY1_CAEEL RNA helicase OS=Caenorhabditis elegans OX=6239 GN=vbh-1 PE=1 SV=1;tr|Q9N3F4|Q9N3F4_CAEEL RNA helicase OS=Caenorhabditis elegans OX=6239 GN=vbh-1 PE=1 SV=1;tr|Q65XX1|Q65XX1_CAEEL RNA helicase OS=Caenorhabditis elegans OX=6239 GN=vbh-1	4	10	10	9	69.639	644	74.815	20.8	280510000	8250300
Q966C6	Q966C6	60S ribosomal protein L7a	rpl-7A	sp|Q966C6|RL7A_CAEEL 60S ribosomal protein L7a OS=Caenorhabditis elegans OX=6239 GN=rpl-7A PE=1 SV=3	1	5	5	5	30.174	265	74.659	21.5	142670000	9511500
Q304E5;Q9TZQ3	Q304E5;Q9TZQ3	P granule abnormality protein 1	pgl-1	tr|Q304E5|Q304E5_CAEEL Guanyl-specific ribonuclease pgl-1 OS=Caenorhabditis elegans OX=6239 GN=pgl-1 PE=1 SV=1;sp|Q9TZQ3|PGL1_CAEEL Guanyl-specific ribonuclease pgl-1 OS=Caenorhabditis elegans OX=6239 GN=pgl-1 PE=1 SV=1	2	5	5	5	83.454	771	61.094	11.2	120640000	2412800
Q9U302;Q17350	Q9U302;Q17350	Polyadenylate-binding protein	pab-1	tr|Q9U302|Q9U302_CAEEL Polyadenylate-binding protein OS=Caenorhabditis elegans OX=6239 GN=pab-1 PE=1 SV=1;tr|Q17350|Q17350_CAEEL Polyadenylate-binding protein OS=Caenorhabditis elegans OX=6239 PE=2 SV=1	2	6	6	5	71.647	646	59.419	13.2	306230000	8276600
O45946	O45946	60S ribosomal protein L18	rpl-18	sp|O45946|RL18_CAEEL 60S ribosomal protein L18 OS=Caenorhabditis elegans OX=6239 GN=rpl-18 PE=3 SV=1	1	3	3	3	20.996	188	58.036	19.7	141690000	11807000
O18240	O18240		rps-18	tr|O18240|O18240_CAEEL 40S ribosomal protein S18 OS=Caenorhabditis elegans OX=6239 GN=rps-18 PE=1 SV=1	1	3	3	3	17.77	154	58.001	17.5	157190000	13099000
P55155	P55155	Vitellogenin-1	vit-1	sp|P55155|VIT1_CAEEL Vitellogenin-1 OS=Caenorhabditis elegans OX=6239 GN=vit-1 PE=1 SV=2	1	22	6	6	188.06	1616	56.257	17.4	164310000	1404300
Q9XW17	Q9XW17		car-1	tr|Q9XW17|Q9XW17_CAEEL Cytokinesis, Apoptosis, RNA-associated OS=Caenorhabditis elegans OX=6239 GN=car-1 PE=1 SV=1	1	7	7	7	37.61	340	54.447	24.4	280290000	10381000
O02056	O02056	60S ribosomal protein L4	rpl-4	sp|O02056|RL4_CAEEL 60S ribosomal protein L4 OS=Caenorhabditis elegans OX=6239 GN=rpl-4 PE=1 SV=3	1	6	6	6	38.659	345	53.563	22.3	157210000	6835400
Q93572	Q93572	60S acidic ribosomal protein P0	rpa-0	sp|Q93572|RLA0_CAEEL 60S acidic ribosomal protein P0 OS=Caenorhabditis elegans OX=6239 GN=rla-0 PE=1 SV=3	1	5	5	5	33.774	312	51.781	22.4	324090000	17057000
P48152	P48152	40S ribosomal protein S3	rps-3	sp|P48152|RS3_CAEEL 40S ribosomal protein S3 OS=Caenorhabditis elegans OX=6239 GN=rps-3 PE=3 SV=1	1	5	5	5	27.313	247	48.024	33.6	190840000	10044000
Q21215	Q21215	Guanine nucleotide-binding protein subunit beta-2-like 1	rack-1	sp|Q21215|GBLP_CAEEL Guanine nucleotide-binding protein subunit beta-2-like 1 OS=Caenorhabditis elegans OX=6239 GN=rack-1 PE=1 SV=3	1	6	6	6	35.83	325	47.997	34.5	92161000	4007000
P46769	P46769	40S ribosomal protein SA	rps-0	sp|P46769|RSSA_CAEEL 40S ribosomal protein SA OS=Caenorhabditis elegans OX=6239 GN=rps-0 PE=1 SV=3	1	5	5	5	30.702	276	45.999	20.7	194040000	10780000
Q9NEM5	Q9NEM5			tr|Q9NEM5|Q9NEM5_CAEEL Uncharacterized protein OS=Caenorhabditis elegans OX=6239 GN=CELE_Y111B2A.3 PE=1 SV=1	1	6	6	6	82.6	718	44.571	11	108520000	2047600
Q20363	Q20363	Stress-induced protein 1	sip-1	sp|Q20363|SIP1_CAEEL Stress-induced protein 1 OS=Caenorhabditis elegans OX=6239 GN=sip-1 PE=1 SV=1	1	5	5	5	17.839	159	42.528	56.6	416510000	32039000
Q18688;Q22235	Q18688	Heat shock protein 90	daf-21	sp|Q18688|HSP90_CAEEL Heat shock protein 90 OS=Caenorhabditis elegans OX=6239 GN=daf-21 PE=1 SV=1	2	5	5	5	80.282	702	38.696	7.4	110480000	2762000
Q9N303;A0A218NGS4	Q9N303		deps-1	sp|Q9N303|DEPS1_CAEEL P-granule-associated protein deps-1 OS=Caenorhabditis elegans OX=6239 GN=deps-1 PE=1 SV=1	2	6	6	6	69.257	619	38.356	11.3	349700000	8529200
Q9XVZ6	Q9XVZ6			tr|Q9XVZ6|Q9XVZ6_CAEEL RNA helicase OS=Caenorhabditis elegans OX=6239 GN=CELE_Y54G11A.3 PE=1 SV=1	1	5	5	5	56.77	504	38.072	14.1	88038000	2589400
P29691	P29691	Elongation factor 2	eef-2	sp|P29691|EF2_CAEEL Elongation factor 2 OS=Caenorhabditis elegans OX=6239 GN=eef-2 PE=1 SV=4	1	6	6	6	94.795	852	36.833	7.6	84270000	1560500
O17921;P52275;Q18817;P41937;P12456	O17921;P52275;Q18817;P41937	Tubulin beta-2 chain;Tubulin beta-4 chain	tbb-1;tbb-2;ben-1;tbb-4	tr|O17921|O17921_CAEEL Tubulin beta chain OS=Caenorhabditis elegans OX=6239 GN=tbb-1 PE=1 SV=1;sp|P52275|TBB2_CAEEL Tubulin beta-2 chain OS=Caenorhabditis elegans OX=6239 GN=tbb-2 PE=1 SV=1;tr|Q18817|Q18817_CAEEL Tubulin beta chain OS=Caenorhabditis elegan	5	5	5	5	50.238	449	36.169	13.8	67476000	2933700
O45734	O45734		cpl-1	sp|O45734|CPL1_CAEEL Cathepsin L-like OS=Caenorhabditis elegans OX=6239 GN=cpl-1 PE=1 SV=1	1	5	5	5	38.117	337	35.517	18.7	97973000	5156500
P91306	P91306		cey-2	tr|P91306|P91306_CAEEL CSD_1 domain-containing protein OS=Caenorhabditis elegans OX=6239 GN=cey-2 PE=1 SV=1	1	2	2	2	29.404	267	35.417	11.2	58853000	3678300
O45551;D1MN85	O45551;D1MN85	Eukaryotic translation initiation factor 4E-1	ife-1	sp|O45551|IF4E1_CAEEL Eukaryotic translation initiation factor 4E-1 OS=Caenorhabditis elegans OX=6239 GN=ife-1 PE=1 SV=2;tr|D1MN85|D1MN85_CAEEL eIF-4F 25 kDa subunit OS=Caenorhabditis elegans OX=6239 GN=ife-1 PE=1 SV=1	2	3	3	3	24.313	212	34.853	18.4	23149000	1446800
O44480	O44480	60S ribosomal protein L18a	rpl-20	sp|O44480|RL18A_CAEEL 60S ribosomal protein L18a OS=Caenorhabditis elegans OX=6239 GN=rpl-20 PE=3 SV=2	1	3	3	3	20.959	180	33.099	22.8	69415000	5339600
Q9XXK1;O45827	Q9XXK1	ATP synthase subunit alpha, mitochondrial	H28O16.1	sp|Q9XXK1|ATPA_CAEEL ATP synthase subunit alpha, mitochondrial OS=Caenorhabditis elegans OX=6239 GN=atp-1 PE=1 SV=1	2	5	5	5	57.787	538	32.965	11.5	142050000	4058600
Q9N4B1;U4PMH7	Q9N4B1;U4PMH7		clp-7	tr|Q9N4B1|Q9N4B1_CAEEL Calpain catalytic domain-containing protein OS=Caenorhabditis elegans OX=6239 GN=clp-7 PE=1 SV=2;tr|U4PMH7|U4PMH7_CAEEL Calpain catalytic domain-containing protein OS=Caenorhabditis elegans OX=6239 GN=clp-7 PE=1 SV=1	2	5	5	5	86.294	778	32.69	10	237480000	9133700
A5Z2T6	A5Z2T6			tr|A5Z2T6|A5Z2T6_CAEEL Lotus (LOTUS) and TudoR domain containing OS=Caenorhabditis elegans OX=6239 GN=lotr-1 PE=1 SV=1	1	5	5	5	96.031	855	32.501	9.2	71245000	1424900
Q27GU1;H2KZD5	Q27GU1;H2KZD5		csr-1	tr|Q27GU1|Q27GU1_CAEEL Piwi domain-containing protein OS=Caenorhabditis elegans OX=6239 GN=csr-1 PE=1 SV=1;tr|H2KZD5|H2KZD5_CAEEL Piwi domain-containing protein OS=Caenorhabditis elegans OX=6239 GN=csr-1 PE=1 SV=1	2	5	5	5	98.702	867	31.829	7.5	117420000	2302400
Q95YF3	Q95YF3	ATP-dependent RNA helicase cgh-1	cgh-1	sp|Q95YF3|CGH1_CAEEL ATP-dependent RNA helicase cgh-1 OS=Caenorhabditis elegans OX=6239 GN=cgh-1 PE=1 SV=1	1	5	5	5	48.713	430	30.955	12.3	80313000	2590700
Q9N4J8	Q9N4J8	T-complex protein 1 subunit gamma	cct-3	sp|Q9N4J8|TCPG_CAEEL T-complex protein 1 subunit gamma OS=Caenorhabditis elegans OX=6239 GN=cct-3 PE=3 SV=3	1	5	5	5	60.457	543	30.48	11	55574000	1462500
P47991	P47991	60S ribosomal protein L6	rpl-6	sp|P47991|RL6_CAEEL 60S ribosomal protein L6 OS=Caenorhabditis elegans OX=6239 GN=rpl-6 PE=1 SV=1	1	5	5	5	24.312	217	29.589	26.7	180950000	12925000
P48150	P48150	40S ribosomal protein S14	rps-14	sp|P48150|RS14_CAEEL 40S ribosomal protein S14 OS=Caenorhabditis elegans OX=6239 GN=rps-14 PE=3 SV=1	1	4	4	4	16.249	152	28.488	27	148120000	18515000
O01802	O01802	60S ribosomal protein L7	rpl-7	sp|O01802|RL7_CAEEL 60S ribosomal protein L7 OS=Caenorhabditis elegans OX=6239 GN=rpl-7 PE=3 SV=1	1	4	4	4	28.131	244	27.933	20.9	159680000	9392700
P34334	P34334	60S ribosomal protein L21	rpl-21	sp|P34334|RL21_CAEEL 60S ribosomal protein L21 OS=Caenorhabditis elegans OX=6239 GN=rpl-21 PE=3 SV=3	1	3	3	3	18.31	161	27.394	26.7	86463000	8646300
D0PV95	D0PV95		laf-1	sp|D0PV95|DDX3_CAEEL ATP-dependent RNA helicase laf-1 OS=Caenorhabditis elegans OX=6239 GN=laf-1 PE=1 SV=1	1	5	4	4	76.342	708	27.319	9.5	122020000	2440400
O01692	O01692	40S ribosomal protein S17	rps-17	sp|O01692|RS17_CAEEL 40S ribosomal protein S17 OS=Caenorhabditis elegans OX=6239 GN=rps-17 PE=3 SV=2	1	3	3	3	14.938	130	25.813	30.8	104910000	14987000
O01868	O01868	60S ribosomal protein L24	rpl-24.1	sp|O01868|RL24_CAEEL 60S ribosomal protein L24 OS=Caenorhabditis elegans OX=6239 GN=rpl-24.1 PE=3 SV=1	1	4	4	4	17.78	159	25.76	21.4	1645400	205680
Q20647	Q20647	60S ribosomal protein L23a 2	rpl-25.2	sp|Q20647|R23A2_CAEEL 60S ribosomal protein L23a 2 OS=Caenorhabditis elegans OX=6239 GN=rpl-25.2 PE=3 SV=1	1	4	4	4	16.283	146	25.564	32.2	129360000	14373000
O18650	O18650	40S ribosomal protein S19	rps-19	sp|O18650|RS19_CAEEL 40S ribosomal protein S19 OS=Caenorhabditis elegans OX=6239 GN=rps-19 PE=2 SV=1	1	4	4	4	16.322	146	25.531	29.5	76089000	6917100
P49041	P49041	40S ribosomal protein S5	rps-5	sp|P49041|RS5_CAEEL 40S ribosomal protein S5 OS=Caenorhabditis elegans OX=6239 GN=rps-5 PE=3 SV=1	1	2	2	2	23.154	210	24.777	11	40836000	4083600
G5EEV5	G5EEV5		pud-3	tr|G5EEV5|G5EEV5_CAEEL 5C820 OS=Caenorhabditis elegans OX=6239 GN=pud-3 PE=1 SV=1	1	2	2	2	19.437	172	24.632	18	51064000	4642200
P48166	P48166	60S ribosomal protein L44	rpl-41	sp|P48166|RL36A_CAEEL Ribosomal protein rpl-36.A OS=Caenorhabditis elegans OX=6239 GN=rpl-36.A PE=3 SV=2	1	2	2	2	12.367	105	24.631	20	26671000	4445100
Q9XW92	Q9XW92	V-type proton ATPase catalytic subunit A	vha-13	sp|Q9XW92|VATA_CAEEL V-type proton ATPase catalytic subunit A OS=Caenorhabditis elegans OX=6239 GN=vha-13 PE=1 SV=3	1	2	2	2	66.459	606	24.516	4	10291000	270810
O76743	O76743	ATP-dependent RNA helicase glh-4	glh-4	sp|O76743|GLH4_CAEEL ATP-dependent RNA helicase glh-4 OS=Caenorhabditis elegans OX=6239 GN=glh-4 PE=1 SV=2	1	2	2	2	120.64	1156	24.422	3.4	28914000	380450
Q22054	Q22054	40S ribosomal protein S16	rps-16	sp|Q22054|RS16_CAEEL 40S ribosomal protein S16 OS=Caenorhabditis elegans OX=6239 GN=rps-16 PE=1 SV=3	1	3	3	3	16.316	144	24.11	25	104430000	8702600
G5ECE5;P50880	G5ECE5;P50880	60S ribosomal protein L3	rpl-3	tr|G5ECE5|G5ECE5_CAEEL 60S ribosomal protein L3 OS=Caenorhabditis elegans OX=6239 GN=rpl-3 PE=1 SV=1;sp|P50880|RL3_CAEEL 60S ribosomal protein L3 OS=Caenorhabditis elegans OX=6239 GN=rpl-3 PE=2 SV=1	2	2	2	2	39.977	353	21.969	7.9	76185000	3462900
P27604	P27604	Adenosylhomocysteinase	ahcy-1	sp|P27604|SAHH_CAEEL Adenosylhomocysteinase OS=Caenorhabditis elegans OX=6239 GN=ahcy-1 PE=3 SV=1	1	3	3	3	47.535	437	21.91	11.4	29687000	1290700
P49180	P49180	60S ribosomal protein L35a	rpl-33	sp|P49180|RL35A_CAEEL 60S ribosomal protein L35a OS=Caenorhabditis elegans OX=6239 GN=rpl-33 PE=1 SV=3	1	3	3	3	13.768	124	21.339	26.6	154680000	14062000
Q9N3F7	Q9N3F7			tr|Q9N3F7|Q9N3F7_CAEEL Uncharacterized protein OS=Caenorhabditis elegans OX=6239 GN=CELE_Y53G8AR.9 PE=1 SV=1	1	3	3	3	35.076	315	21.133	14	41875000	2617200
Q22053	Q22053	rRNA 2-O-methyltransferase fibrillarin	fib-1	sp|Q22053|FBRL_CAEEL rRNA 2-O-methyltransferase fibrillarin OS=Caenorhabditis elegans OX=6239 GN=fib-1 PE=2 SV=1	1	3	3	3	36.383	352	20.529	12.5	42088000	1913100
A0A1N7SYQ6;Q18265	A0A1N7SYQ6;Q18265		fust-1	tr|A0A1N7SYQ6|A0A1N7SYQ6_CAEEL FUS/TLS RNA binding protein homolog OS=Caenorhabditis elegans OX=6239 GN=fust-1 PE=1 SV=1;tr|Q18265|Q18265_CAEEL FUS/TLS RNA binding protein homolog OS=Caenorhabditis elegans OX=6239 GN=fust-1 PE=1 SV=2	2	3	3	3	40.156	390	20.512	12.6	39191000	2062700
P27639;Q20935;Q9BL61;O44781	P27639	Eukaryotic initiation factor 4A	inf-1	sp|P27639|IF4A_CAEEL Eukaryotic initiation factor 4A OS=Caenorhabditis elegans OX=6239 GN=inf-1 PE=2 SV=1	4	3	3	3	45.407	402	20.26	8	32435000	1351400
Q20655;W6E8Z9;W6EKY2	Q20655;W6E8Z9;W6EKY2	14-3-3-like protein 2	ftt-2	sp|Q20655|14332_CAEEL 14-3-3-like protein 2 OS=Caenorhabditis elegans OX=6239 GN=ftt-2 PE=1 SV=1;tr|W6E8Z9|W6E8Z9_CAEEL 14-3-3 zeta OS=Caenorhabditis elegans OX=6239 PE=3 SV=1;tr|W6EKY2|W6EKY2_CAEEL 14-3-3 zeta OS=Caenorhabditis elegans OX=6239 GN=ftt-2 PE	3	3	3	3	28.067	248	19.796	14.5	33655000	1771300
A0A486WTM4;C6KRI7;H2FLG9;A0A486WX17;Q22843;X5LX98;H2L276;C6KRI8;H2L275	A0A486WTM4;C6KRI7;H2FLG9;A0A486WX17;Q22843;X5LX98		grsp-2	tr|A0A486WTM4|A0A486WTM4_CAEEL Glycine Rich Secreted Protein OS=Caenorhabditis elegans OX=6239 GN=grsp-2 PE=1 SV=1;tr|C6KRI7|C6KRI7_CAEEL Glycine Rich Secreted Protein OS=Caenorhabditis elegans OX=6239 GN=grsp-2 PE=1 SV=1;tr|H2FLG9|H2FLG9_CAEEL Glycine Ric	9	3	3	3	20.197	221	19.411	16.7	275290000	68824000
P91398	P91398		cey-3	tr|P91398|P91398_CAEEL CSD_1 domain-containing protein OS=Caenorhabditis elegans OX=6239 GN=cey-3 PE=1 SV=1	1	3	3	3	29.243	265	19.398	17.4	73697000	4606100
P51404	P51404	40S ribosomal protein S13	rps-13	sp|P51404|RS13_CAEEL 40S ribosomal protein S13 OS=Caenorhabditis elegans OX=6239 GN=rps-13 PE=3 SV=2	1	3	3	3	17.316	151	19.187	16.6	54429000	5442900
P17330;P17329;P17331;P04970	P17330;P17329	Glyceraldehyde-3-phosphate dehydrogenase 3;Glyceraldehyde-3-phosphate dehydrogenase 2	gpd-3;gpd-2	sp|P17330|G3P3_CAEEL Glyceraldehyde-3-phosphate dehydrogenase 3 OS=Caenorhabditis elegans OX=6239 GN=gpd-3 PE=3 SV=1;sp|P17329|G3P2_CAEEL Glyceraldehyde-3-phosphate dehydrogenase 2 OS=Caenorhabditis elegans OX=6239 GN=gpd-2 PE=3 SV=2	4	3	3	3	36.459	341	19.064	10.3	77005000	4529700
Q9XVF7	Q9XVF7	60S ribosomal protein L8	rpl-8	sp|Q9XVF7|RL8_CAEEL 60S ribosomal protein L8 OS=Caenorhabditis elegans OX=6239 GN=rpl-2 PE=3 SV=1	1	3	3	3	28.203	260	19.033	11.5	82470000	6343900
P46563	P46563	Fructose-bisphosphate aldolase 2	aldo-2	sp|P46563|ALF2_CAEEL Fructose-bisphosphate aldolase 2 OS=Caenorhabditis elegans OX=6239 GN=aldo-2 PE=2 SV=1	1	3	3	3	38.846	366	18.871	10.1	39142000	1779200
P49196	P49196	40S ribosomal protein S12	rps-12	sp|P49196|RS12_CAEEL 40S ribosomal protein S12 OS=Caenorhabditis elegans OX=6239 GN=rps-12 PE=3 SV=2	1	3	3	3	15.069	140	18.534	30.7	83677000	10460000
P49632;P0CG71	P49632;P0CG71	Ubiquitin-60S ribosomal protein L40;Ubiquitin;60S ribosomal protein L40;Polyubiquitin-A;Ubiquitin;Ubiquitin-related	ubq-2;ubq-1	sp|P49632|RL40_CAEEL Ubiquitin-60S ribosomal protein L40 OS=Caenorhabditis elegans OX=6239 GN=ubq-2 PE=3 SV=2;sp|P0CG71|UBIQ1_CAEEL Polyubiquitin-A OS=Caenorhabditis elegans OX=6239 GN=ubq-1 PE=3 SV=1	2	2	2	2	14.651	128	18.361	17.2	411220000	45692000
Q19328	Q19328		tsn-1	tr|Q19328|Q19328_CAEEL Staphylococcal nuclease domain-containing protein OS=Caenorhabditis elegans OX=6239 GN=tsn-1 PE=1 SV=1	1	3	3	3	100.77	914	18.162	3.9	5359400	95704
P49181	P49181	60S ribosomal protein L36	rpl-36	sp|P49181|RL36_CAEEL 60S ribosomal protein L36 OS=Caenorhabditis elegans OX=6239 GN=rpl-36 PE=1 SV=3	1	2	2	2	11.884	104	17.401	24	87522000	17504000
Q8MXR2;V6CLR1	Q8MXR2;V6CLR1		hrpf-2	tr|Q8MXR2|Q8MXR2_CAEEL RRM domain-containing protein OS=Caenorhabditis elegans OX=6239 GN=hrpf-2 PE=1 SV=1;tr|V6CLR1|V6CLR1_CAEEL RRM domain-containing protein OS=Caenorhabditis elegans OX=6239 GN=hrpf-2 PE=1 SV=1	2	3	3	3	66.711	610	17.334	7.5	58872000	1549300
P47207	P47207	T-complex protein 1 subunit beta	cct-2	sp|P47207|TCPB_CAEEL T-complex protein 1 subunit beta OS=Caenorhabditis elegans OX=6239 GN=cct-2 PE=1 SV=2	1	3	3	3	56.974	529	17.308	6.8	44405000	1268700
Q22037	Q22037	Heterogeneous nuclear ribonucleoprotein A1	hrp-1	sp|Q22037|ROA1_CAEEL Heterogeneous nuclear ribonucleoprotein A1 OS=Caenorhabditis elegans OX=6239 GN=hrp-1 PE=1 SV=1	1	2	2	2	36.343	346	16.896	10.4	48746000	3249700
V6CLG8;G8JYF5;P50140;Q9U3B0	V6CLG8;G8JYF5;P50140;Q9U3B0	Chaperonin homolog Hsp-60, mitochondrial	hsp-60;hsp60	tr|V6CLG8|V6CLG8_CAEEL Chaperonin homolog Hsp-60, mitochondrial OS=Caenorhabditis elegans OX=6239 GN=hsp-60 PE=1 SV=1;tr|G8JYF5|G8JYF5_CAEEL Chaperonin homolog Hsp-60, mitochondrial OS=Caenorhabditis elegans OX=6239 GN=hsp-60 PE=1 SV=1;sp|P50140|CH60_CAEEL	4	2	2	2	27.333	262	16.518	11.8	26999000	1687400
P48154	P48154	40S ribosomal protein S3a	rps-1	sp|P48154|RS3A_CAEEL 40S ribosomal protein S3a OS=Caenorhabditis elegans OX=6239 GN=rps-1 PE=3 SV=2	1	2	2	2	28.96	257	16.391	13.6	68107000	3783700
Q9N4J2	Q9N4J2	Vitellogenin-3	vit-3	sp|Q9N4J2|VIT3_CAEEL Vitellogenin-3 OS=Caenorhabditis elegans OX=6239 GN=vit-3 PE=1 SV=1	1	19	2	2	186.53	1603	16.237	13.6	73243000	648170
G5EET8	G5EET8		pud-1.2	tr|G5EET8|G5EET8_CAEEL PUD1_2 domain-containing protein OS=Caenorhabditis elegans OX=6239 GN=pud-1.2 PE=1 SV=1	1	2	2	2	17.184	151	15.858	21.9	38180000	3181600
O01869	O01869		rps-10	tr|O01869|O01869_CAEEL S10_plectin domain-containing protein OS=Caenorhabditis elegans OX=6239 GN=rps-10 PE=1 SV=1	1	2	2	2	16.87	149	15.563	18.8	85303000	9478100
Q8WQA8	Q8WQA8		rps-20	tr|Q8WQA8|Q8WQA8_CAEEL 40S ribosomal protein S20 OS=Caenorhabditis elegans OX=6239 GN=rps-20 PE=1 SV=1	1	2	2	2	13.234	117	15.242	24.8	74431000	9303900
G1K0V8;P34563;Q20751	G1K0V8;P34563;Q20751	Eukaryotic translation initiation factor 5A;Eukaryotic translation initiation factor 5A-1;Eukaryotic translation initiation factor 5A-2	iff-1;iff-2	tr|G1K0V8|G1K0V8_CAEEL Eukaryotic translation initiation factor 5A OS=Caenorhabditis elegans OX=6239 GN=iff-1 PE=1 SV=1;sp|P34563|IF5A1_CAEEL Eukaryotic translation initiation factor 5A-1 OS=Caenorhabditis elegans OX=6239 GN=iff-1 PE=1 SV=1;sp|Q20751|IF5A2	3	2	2	2	17.867	161	14.432	25.5	31344000	3482700
Q95Y90	Q95Y90	60S ribosomal protein L9	rpl-9	sp|Q95Y90|RL9_CAEEL 60S ribosomal protein L9 OS=Caenorhabditis elegans OX=6239 GN=rpl-9 PE=3 SV=1	1	2	2	2	21.508	189	14.237	14.3	37624000	2894100
G5ED63	G5ED63			tr|G5ED63|G5ED63_CAEEL RNase H domain-containing protein OS=Caenorhabditis elegans OX=6239 GN=CELE_K12D12.5 PE=1 SV=1	1	2	2	2	72.514	648	14.134	3.9	17879000	397320
P91913	P91913	60S acidic ribosomal protein P1	rla-1	sp|P91913|RLA1_CAEEL 60S acidic ribosomal protein P1 OS=Caenorhabditis elegans OX=6239 GN=rla-1 PE=3 SV=2	1	1	1	1	11.284	111	14.116	31.5	21900000	4380000
Q9N358	Q9N358	T-complex protein 1 subunit theta	cct-8	sp|Q9N358|TCPQ_CAEEL T-complex protein 1 subunit theta OS=Caenorhabditis elegans OX=6239 GN=cct-8 PE=1 SV=3	1	2	2	2	59.733	548	13.979	4.6	21208000	530200
Q8MXR6;Q4W5P0	Q8MXR6;Q4W5P0		sqd-1	tr|Q8MXR6|Q8MXR6_CAEEL Homologous to Drosophila SQD (Squid) protein OS=Caenorhabditis elegans OX=6239 GN=sqd-1 PE=1 SV=1;tr|Q4W5P0|Q4W5P0_CAEEL Homologous to Drosophila SQD (Squid) protein OS=Caenorhabditis elegans OX=6239 GN=sqd-1 PE=1 SV=1	2	2	2	2	33.467	305	13.88	9.8	67058000	3944600
O44144	O44144		perm-4	tr|O44144|O44144_CAEEL PERMeable eggshell OS=Caenorhabditis elegans OX=6239 GN=perm-4 PE=1 SV=2	1	2	2	2	34.966	331	13.861	9.1	29106000	2646000
Q9BKU6;Q9BKU5	Q9BKU6;Q9BKU5			tr|Q9BKU6|Q9BKU6_CAEEL 60S ribosomal protein L27a OS=Caenorhabditis elegans OX=6239 GN=CELE_Y37E3.8 PE=1 SV=1;tr|Q9BKU5|Q9BKU5_CAEEL 60S ribosomal protein L27a OS=Caenorhabditis elegans OX=6239 GN=CELE_Y37E3.8 PE=1 SV=1	2	2	2	2	9.8065	88	13.67	23.9	81632000	11662000
Q9NEN6	Q9NEN6	40S ribosomal protein S6	rps-6	sp|Q9NEN6|RS6_CAEEL 40S ribosomal protein S6 OS=Caenorhabditis elegans OX=6239 GN=rps-6 PE=1 SV=1	1	2	2	2	28.135	246	13.381	8.1	66955000	3938500
P27420;V6CJ24	P27420	Heat shock 70 kDa protein C	hsp-3	sp|P27420|HSP7C_CAEEL Heat shock 70 kDa protein C OS=Caenorhabditis elegans OX=6239 GN=hsp-3 PE=1 SV=2	2	3	2	2	73.022	661	12.589	6.5	25023000	676300
Q20206	Q20206		rps-11	tr|Q20206|Q20206_CAEEL 40S ribosomal protein S11 OS=Caenorhabditis elegans OX=6239 GN=rps-11 PE=1 SV=1	1	2	2	2	17.745	155	12.57	18.7	105440000	10544000
P18947	P18947	Vitellogenin-4	vit-4	sp|P18947|VIT4_CAEEL Vitellogenin-4 OS=Caenorhabditis elegans OX=6239 GN=vit-4 PE=1 SV=3	1	20	2	2	186.31	1603	12.553	13.9	9574400	84729
Q6A582;K8ERX1;Q21605;K8FE02	Q6A582;K8ERX1;Q21605;K8FE02		zbp-1	tr|Q6A582|Q6A582_CAEEL IMP Homolog OS=Caenorhabditis elegans OX=6239 GN=imph-1 PE=1 SV=1;tr|K8ERX1|K8ERX1_CAEEL IMP Homolog OS=Caenorhabditis elegans OX=6239 GN=imph-1 PE=1 SV=1;tr|Q21605|Q21605_CAEEL IMP Homolog OS=Caenorhabditis elegans OX=6239 GN=imph-1	4	2	2	2	78.335	704	12.445	3.8	15499000	442840
O02639	O02639	60S ribosomal protein L19	rpl-19	sp|O02639|RL19_CAEEL 60S ribosomal protein L19 OS=Caenorhabditis elegans OX=6239 GN=rpl-19 PE=3 SV=1	1	1	1	1	23.651	198	12.436	8.6	22523000	2047500
Q09533	Q09533	60S ribosomal protein L10	rpl-10	sp|Q09533|RL10_CAEEL 60S ribosomal protein L10 OS=Caenorhabditis elegans OX=6239 GN=rpl-10 PE=3 SV=1	1	2	2	2	24.749	214	12.398	8.4	88907000	5927200
Q18990	Q18990		pyr-1	sp|Q18990|PYR1_CAEEL CAD protein OS=Caenorhabditis elegans OX=6239 GN=pyr-1 PE=1 SV=2	1	2	2	2	242.58	2198	12.379	1.2	15227000	118040
A0A4V0IKA6;A0A4V0IKE4;H2KZQ9;A0A4V0IM30;Q95ZV3;H2KZQ8	A0A4V0IKA6;A0A4V0IKE4;H2KZQ9;A0A4V0IM30;Q95ZV3;H2KZQ8			tr|A0A4V0IKA6|A0A4V0IKA6_CAEEL Protein transport protein sec16 OS=Caenorhabditis elegans OX=6239 GN=sec-16a.2 PE=1 SV=1;tr|A0A4V0IKE4|A0A4V0IKE4_CAEEL Protein transport protein sec16 OS=Caenorhabditis elegans OX=6239 GN=sec-16a.2 PE=1 SV=1;tr|H2KZQ9|H2KZQ9	6	2	2	2	174.79	1569	12.291	1.7	0	0
O62275	O62275	Piwi-like protein	wago-4	sp|O62275|WAGO4_CAEEL Argonaute protein wago-4 OS=Caenorhabditis elegans OX=6239 GN=wago-4 PE=1 SV=1	1	2	2	2	106.51	965	12.211	2.3	22898000	388110
P52015;P52010;P52009	P52015;P52010;P52009	Peptidyl-prolyl cis-trans isomerase 7;Peptidyl-prolyl cis-trans isomerase 2;Peptidyl-prolyl cis-trans isomerase 1	cyn-7;cyn-2;cyn-1	sp|P52015|CYP7_CAEEL Peptidyl-prolyl cis-trans isomerase 7 OS=Caenorhabditis elegans OX=6239 GN=cyn-7 PE=1 SV=2;sp|P52010|CYP2_CAEEL Peptidyl-prolyl cis-trans isomerase 2 OS=Caenorhabditis elegans OX=6239 GN=cyn-2 PE=2 SV=2;sp|P52009|CYP1_CAEEL Peptidyl-pr	3	2	2	2	18.401	171	12.138	15.2	11618000	893710
Q9XVP0	Q9XVP0	40S ribosomal protein S15	rps-15	sp|Q9XVP0|RS15_CAEEL 40S ribosomal protein S15 OS=Caenorhabditis elegans OX=6239 GN=rps-15 PE=1 SV=3	1	2	2	2	17.243	151	12.073	17.2	35796000	4474500
P53596	P53596	Probable succinyl-CoA ligase [ADP/GDP-forming] subunit alpha, mitochondrial	C05G5.4	sp|P53596|SUCA_CAEEL Succinate--CoA ligase [ADP/GDP-forming] subunit alpha, mitochondrial OS=Caenorhabditis elegans OX=6239 GN=sucl-1 PE=3 SV=1	1	2	2	2	33.797	322	12.02	7.5	135250000	7513900
H2KZ41	H2KZ41			tr|H2KZ41|H2KZ41_CAEEL Uncharacterized protein OS=Caenorhabditis elegans OX=6239 GN=CELE_Y110A7A.15 PE=1 SV=1	1	2	2	2	54.592	481	11.997	5	31815000	1223700
Q10454	Q10454	Probable arginine kinase F46H5.3	F46H5.3	sp|Q10454|KARG1_CAEEL Probable arginine kinase F46H5.3 OS=Caenorhabditis elegans OX=6239 GN=F46H5.3 PE=3 SV=2	1	2	2	2	44.167	396	11.957	5.6	37617000	1504700
P61866	P61866	60S ribosomal protein L12	rpl-12	sp|P61866|RL12_CAEEL 60S ribosomal protein L12 OS=Caenorhabditis elegans OX=6239 GN=rpl-12 PE=3 SV=1	1	2	2	2	17.831	165	11.944	15.2	57665000	6407200
Q9XVE9	Q9XVE9		rpl-14	tr|Q9XVE9|Q9XVE9_CAEEL 60S ribosomal protein L14 OS=Caenorhabditis elegans OX=6239 GN=rpl-14 PE=1 SV=1	1	2	2	2	15.352	135	11.919	17.8	125310000	15664000
O45148	O45148		dlst-1	tr|O45148|O45148_CAEEL Dihydrolipoyllysine-residue succinyltransferase component of 2-oxoglutarate dehydrogenase complex, mitochondrial OS=Caenorhabditis elegans OX=6239 GN=dlst-1 PE=1 SV=2	1	2	2	2	49.813	463	11.798	8	16867000	702790
Q86S29;Q9TZS5	Q86S29;Q9TZS5		cct-7	tr|Q86S29|Q86S29_CAEEL T-complex protein 1 subunit eta OS=Caenorhabditis elegans OX=6239 GN=cct-7 PE=1 SV=1;tr|Q9TZS5|Q9TZS5_CAEEL T-complex protein 1 subunit eta OS=Caenorhabditis elegans OX=6239 GN=cct-7 PE=1 SV=2	2	2	2	2	49.847	455	11.769	4.8	29373000	917910
P62784	P62784	Histone H4	his-1	sp|P62784|H4_CAEEL Histone H4 OS=Caenorhabditis elegans OX=6239 GN=his-1 PE=1 SV=2	1	2	2	2	11.369	103	11.7	19.4	72468000	12078000
Q20228	Q20228	40S ribosomal protein S9	rps-9	sp|Q20228|RS9_CAEEL 40S ribosomal protein S9 OS=Caenorhabditis elegans OX=6239 GN=rps-9 PE=3 SV=1	1	2	2	2	21.956	189	11.69	11.6	39534000	3294500
A0A0K3AUJ9	A0A0K3AUJ9			sp|A0A0K3AUJ9|PRDX_CAEEL Peroxiredoxin prdx-2 OS=Caenorhabditis elegans OX=6239 GN=prdx-2 PE=1 SV=1	1	2	2	2	22.412	201	11.689	10.4	18309000	1307800
P91914	P91914	60S ribosomal protein L27	rpl-27	sp|P91914|RL27_CAEEL 60S ribosomal protein L27 OS=Caenorhabditis elegans OX=6239 GN=rpl-27 PE=2 SV=1	1	2	2	2	15.728	136	11.686	19.9	78618000	13103000
Q9BL19	Q9BL19	60S ribosomal protein L17	rpl-17	sp|Q9BL19|RL17_CAEEL 60S ribosomal protein L17 OS=Caenorhabditis elegans OX=6239 GN=rpl-17 PE=3 SV=1	1	2	2	2	21.512	187	11.657	8.6	424360000	35363000
Q95QV7;Q95QV8	Q95QV7;Q95QV8		tiar-1	tr|Q95QV7|Q95QV7_CAEEL RRM domain-containing protein OS=Caenorhabditis elegans OX=6239 GN=tiar-1 PE=1 SV=1;tr|Q95QV8|Q95QV8_CAEEL RRM domain-containing protein OS=Caenorhabditis elegans OX=6239 GN=tiar-1 PE=1 SV=1	2	1	1	1	41.595	376	11.639	4.3	8899200	494400
Q9N384;Q21057	Q9N384;Q21057	Galectin	lec-6	tr|Q9N384|Q9N384_CAEEL Galectin OS=Caenorhabditis elegans OX=6239 GN=lec-6 PE=1 SV=1;tr|Q21057|Q21057_CAEEL Galectin OS=Caenorhabditis elegans OX=6239 PE=2 SV=1	2	2	2	2	15.983	146	11.627	15.8	21624000	2402700
Q20757	Q20757	Pumilio domain-containing protein 5	puf-5	sp|Q20757|PUF5_CAEEL Pumilio domain-containing protein 5 OS=Caenorhabditis elegans OX=6239 GN=puf-5 PE=2 SV=1	1	2	2	2	62.574	553	11.623	4	13649000	470650
A0A2C9C3L5;P98080	A0A2C9C3L5;P98080	Cytochrome b-c1 complex subunit 1, mitochondrial	ucr-1	tr|A0A2C9C3L5|A0A2C9C3L5_CAEEL Cytochrome b-c1 complex subunit 1, mitochondrial OS=Caenorhabditis elegans OX=6239 GN=ucr-1 PE=1 SV=1;sp|P98080|UCR1_CAEEL Cytochrome b-c1 complex subunit 1, mitochondrial OS=Caenorhabditis elegans OX=6239 GN=ucr-1 PE=3 SV=2	2	2	2	2	51.948	473	11.557	5.3	27304000	910140
Q20168	Q20168	Probable coatomer subunit beta	copb-2	sp|Q20168|COPB2_CAEEL Probable coatomer subunit beta OS=Caenorhabditis elegans OX=6239 GN=copb-2 PE=3 SV=3	1	2	2	2	111.11	1000	11.493	1.9	29780000	480330
O45246;G5ECU5	O45246;G5ECU5		hsp-70	tr|O45246|O45246_CAEEL Heat Shock Protein OS=Caenorhabditis elegans OX=6239 GN=hsp-70 PE=1 SV=1;tr|G5ECU5|G5ECU5_CAEEL Uncharacterized protein OS=Caenorhabditis elegans OX=6239 GN=CELE_F44E5.4 PE=1 SV=1	2	4	1	1	70.438	643	10.801	6.4	169730000	4587400
Q27389	Q27389	60S ribosomal protein L13a	rpl-16	sp|Q27389|RL13A_CAEEL 60S ribosomal protein L13a OS=Caenorhabditis elegans OX=6239 GN=rpl-16 PE=2 SV=1	1	1	1	1	22.994	202	10.768	7.4	11223000	590670
O01504	O01504	60S acidic ribosomal protein P2	rpa-2	sp|O01504|RLA2_CAEEL 60S acidic ribosomal protein P2 OS=Caenorhabditis elegans OX=6239 GN=C37A2.7 PE=3 SV=2	1	1	1	1	10.813	107	10.643	21.5	14322000	2864300
Q8MXJ3;H2KYK5;P91300	Q8MXJ3;H2KYK5;P91300		math-3;math-26	tr|Q8MXJ3|Q8MXJ3_CAEEL MATH (Meprin-associated Traf homology) domain containing OS=Caenorhabditis elegans OX=6239 GN=math-3 PE=4 SV=1;tr|H2KYK5|H2KYK5_CAEEL MATH (Meprin-associated Traf homology) domain containing OS=Caenorhabditis elegans OX=6239 GN=math-	3	1	1	1	26.927	225	9.6923	3.1	424420000	24966000
P91128	P91128	60S ribosomal protein L13	rpl-13	sp|P91128|RL13_CAEEL 60S ribosomal protein L13 OS=Caenorhabditis elegans OX=6239 GN=rpl-13 PE=3 SV=1	1	1	1	1	23.752	207	8.5881	7.7	98065000	7004600
P41932	P41932	14-3-3-like protein 1	par-5	sp|P41932|14331_CAEEL 14-3-3-like protein 1 OS=Caenorhabditis elegans OX=6239 GN=par-5 PE=1 SV=2	1	1	1	1	28.19	248	8.3533	5.2	15985000	841310
Q17770	Q17770	Protein disulfide-isomerase 2	pdi-2	sp|Q17770|PDI2_CAEEL Protein disulfide-isomerase 2 OS=Caenorhabditis elegans OX=6239 GN=pdi-2 PE=1 SV=1	1	1	1	1	55.152	493	7.8083	2.6	15700000	373810
Q18885	Q18885	Transcription factor BTF3 homolog	icd-1	sp|Q18885|BTF3_CAEEL Transcription factor BTF3 homolog OS=Caenorhabditis elegans OX=6239 GN=icd-1 PE=1 SV=1	1	1	1	1	17.503	161	7.7584	11.8	13542000	1354200
Q18066	Q18066	Disorganized muscle protein 1	dim-1	sp|Q18066|DIM_CAEEL Disorganized muscle protein 1 OS=Caenorhabditis elegans OX=6239 GN=dim-1 PE=1 SV=3	1	1	1	1	71.849	640	7.6235	2.3	5926500	137830
P19626;P19625	P19626;P19625	Myosin regulatory light chain 2;Myosin regulatory light chain 1	mlc-2;mlc-1	sp|P19626|MLR2_CAEEL Myosin regulatory light chain 2 OS=Caenorhabditis elegans OX=6239 GN=mlc-2 PE=4 SV=1;sp|P19625|MLR1_CAEEL Myosin regulatory light chain 1 OS=Caenorhabditis elegans OX=6239 GN=mlc-1 PE=4 SV=1	2	1	1	1	18.603	170	7.6104	10	11279000	1025400
P47209	P47209	T-complex protein 1 subunit epsilon	cct-5	sp|P47209|TCPE_CAEEL T-complex protein 1 subunit epsilon OS=Caenorhabditis elegans OX=6239 GN=cct-5 PE=2 SV=1	1	1	1	1	59.406	542	7.5568	3.1	9649900	241250
P53588	P53588	Probable succinyl-CoA ligase [ADP-forming] subunit beta, mitochondrial	F47B10.1	sp|P53588|SUCB1_CAEEL Succinate--CoA ligase [ADP-forming] subunit beta, mitochondrial OS=Caenorhabditis elegans OX=6239 GN=suca-1 PE=3 SV=1	1	1	1	1	47.419	435	7.5516	4.1	15393000	530810
Q03577	Q03577	Aspartate--tRNA ligase, cytoplasmic	drs-1	sp|Q03577|SYDC_CAEEL Aspartate--tRNA ligase, cytoplasmic OS=Caenorhabditis elegans OX=6239 GN=dars-1 PE=3 SV=1	1	1	1	1	59.939	531	7.3663	3	6859500	190540
Q23621	Q23621	Glutamate dehydrogenase	gdh-1	tr|Q23621|Q23621_CAEEL Glutamate dehydrogenase OS=Caenorhabditis elegans OX=6239 GN=gdh-1 PE=1 SV=1	1	1	1	1	58.794	536	7.0738	2.8	9388100	218330
O45815	O45815		act-5	tr|O45815|O45815_CAEEL ACTin OS=Caenorhabditis elegans OX=6239 GN=act-5 PE=1 SV=1	1	5	1	1	41.872	375	7.0619	16.5	90074000	3916300
G5EDD4;Q17409;O18688;H2L2E8;P34690;P91910	G5EDD4;Q17409;O18688;H2L2E8;P34690;P91910	Tubulin alpha-2 chain;Tubulin alpha-3 chain	tba-4;tba-1;tba-2;mec-12	tr|G5EDD4|G5EDD4_CAEEL Tubulin alpha chain OS=Caenorhabditis elegans OX=6239 GN=tba-4 PE=1 SV=1;tr|Q17409|Q17409_CAEEL Tubulin alpha chain OS=Caenorhabditis elegans OX=6239 GN=tba-1 PE=3 SV=1;tr|O18688|O18688_CAEEL Tubulin alpha chain OS=Caenorhabditis ele	6	1	1	1	49.96	448	7.0412	4	64249000	2920400
Q966L9	Q966L9	ATP-dependent RNA helicase glh-2	glh-2	sp|Q966L9|GLH2_CAEEL ATP-dependent RNA helicase glh-2 OS=Caenorhabditis elegans OX=6239 GN=glh-2 PE=1 SV=1	1	18	1	1	100.4	974	6.9073	20.5	13054000	296690
Q19162;Q94300	Q19162;Q94300	60S ribosomal protein L11	rpl-11.2;rpl-11.1	sp|Q19162|RL112_CAEEL 60S ribosomal protein L11-2 OS=Caenorhabditis elegans OX=6239 GN=rpl-11.2 PE=3 SV=1;sp|Q94300|RL111_CAEEL 60S ribosomal protein L11-1 OS=Caenorhabditis elegans OX=6239 GN=rpl-11.1 PE=3 SV=1	2	1	1	1	22.776	196	6.7855	7.1	49799000	4979900
A0A7R9SUK4	A0A7R9SUK4			tr|A0A7R9SUK4|A0A7R9SUK4_CAEEL Uncharacterized protein OS=Caenorhabditis elegans OX=6239 GN=Y49F6C.7 PE=4 SV=1	1	1	1	1	9.6038	78	6.6999	14.1	5962200000	1490600000
Q9U1X9	Q9U1X9		rla-2	tr|Q9U1X9|Q9U1X9_CAEEL 60S acidic ribosomal protein P2 OS=Caenorhabditis elegans OX=6239 GN=rla-2 PE=1 SV=1	1	1	1	1	10.871	110	6.698	14.5	7244900	2415000
Q95XR0	Q95XR0			tr|Q95XR0|Q95XR0_CAEEL Protein-synthesizing GTPase OS=Caenorhabditis elegans OX=6239 GN=eif-2gamma PE=1 SV=1	1	1	1	1	51.234	469	6.6676	3	9294000	357460
Q19503	Q19503	Homeobox protein ceh-40	ceh-40	sp|Q19503|HM40_CAEEL Homeobox protein ceh-40 OS=Caenorhabditis elegans OX=6239 GN=ceh-40 PE=1 SV=1	1	1	1	1	38.222	329	6.6367	5.8	155020000	9118700
Q9XUW5	Q9XUW5		ddx-17	tr|Q9XUW5|Q9XUW5_CAEEL RNA helicase OS=Caenorhabditis elegans OX=6239 GN=ddx-17 PE=1 SV=1	1	1	1	1	60.43	561	6.6126	2.3	7994900	205000
P90897	P90897		rde-12	sp|P90897|RDE12_CAEEL DEAD-box ATP-dependent RNA helicase rde-12 OS=Caenorhabditis elegans OX=6239 GN=rde-12 PE=1 SV=4	1	1	1	1	103.83	959	6.61	1.5	6100100	93848
Q19626	Q19626	Probable V-type proton ATPase subunit B	vha-12	sp|Q19626|VATB_CAEEL Probable V-type proton ATPase subunit B OS=Caenorhabditis elegans OX=6239 GN=vha-12 PE=3 SV=1	1	1	1	1	54.75	491	6.6077	2.6	17642000	608340
H2L0N8	H2L0N8	ADP-ribosylation factor-like protein 13B	arl-13	sp|H2L0N8|ARL13_CAEEL ADP-ribosylation factor-like protein 13B OS=Caenorhabditis elegans OX=6239 GN=arl-13 PE=1 SV=1	1	1	1	1	42.084	370	6.5691	5.1	735580	33436
Q9TXP0	Q9TXP0	40S ribosomal protein S27	rps-27	sp|Q9TXP0|RS27_CAEEL 40S ribosomal protein S27 OS=Caenorhabditis elegans OX=6239 GN=rps-27 PE=1 SV=3	1	1	1	1	9.347	83	6.5459	15.7	65408000	13082000
Q19731	Q19731		ekl-1	tr|Q19731|Q19731_CAEEL Uncharacterized protein OS=Caenorhabditis elegans OX=6239 GN=ekl-1 PE=1 SV=1	1	1	1	1	70.13	606	6.5225	2	0	0
Q21276	Q21276	Uncharacterized NOP5 family protein K07C5.4	K07C5.4	sp|Q21276|NOP56_CAEEL Nucleolar protein 56 OS=Caenorhabditis elegans OX=6239 GN=nol-56 PE=3 SV=1	1	1	1	1	54.511	486	6.5157	2.1	6437900	214600
Q17339	Q17339	Female germline-specific tumor suppressor gld-1	gld-1	sp|Q17339|GLD1_CAEEL Female germline-specific tumor suppressor gld-1 OS=Caenorhabditis elegans OX=6239 GN=gld-1 PE=1 SV=1	1	1	1	1	50.586	463	6.4943	2.2	24676000	1175000
Q22141	Q22141	Post-GPI attachment to proteins factor 2	tag-189	sp|Q22141|PGAP2_CAEEL Post-GPI attachment to proteins factor 2 OS=Caenorhabditis elegans OX=6239 GN=pgap-2 PE=3 SV=2	1	1	1	1	29.576	263	6.4836	8.7	877560	97506
Q86D26	Q86D26		str-263	tr|Q86D26|Q86D26_CAEEL Seven TM Receptor OS=Caenorhabditis elegans OX=6239 GN=str-263 PE=4 SV=1	1	1	1	1	37.698	330	6.4836	7	5470700	607850
O45012	O45012		nol-5	tr|O45012|O45012_CAEEL Nop domain-containing protein OS=Caenorhabditis elegans OX=6239 GN=nol-58 PE=1 SV=1	1	1	1	1	54.63	487	6.4571	2.7	5929900	197660
G5EBF3	G5EBF3		pud-2.1	tr|G5EBF3|G5EBF3_CAEEL Protein Up-regulated in Daf-2(Gf) OS=Caenorhabditis elegans OX=6239 GN=pud-2.1 PE=1 SV=1	1	1	1	1	17.428	154	6.4538	7.8	10809000	831480
Q27485;J7S164;J7SA65;P09588;Q27511	Q27485;J7S164;J7SA65;P09588;Q27511	Histone H2A;Histone H2A.V	his-35;his-57;his-3;htz-1	tr|Q27485|Q27485_CAEEL Histone H2A OS=Caenorhabditis elegans OX=6239 GN=his-35 PE=3 SV=1;tr|J7S164|J7S164_CAEEL Histone H2A OS=Caenorhabditis elegans OX=6239 GN=his-57 PE=3 SV=1;tr|J7SA65|J7SA65_CAEEL Histone H2A OS=Caenorhabditis elegans OX=6239 GN=his-57	5	1	1	1	13.418	127	6.4369	7.1	41849000	6974800
Q93792	Q93792			tr|Q93792|Q93792_CAEEL Uncharacterized protein OS=Caenorhabditis elegans OX=6239 GN=CELE_F55B12.2 PE=4 SV=3	1	1	1	1	38.645	327	6.3754	4	3436400000	171820000
G5EC36	G5EC36		lim-7	sp|G5EC36|LIM7_CAEEL LIM/homeobox protein lim-7 OS=Caenorhabditis elegans OX=6239 GN=lim-7 PE=1 SV=1	1	1	1	1	50.486	452	6.3493	2.4	1691300000	65050000
Q23571	Q23571	Lipoamide acyltransferase component of branched-chain alpha-keto acid dehydrogenase complex, mitochondrial	ZK669.4	sp|Q23571|ODB2_CAEEL Lipoamide acyltransferase component of branched-chain alpha-keto acid dehydrogenase complex, mitochondrial OS=Caenorhabditis elegans OX=6239 GN=dbt-1 PE=2 SV=1	1	1	1	1	49.691	448	6.3466	2.5	6621700	220720
P37165	P37165	Ubiquitin-like protein 1-40S ribosomal protein S27a;Ubiquitin-like protein 1;40S ribosomal protein S27a	ubl-1	sp|P37165|RS27A_CAEEL Ubiquitin-like protein 1-40S ribosomal protein S27a OS=Caenorhabditis elegans OX=6239 GN=ubl-1 PE=1 SV=2	1	1	1	1	18.098	163	6.2964	11.7	18467000	2308400
G5EEQ8	G5EEQ8			tr|G5EEQ8|G5EEQ8_CAEEL SF3b1 domain-containing protein OS=Caenorhabditis elegans OX=6239 GN=sftb-1 PE=1 SV=1	1	1	1	1	147.32	1322	6.2643	0.9	1006700000	13422000
P51403	P51403	40S ribosomal protein S2	rps-2	sp|P51403|RS2_CAEEL 40S ribosomal protein S2 OS=Caenorhabditis elegans OX=6239 GN=rps-2 PE=3 SV=1	1	1	1	1	28.96	272	6.2588	6.2	19420000	924760
P90978	P90978	Splicing factor U2AF 65 kDa subunit	uaf-1	sp|P90978|U2AF2_CAEEL Splicing factor U2AF 65 kDa subunit OS=Caenorhabditis elegans OX=6239 GN=uaf-1 PE=2 SV=2	1	1	1	1	55.43	496	6.2359	3.6	11944000	426560
A0A2C9C2Z1;A0A2C9C3A7;Q9N4M4	A0A2C9C2Z1;A0A2C9C3A7;Q9N4M4	Nuclear anchorage protein 1	anc-1	tr|A0A2C9C2Z1|A0A2C9C2Z1_CAEEL KASH domain-containing protein OS=Caenorhabditis elegans OX=6239 GN=anc-1 PE=1 SV=1;tr|A0A2C9C3A7|A0A2C9C3A7_CAEEL Nuclear anchorage protein 1 OS=Caenorhabditis elegans OX=6239 GN=anc-1 PE=1 SV=1;sp|Q9N4M4|ANC1_CAEEL Nuclear	3	1	1	1	840.47	7540	6.21	0.2	400650000	766070
G5EED3	G5EED3		irld-60	tr|G5EED3|G5EED3_CAEEL Insulin/EGF-Receptor L Domain protein OS=Caenorhabditis elegans OX=6239 GN=irld-60 PE=4 SV=2	1	1	1	1	59.287	526	6.1988	2.3	956610000	38264000
E2JL06;P91917	E2JL06;P91917	Obg-like ATPase 1	ola-1	tr|E2JL06|E2JL06_CAEEL YchF-GTPase_C domain-containing protein OS=Caenorhabditis elegans OX=6239 GN=ola-1 PE=1 SV=1;sp|P91917|OLA1_CAEEL Obg-like ATPase 1 OS=Caenorhabditis elegans OX=6239 GN=ola-1 PE=3 SV=1	2	1	1	1	13.951	125	6.194	9.6	0	0
Q17963	Q17963	WD repeat-containing protein wdr-5.1	wdr-5.1	sp|Q17963|WDR51_CAEEL WD repeat-containing protein wdr-5.1 OS=Caenorhabditis elegans OX=6239 GN=wdr-5.1 PE=1 SV=1	1	1	1	1	40.393	376	6.1758	3.2	61362000	2789200
Q8MXD9	Q8MXD9			tr|Q8MXD9|Q8MXD9_CAEEL KH domain-containing protein OS=Caenorhabditis elegans OX=6239 GN=mek-5 PE=1 SV=1	1	1	1	1	33.159	315	6.1676	4.1	6569500	364970
Q20091	Q20091		col-33	tr|Q20091|Q20091_CAEEL Col_cuticle_N domain-containing protein OS=Caenorhabditis elegans OX=6239 GN=col-33 PE=3 SV=2	1	1	1	1	29.519	304	6.1519	3	97799000	9779900
G5EFV2	G5EFV2			tr|G5EFV2|G5EFV2_CAEEL Protein kinase domain-containing protein OS=Caenorhabditis elegans OX=6239 GN=CELE_ZK524.4 PE=1 SV=1	1	1	1	1	113.13	1016	6.1325	1.1	13805000000	226310000
Q17407;O45865	Q17407;O45865		ant-1.1	tr|Q17407|Q17407_CAEEL ADP/ATP translocase OS=Caenorhabditis elegans OX=6239 PE=2 SV=1;tr|O45865|O45865_CAEEL ADP/ATP translocase OS=Caenorhabditis elegans OX=6239 GN=ant-1.1 PE=1 SV=1	2	1	1	1	33.21	300	6.1212	3.3	28970000	1379500
N1NVB7	N1NVB7	Guanylate cyclase	gcy-6	sp|N1NVB7|GCY6_CAEEL Receptor-type guanylate cyclase gcy-6 OS=Caenorhabditis elegans OX=6239 GN=gcy-6 PE=2 SV=1	1	1	1	1	122.39	1086	6.118	0.9	6366000000	106100000
Q21592;H9G2T2	Q21592;H9G2T2		klc-1	tr|Q21592|Q21592_CAEEL Kinesin light chain OS=Caenorhabditis elegans OX=6239 GN=klc-1 PE=1 SV=2;tr|H9G2T2|H9G2T2_CAEEL Kinesin light chain OS=Caenorhabditis elegans OX=6239 GN=klc-1 PE=1 SV=1	2	1	1	1	58.07	516	6.1111	1.9	0	0
Q93573	Q93573	Translationally-controlled tumor protein homolog	tct-1	sp|Q93573|TCTP_CAEEL Translationally-controlled tumor protein homolog OS=Caenorhabditis elegans OX=6239 GN=tct-1 PE=1 SV=1	1	1	1	1	20.542	181	6.1039	5.5	19019000	1584900
Q7KQ29;Q9GZI3;H2L0M0	Q7KQ29;Q9GZI3;H2L0M0		pod-2	tr|Q7KQ29|Q7KQ29_CAEEL Acetyl-CoA carboxylase OS=Caenorhabditis elegans OX=6239 GN=pod-2 PE=1 SV=1;tr|Q9GZI3|Q9GZI3_CAEEL Acetyl-CoA carboxylase OS=Caenorhabditis elegans OX=6239 GN=pod-2 PE=1 SV=1;tr|H2L0M0|H2L0M0_CAEEL Acetyl-CoA carboxylase OS=Caenorhab	3	1	1	1	91.376	813	6.0809	1.8	21074000	490080
Q09610	Q09610	Probable galaptin lec-8	lec-8	sp|Q09610|LEC8_CAEEL Probable galaptin lec-8 OS=Caenorhabditis elegans OX=6239 GN=lec-8 PE=2 SV=2	1	1	1	1	20.446	180	6.059	6.7	7578100	1082600
O44797	O44797			tr|O44797|O44797_CAEEL PDZ domain-containing protein OS=Caenorhabditis elegans OX=6239 GN=txt-1 PE=4 SV=1	1	1	1	1	16.969	152	6.056	5.9	0	0
Q21021;Q86G90	Q21021;Q86G90		npp-9	tr|Q21021|Q21021_CAEEL Nuclear Pore complex Protein OS=Caenorhabditis elegans OX=6239 GN=npp-9 PE=1 SV=2;tr|Q86G90|Q86G90_CAEEL Nuclear Pore complex Protein OS=Caenorhabditis elegans OX=6239 GN=npp-9 PE=1 SV=1	2	1	1	1	92.858	860	6.0394	1.2	2603100000	54230000
Q23092	Q23092	Fatty acid-binding protein homolog 4	lbp-4	sp|Q23092|FABP4_CAEEL Fatty acid-binding protein homolog 4 OS=Caenorhabditis elegans OX=6239 GN=lbp-4 PE=3 SV=1	1	1	1	1	17.184	145	6.0388	13.8	63705000	5791300
C3JXD8	C3JXD8		moa-1	tr|C3JXD8|C3JXD8_CAEEL Modifier Of Apl-1 activity OS=Caenorhabditis elegans OX=6239 GN=moa-1 PE=1 SV=1	1	1	1	1	138.69	1238	6.0366	1.1	0	0
O16305	O16305	Calmodulin	cmd-1	sp|O16305|CALM_CAEEL Calmodulin OS=Caenorhabditis elegans OX=6239 GN=cmd-1 PE=1 SV=3	1	1	1	1	16.824	149	6.0353	11.4	8859000	984330
Q5W7E3;H2L0I5;H2L0I6	Q5W7E3;H2L0I5;H2L0I6			tr|Q5W7E3|Q5W7E3_CAEEL Phosphorylase b kinase regulatory subunit OS=Caenorhabditis elegans OX=6239 GN=CELE_Y67D8A.2 PE=1 SV=1;tr|H2L0I5|H2L0I5_CAEEL Phosphorylase b kinase regulatory subunit OS=Caenorhabditis elegans OX=6239 GN=CELE_Y67D8A.2 PE=1 SV=1;tr|H	3	1	1	1	28.086	245	6.0304	4.5	11283000000	867940000
O62235	O62235		rbpl-1	tr|O62235|O62235_CAEEL Retinoblastoma Binding Protein Like OS=Caenorhabditis elegans OX=6239 GN=rbpl-1 PE=1 SV=3	1	1	1	1	130.37	1128	5.969	1.1	28035000	609460
Q19248	Q19248			tr|Q19248|Q19248_CAEEL Uncharacterized protein OS=Caenorhabditis elegans OX=6239 GN=CELE_F09E10.5 PE=4 SV=3	1	1	1	1	37.11	317	5.9601	4.1	45426000	2064800
Q17738	Q17738			tr|Q17738|Q17738_CAEEL Uncharacterized protein OS=Caenorhabditis elegans OX=6239 GN=C06E8.5 PE=1 SV=2	1	1	1	1	64.957	579	5.9588	2.1	12751000	344610
G5EDV3	G5EDV3		cey-4	tr|G5EDV3|G5EDV3_CAEEL CSP domain-containing protein OS=Caenorhabditis elegans OX=6239 GN=cey-4 PE=1 SV=1	1	1	1	1	32.418	294	5.9515	5.4	11699000	649920
O17736	O17736			sp|O17736|ETC1_CAEEL E3 ubiquitin-protein ligase etc-1 OS=Caenorhabditis elegans OX=6239 GN=etc-1 PE=1 SV=1	1	1	1	1	116.41	1001	5.9457	0.9	0	0
Q9BIC3;Q9GYT0	Q9BIC3;Q9GYT0		ech-1.2	tr|Q9BIC3|Q9BIC3_CAEEL Enoyl-CoA Hydratase OS=Caenorhabditis elegans OX=6239 GN=ech-1.2 PE=1 SV=1;tr|Q9GYT0|Q9GYT0_CAEEL Enoyl-CoA Hydratase OS=Caenorhabditis elegans OX=6239 GN=ech-1.2 PE=1 SV=1	2	1	1	1	81.486	755	5.9449	1.5	13346000	278050
Q20135	Q20135		col-81	tr|Q20135|Q20135_CAEEL Col_cuticle_N domain-containing protein OS=Caenorhabditis elegans OX=6239 GN=col-81 PE=1 SV=1	1	1	1	1	30.893	306	5.935	2.9	0	0
Q20845	Q20845	Serine/threonine-protein kinase plk-3	plk-3	sp|Q20845|PLK3_CAEEL Serine/threonine-protein kinase plk-3 OS=Caenorhabditis elegans OX=6239 GN=plk-3 PE=2 SV=1	1	1	1	1	70.435	615	5.9341	1.6	0	0
Q19187	Q19187	Guanylate cyclase	gcy-12	sp|Q19187|GCY12_CAEEL Receptor-type guanylate cyclase gcy-12 OS=Caenorhabditis elegans OX=6239 GN=gcy-12 PE=1 SV=3	1	1	1	1	189.97	1679	5.9305	0.6	0	0
A0A4V6M3X3	A0A4V6M3X3			tr|A0A4V6M3X3|A0A4V6M3X3_CAEEL CaDHerin family OS=Caenorhabditis elegans OX=6239 GN=cdh-12 PE=1 SV=1	1	1	1	1	318.43	2893	5.9277	0.3	103570000	668200
P34575	P34575	Probable citrate synthase, mitochondrial	cts-1	sp|P34575|CISY_CAEEL Probable citrate synthase, mitochondrial OS=Caenorhabditis elegans OX=6239 GN=cts-1 PE=3 SV=1	1	1	1	1	51.54	468	5.9258	3	8739200	379970
Q9U2U0	Q9U2U0		uaf-2	tr|Q9U2U0|Q9U2U0_CAEEL U2AF splicing factor OS=Caenorhabditis elegans OX=6239 GN=uaf-2 PE=1 SV=1	1	1	1	1	30.855	285	5.9258	4.9	19326000	1073700
Q17812	Q17812			tr|Q17812|Q17812_CAEEL LIn-8 Domain containing OS=Caenorhabditis elegans OX=6239 GN=lido-4 PE=4 SV=2	1	1	1	1	27.937	242	5.9229	2.9	26920000	1583500
O45499	O45499	40S ribosomal protein S26	rps-26	sp|O45499|RS26_CAEEL 40S ribosomal protein S26 OS=Caenorhabditis elegans OX=6239 GN=rps-26 PE=3 SV=1	1	1	1	1	13.249	117	5.9193	10.3	12151000	2025200
P52874	P52874	Protein clpf-1	clpf-1	sp|P52874|CLP1_CAEEL Protein clpf-1 OS=Caenorhabditis elegans OX=6239 GN=clpf-1 PE=1 SV=2	1	1	1	1	47.598	428	5.9179	2.6	0	0
Q18864	Q18864	Surfeit locus protein 4 homolog	sft-4	sp|Q18864|SURF4_CAEEL Surfeit locus protein 4 homolog OS=Caenorhabditis elegans OX=6239 GN=sft-4 PE=2 SV=1	1	1	1	1	31.812	277	5.9114	3.6	5998800	545350
Q17745	Q17745	Thioredoxin reductase 1	trxr-1	sp|Q17745|TRXR1_CAEEL Thioredoxin reductase 1 OS=Caenorhabditis elegans OX=6239 GN=trxr-1 PE=1 SV=3	1	1	1	1	74.262	667	5.9002	1.9	22957000	717400
D3YT37;D3YT36;Q23539;Q7JL40;Q3S1I8;O17836;O17835;B7WNA0	D3YT37;D3YT36;Q23539;Q7JL40;Q3S1I8;O17836;O17835;B7WNA0	Pyruvate kinase	pyk-2;pyk-1	tr|D3YT37|D3YT37_CAEEL Pyruvate kinase OS=Caenorhabditis elegans OX=6239 GN=pyk-2 PE=1 SV=1;tr|D3YT36|D3YT36_CAEEL Pyruvate kinase OS=Caenorhabditis elegans OX=6239 GN=pyk-2 PE=1 SV=1;tr|Q23539|Q23539_CAEEL Pyruvate kinase OS=Caenorhabditis elegans OX=6239	8	1	1	1	50.233	461	5.8975	2.4	22010000	733650
O16709	O16709			tr|O16709|O16709_CAEEL BTB domain-containing protein OS=Caenorhabditis elegans OX=6239 GN=CELE_F22E5.12 PE=4 SV=2	1	1	1	1	28.347	247	5.888	5.3	12053000	803510
A0A2C9C3Q9;A0A2C9C337	A0A2C9C3Q9;A0A2C9C337			tr|A0A2C9C3Q9|A0A2C9C3Q9_CAEEL DC_STAMP domain-containing protein OS=Caenorhabditis elegans OX=6239 GN=spe-49 PE=4 SV=1;tr|A0A2C9C337|A0A2C9C337_CAEEL DC_STAMP domain-containing protein OS=Caenorhabditis elegans OX=6239 GN=spe-49 PE=4 SV=1	2	1	1	1	84.809	728	5.8869	1.4	709640000	18196000
Q19877	Q19877	40S ribosomal protein S23	rps-23	sp|Q19877|RS23_CAEEL 40S ribosomal protein S23 OS=Caenorhabditis elegans OX=6239 GN=rps-23 PE=3 SV=1	1	1	1	1	15.874	143	5.8792	7.7	30989000	3443200
G5EEG7	G5EEG7		smu-1	sp|G5EEG7|SMU1_CAEEL Smu-1 suppressor of mec-8 and unc-52 protein OS=Caenorhabditis elegans OX=6239 GN=smu-1 PE=1 SV=1	1	1	1	1	57.25	510	5.8747	2.5	72111000	2253500
Q17967	Q17967	Protein disulfide-isomerase 1	pdi-1	sp|Q17967|PDI1_CAEEL Protein disulfide-isomerase 1 OS=Caenorhabditis elegans OX=6239 GN=pdi-1 PE=3 SV=1	1	1	1	1	53.435	485	5.8672	2.5	0	0
P91276	P91276	Importin subunit alpha-2	ima-2	sp|P91276|IMA2_CAEEL Importin subunit alpha-2 OS=Caenorhabditis elegans OX=6239 GN=ima-2 PE=1 SV=1	1	1	1	1	59.175	531	5.8666	2.4	8267900	330710
A0A4V0IKG7	A0A4V0IKG7			tr|A0A4V0IKG7|A0A4V0IKG7_CAEEL Kinesin-like protein OS=Caenorhabditis elegans OX=6239 GN=klp-13 PE=3 SV=1	1	1	1	1	76.411	678	5.8659	1.5	31572000	619050
Q4W5T4	Q4W5T4			tr|Q4W5T4|Q4W5T4_CAEEL Uncharacterized protein OS=Caenorhabditis elegans OX=6239 GN=CELE_K08D12.7 PE=4 SV=1	1	1	1	1	12.402	125	5.8659	7.2	0	0
A8WIR1;O17218	A8WIR1;O17218		rps-22	tr|A8WIR1|A8WIR1_CAEEL Ribosomal Protein, Small subunit OS=Caenorhabditis elegans OX=6239 GN=rps-22 PE=1 SV=1;tr|O17218|O17218_CAEEL Ribosomal Protein, Small subunit OS=Caenorhabditis elegans OX=6239 GN=rps-22 PE=1 SV=1	2	1	1	1	11.545	101	5.8649	13.9	24204000	3025500
Q1XFY9	Q1XFY9		rps-24	tr|Q1XFY9|Q1XFY9_CAEEL 40S ribosomal protein S24 OS=Caenorhabditis elegans OX=6239 GN=rps-24 PE=1 SV=1	1	1	1	1	14.872	131	5.8624	10.7	48165000	9633000
Q18235	Q18235		ify-1	sp|Q18235|IFY1_CAEEL Securin-like protein OS=Caenorhabditis elegans OX=6239 GN=ify-1 PE=1 SV=1	1	1	1	1	27.001	244	5.8601	4.1	18049000	1388400
A0A078BPG0	A0A078BPG0			tr|A0A078BPG0|A0A078BPG0_CAEEL DUF4440 domain-containing protein OS=Caenorhabditis elegans OX=6239 GN=CELE_F09E10.7 PE=1 SV=1	1	1	1	1	13.662	124	5.8554	8.1	0	0
Q21522;Q20019	Q21522;Q20019			tr|Q21522|Q21522_CAEEL Tyrosine-protein phosphatase domain-containing protein OS=Caenorhabditis elegans OX=6239 GN=CELE_M05D6.3 PE=4 SV=1;tr|Q20019|Q20019_CAEEL Uncharacterized protein OS=Caenorhabditis elegans OX=6239 GN=CELE_F35C11.2 PE=4 SV=1	2	1	1	1	45.164	397	5.8451	2.3	475800000	18300000
Q8IG19;Q20780	Q8IG19;Q20780		alh-1	tr|Q8IG19|Q8IG19_CAEEL Aldedh domain-containing protein OS=Caenorhabditis elegans OX=6239 GN=alh-1 PE=1 SV=1;tr|Q20780|Q20780_CAEEL Aldedh domain-containing protein OS=Caenorhabditis elegans OX=6239 GN=alh-1 PE=1 SV=3	2	1	1	1	45.589	422	5.8408	3.6	580140000	20005000
O61862;H2KZB6;H2KZB7	O61862;H2KZB6;H2KZB7			tr|O61862|O61862_CAEEL Uncharacterized protein OS=Caenorhabditis elegans OX=6239 GN=CELE_M01B12.4 PE=1 SV=3;tr|H2KZB6|H2KZB6_CAEEL Uncharacterized protein OS=Caenorhabditis elegans OX=6239 GN=CELE_M01B12.4 PE=1 SV=1;tr|H2KZB7|H2KZB7_CAEEL Uncharacterized p	3	1	1	1	69.245	634	5.8378	1.6	0	0
Q9XWC9	Q9XWC9			tr|Q9XWC9|Q9XWC9_CAEEL Uncharacterized protein OS=Caenorhabditis elegans OX=6239 GN=CELE_Y76A2B.5 PE=1 SV=1	1	1	1	1	32.002	283	5.8297	3.5	0	0
D3KFT0;D3KFS9;G5ED16;A0A3P6NIF2;A0A3P6N684;G5EGR4;A0A3P6PCW4	D3KFT0;D3KFS9;G5ED16;A0A3P6NIF2;A0A3P6N684;G5EGR4;A0A3P6PCW4		tag-241	tr|D3KFT0|D3KFT0_CAEEL Uncharacterized protein OS=Caenorhabditis elegans OX=6239 GN=tag-241 PE=1 SV=1;tr|D3KFS9|D3KFS9_CAEEL Uncharacterized protein OS=Caenorhabditis elegans OX=6239 GN=tag-241 PE=1 SV=1;tr|G5ED16|G5ED16_CAEEL Uncharacterized protein OS=Ca	7	1	1	1	46.684	413	5.8275	2.9	96324000	3440100
Q94125	Q94125	Phosphatidylinositol 3-kinase age-1	age-1	sp|Q94125|AGE1_CAEEL Phosphatidylinositol 3-kinase age-1 OS=Caenorhabditis elegans OX=6239 GN=age-1 PE=1 SV=6	1	1	1	1	136.87	1182	5.8273	0.8	2846500	35582
Q93576	Q93576	Nucleoside diphosphate kinase	ndk-1	tr|Q93576|Q93576_CAEEL Nucleoside diphosphate kinase OS=Caenorhabditis elegans OX=6239 GN=ndk-1 PE=1 SV=1	1	1	1	1	17.116	153	5.8265	11.1	9248500	840770
A0A131MCC3;A0A131MAZ4;A0A131MBF0;A0A131MAU8;Q09931	A0A131MCC3;A0A131MAZ4;A0A131MBF0;A0A131MAU8;Q09931	Probable ubiquitin carboxyl-terminal hydrolase K02C4.3	K02C4.3	tr|A0A131MCC3|A0A131MCC3_CAEEL Probable ubiquitin carboxyl-terminal hydrolase K02C4.3 OS=Caenorhabditis elegans OX=6239 GN=CELE_K02C4.3 PE=1 SV=1;tr|A0A131MAZ4|A0A131MAZ4_CAEEL USP domain-containing protein OS=Caenorhabditis elegans OX=6239 GN=CELE_K02C4.3	5	1	1	1	32.771	286	5.8213	3.1	0	0
H2L2E4;O17732	H2L2E4;O17732	Pyruvate carboxylase 1	pyc-1	tr|H2L2E4|H2L2E4_CAEEL Pyruvate carboxylase 1 OS=Caenorhabditis elegans OX=6239 GN=pyc-1 PE=1 SV=1;sp|O17732|PYC1_CAEEL Pyruvate carboxylase 1 OS=Caenorhabditis elegans OX=6239 GN=pyc-1 PE=1 SV=1	2	1	1	1	67.798	616	5.8191	1.9	0	0
Q6S9C1;G5EGF4;U4PMB4	Q6S9C1;G5EGF4;U4PMB4		egl-18a;egl-18	tr|Q6S9C1|Q6S9C1_CAEEL GATA transcription factor EGL-18A (Fragment) OS=Caenorhabditis elegans OX=6239 GN=egl-18a PE=2 SV=1;tr|G5EGF4|G5EGF4_CAEEL GATA-like transcription factor ELT-5 OS=Caenorhabditis elegans OX=6239 GN=egl-18 PE=1 SV=1;tr|U4PMB4|U4PMB4_CA	3	1	1	1	39.74	358	5.8143	4.5	32692000	2335100
Q23312	Q23312	40S ribosomal protein S7	rps-7	sp|Q23312|RS7_CAEEL 40S ribosomal protein S7 OS=Caenorhabditis elegans OX=6239 GN=rps-7 PE=3 SV=1	1	1	1	1	22.058	194	5.813	4.6	17771000	1480900
O62415	O62415		lys-1	sp|O62415|LYS1_CAEEL Lysozyme-like protein 1 OS=Caenorhabditis elegans OX=6239 GN=lys-1 PE=2 SV=1	1	1	1	1	32.379	298	5.8125	6.4	23245000	1937100
O01325	O01325	Non-specific protein-tyrosine kinase		tr|O01325|O01325_CAEEL Tyrosine-protein kinase OS=Caenorhabditis elegans OX=6239 GN=CELE_F26E4.5 PE=3 SV=2	1	1	1	1	53.922	474	5.8116	1.7	21100000	680640
Q27274	Q27274	60 kDa SS-A/Ro ribonucleoprotein homolog	rop-1	sp|Q27274|RO60_CAEEL 60 kDa SS-A/Ro ribonucleoprotein homolog OS=Caenorhabditis elegans OX=6239 GN=rop-1 PE=2 SV=1	1	1	1	1	72.842	643	5.8064	1.6	5467100	130170
Q23268	Q23268			tr|Q23268|Q23268_CAEEL COesterase domain-containing protein OS=Caenorhabditis elegans OX=6239 GN=cest-2.3 PE=4 SV=2	1	1	1	1	75.534	665	5.8024	1.7	186470000	4661800
Q18947	Q18947			tr|Q18947|Q18947_CAEEL Uterine Lumin Expressed/locailized OS=Caenorhabditis elegans OX=6239 GN=ule-3 PE=1 SV=1	1	1	1	1	33.762	317	5.8016	5.4	10232000	1136900
Q93321	Q93321			tr|Q93321|Q93321_CAEEL Uncharacterized protein OS=Caenorhabditis elegans OX=6239 GN=C33G3.6 PE=1 SV=2	1	1	1	1	72.994	624	5.7986	1.1	61903000	1345700
A3QMC5	A3QMC5		rpl-34	tr|A3QMC5|A3QMC5_CAEEL 60S ribosomal protein L34 OS=Caenorhabditis elegans OX=6239 GN=rpl-34 PE=1 SV=1	1	1	1	1	12.682	110	5.7953	11.8	63308000	12662000
Q9UAR0	Q9UAR0			tr|Q9UAR0|Q9UAR0_CAEEL Uncharacterized protein OS=Caenorhabditis elegans OX=6239 GN=CELE_F52F10.2 PE=4 SV=2	1	1	1	1	56.809	508	5.7943	2.4	0	0
Q23086	Q23086		hsd-2	tr|Q23086|Q23086_CAEEL 3Beta_HSD domain-containing protein OS=Caenorhabditis elegans OX=6239 GN=hsd-2 PE=3 SV=1	1	1	1	1	41.18	374	5.7937	3.5	0	0
Q9U2X0	Q9U2X0		prmt-1	sp|Q9U2X0|ANM1_CAEEL Protein arginine N-methyltransferase 1 OS=Caenorhabditis elegans OX=6239 GN=prmt-1 PE=1 SV=1	1	1	1	1	39.771	348	5.7921	3.4	0	0
Q9UAU8	Q9UAU8		str-120	tr|Q9UAU8|Q9UAU8_CAEEL Seven TM Receptor OS=Caenorhabditis elegans OX=6239 GN=str-120 PE=4 SV=2	1	1	1	1	39.051	338	5.7877	4.1	254650000	23150000
A0A486WVF0;G5EBH3;G5EG97;A0A486WUT8;G5EC35;G5EFW3	A0A486WVF0;G5EBH3;G5EG97;A0A486WUT8;G5EC35;G5EFW3		sma-1	tr|A0A486WVF0|A0A486WVF0_CAEEL SMAll OS=Caenorhabditis elegans OX=6239 GN=sma-1 PE=1 SV=1;tr|G5EBH3|G5EBH3_CAEEL SMAll OS=Caenorhabditis elegans OX=6239 GN=sma-1 PE=1 SV=1;tr|G5EG97|G5EG97_CAEEL SMAll OS=Caenorhabditis elegans OX=6239 GN=sma-1 PE=1 SV=1;tr	6	1	1	1	448.56	3870	-2	0.3	13102000	48349
A0A4V0IL39;A0A4V0INP7;A0A4V0IKM3;A0A4V0IKI8;A0A4V0INX3;Q22271	A0A4V0IL39;A0A4V0INP7;A0A4V0IKM3;A0A4V0IKI8;A0A4V0INX3;Q22271	Uncoordinated protein 58	unc-58	tr|A0A4V0IL39|A0A4V0IL39_CAEEL Uncoordinated protein 58 OS=Caenorhabditis elegans OX=6239 GN=unc-58 PE=3 SV=1;tr|A0A4V0INP7|A0A4V0INP7_CAEEL Uncoordinated protein 58 OS=Caenorhabditis elegans OX=6239 GN=unc-58 PE=3 SV=1;tr|A0A4V0IKM3|A0A4V0IKM3_CAEEL Uncoo	6	1	1	1	57.081	501	-2	2	126130000	4671400
Q22329	Q22329	Protein-serine O-palmitoleoyltransferase porcupine	mom-1	sp|Q22329|PORCN_CAEEL Protein-serine O-palmitoleoyltransferase porcupine OS=Caenorhabditis elegans OX=6239 GN=mom-1 PE=2 SV=2	1	1	1	1	50.874	442	-2	2	8538800	609910
V5Z1T2;Q8STE5	V5Z1T2;Q8STE5	Cell death abnormality protein 12	ced-12	tr|V5Z1T2|V5Z1T2_CAEEL ELMO domain-containing protein OS=Caenorhabditis elegans OX=6239 GN=ced-12 PE=1 SV=1;sp|Q8STE5|CED12_CAEEL Cell death abnormality protein 12 OS=Caenorhabditis elegans OX=6239 GN=ced-12 PE=1 SV=1	2	1	1	1	83.942	738	-2	1.6	0	0
Q9U1R0	Q9U1R0		nhr-243	tr|Q9U1R0|Q9U1R0_CAEEL Nuclear Hormone Receptor family OS=Caenorhabditis elegans OX=6239 GN=nhr-243 PE=4 SV=2	1	1	1	1	49.32	424	-2	2.6	11495000	383180

## Sheet: N2_2
Protein IDs	Majority protein IDs	Protein names	Gene names	Fasta headers	Number of proteins	Peptides	Razor + unique peptides	Unique peptides	Sequence coverage [%]	Mol. weight [kDa]	Sequence length	Q-value	Score	Sequence coverage N2.raw [%]	Intensity	iBAQ
A0A5S9MN21	A0A5S9MN21			tr|A0A5S9MN21|A0A5S9MN21_CAEEL Uncharacterized protein OS=Caenorhabditis elegans OX=6239 GN=CELE_Y48C3A.5 PE=4 SV=1	1	1	1	1	1.1	61.469	542	0	20.425	1.1	182950000	5381000
Q22573	Q22573			tr|Q22573|Q22573_CAEEL Protein kinase domain-containing protein OS=Caenorhabditis elegans OX=6239 GN=CELE_T19D12.5 PE=3 SV=1	1	1	1	1	3.3	41.443	361	0	8.585	3.3	6007900	250330
Q1NZ18	Q1NZ18			tr|Q1NZ18|Q1NZ18_CAEEL ANK_REP_REGION domain-containing protein OS=Caenorhabditis elegans OX=6239 GN=CELE_R31.2 PE=1 SV=2	1	1	1	1	2.1	41.859	384	0	7.6345	2.1	658790000	41174000
G5EFK6	G5EFK6		gly-14	tr|G5EFK6|G5EFK6_CAEEL GLYcosylation related OS=Caenorhabditis elegans OX=6239 GN=gly-14 PE=2 SV=1	1	1	1	1	1.4	51.222	437	0	6.488	1.4	0	0
V6CIZ9;Q9N305	V6CIZ9;Q9N305			tr|V6CIZ9|V6CIZ9_CAEEL Uncharacterized protein OS=Caenorhabditis elegans OX=6239 GN=CELE_Y65B4BL.3 PE=4 SV=1;tr|Q9N305|Q9N305_CAEEL Uncharacterized protein OS=Caenorhabditis elegans OX=6239 GN=CELE_Y65B4BL.3 PE=4 SV=3	2	1	1	1	2.4	28.829	248	0	6.2474	2.4	0	0
O16285	O16285		clec-206	tr|O16285|O16285_CAEEL C-type lectin domain-containing protein OS=Caenorhabditis elegans OX=6239 GN=clec-206 PE=4 SV=4	1	1	1	1	1.3	53.255	471	0	6.1358	1.3	0	0
O62325	O62325		rbm-28	tr|O62325|O62325_CAEEL RNA Binding Motif protein homolog OS=Caenorhabditis elegans OX=6239 GN=rbm-28 PE=1 SV=2	1	1	1	1	1.2	68.739	608	0	5.8065	1.2	0	0
Q7YX72	Q7YX72			tr|Q7YX72|Q7YX72_CAEEL Uncharacterized protein OS=Caenorhabditis elegans OX=6239 GN=C03C10.7 PE=4 SV=1	1	1	1	1	3.8	21.568	185	0	5.7913	3.8	0	0
U4PRU4;O44440	U4PRU4;O44440	Protein yippee-like B0546.4	B0546.4	tr|U4PRU4|U4PRU4_CAEEL Protein yippee-like B0546.4 OS=Caenorhabditis elegans OX=6239 GN=B0546.4 PE=4 SV=1;sp|O44440|YPL2_CAEEL Protein yippee-like B0546.4 OS=Caenorhabditis elegans OX=6239 GN=B0546.4 PE=3 SV=1	2	1	1	1	24.1	3.2646	29	0	5.7688	24.1	0	0
Q14V35	Q14V35		jmjd-4	tr|Q14V35|Q14V35_CAEEL JmjC domain-containing protein OS=Caenorhabditis elegans OX=6239 GN=jmjd-4 PE=4 SV=1	1	1	1	1	1.6	42.427	367	0	5.7663	1.6	9325300	466260
Q9GYS6	Q9GYS6			tr|Q9GYS6|Q9GYS6_CAEEL Uncharacterized protein OS=Caenorhabditis elegans OX=6239 GN=CELE_T08B2.11 PE=4 SV=1	1	1	1	1	1.4	46.618	416	0	5.7663	1.4	181480000	6979900
