# Supplementary material for: GLH/VASA helicases promote germ granule formation to ensure the fidelity of piRNA-mediated transcriptome surveillance
Source: Nat Commun. 2022 Sep 9;13:5306. doi: 10.1038/s41467-022-32880-2 (PMC9463143; doi:10.1038/s41467-022-32880-2)
Supplement: Supplementary file 5 — Supplementary Data 2 [file 41467_2022_32880_MOESM5_ESM.xlsx]

## Sheet: Supplementary Table 2
smFISH probes for gfp mRNA detection		smFISH probes for nos-3 mRNA detection					smFISH probes for ceh-49 mRNA detection
oligonucleotide sequence 5' to 3'		oligonucleotide sequence 5' to 3'					oligonucleotide sequence 5' to 3'
aaaagttcttctcctttact		tgtccagacattaccaagtg					cacgagaagtcggacatttt
caagaattgggacaactcca		tgctgtgaatgttgctggaa					cgtgtagggagaattggtga
cccattaacatcaccatcta		tatgatgggggttgttgttg					gcaaccatattgagtgtagt
cctctccactgacagaaaat		agaatctggtgttgtcctag					atggcttgtcaattcaacta
gtaagttttccgtatgttgc		aagctgctcgatgaaatcct					ggataggcaactattggagt
agttttccagtagtgcaaat		gggcgcatttgagagaattg					gaagggggtgtcgagcaaaa
aagtgttggccatggaacag		ctccgtaatatgtcatacca					acttgtggaatcgtagcgta
caccataagtgagagtagtg		caaactgctgctgttgatca					atttgttttggagcatccat
gggtatctcgagaagcattg		gctttccatttgttgatact					gtcgagttgtgaatacatgg
gtcatgctgtttcatatgat		aaattatcgttggggccatg					tccttcttcgcatctatatc
cgggcatggcactcttgaaa		tgaggattatattgtggccg					ggtctgaaccacttgagtat
gttctttcctgtacataacc		atttgctgctgattttgtgg					tctcttctgatacggagctg
gttcccgtcatctttgaaaa		atttcatagttgccactgtt					gcttcttgtctctgtttaag
tgacttcagcacgtgtcttg		tgctgttgataggtatttcc					gagttactcgatgagggaga
taacaagggtatcaccttca		gtccagcataatattgagct					cttgctgtactttgactgtt
ataccttttaactcgattct		tgaataatttggccttgcgg					atcaagcatcgcaagagctt
gtgtccaagaatgtttccat		tgctgttgattctgtggatt					tctcttttatgattgttgga
gtgagttatagttgtattcc		gcacaggaacatacaccatt					acatcttatcacagagatct
gtctgccatgatgtatacat		cgtctttttccaaactgcta					aatatgcctcttgttttcgg
ctttgattccattcttttgt		tcctcattttgactgtttcg					gtttggttcattggtttcga
ccatcttcaatgttgtgtct		taaccgacaggcatctgatt					gagaatgtgctccgcgaaat
atggtctgctagttgaacgc		tgttgatgttgttgctgagg					acaacgatccttgagttctg
cgccaattggagtattttgt		gattttgctgatggggatga					tttggatgattcagcagttc
gtctggtaaaaggacagggc		tagatattgtcctggatgct					catggaaactgcgtcccatg
aagggcagattgtgtggaca		ctgttgcatttgttgcattt					cattctctggtagaccgttc
tcttttcgttgggatctttc		aaaacctccacgtattggtc					cagacatttccagccaattg
tcaagaaggaccatgtggtc		cgagaatgttggtatccgtg					caaatctctgcgcgatcatc
aatcccagcagctgttacaa		ctgattcatccacttgttga					ctccttcttcaaatcaagct
tatagttcatccatgccatg		atctgtttacttggtgatcc					ggagtttttgttgtcttgtc
		accgacttggtgattcagaa					ctgcgacagcaaacatcgtg
		aatctttctttggggtcttc					tgctgagttggcttttttga
		cagtttttgtcgcttcgata					cggggattggtctcgaaaaa
		atcatccgttttcggatttt					cttcatttccagcgagtctg
		tcagcaggcaactggtaatg					agattgagagtacttcccag
		caccattatccttgcgaata					attgatgatcgtgcttttgc
		ctttttcatatgctcacacc					gccttctcatattcgtgaaa
		acacgttcttcttctttctt					gtggtccattttcactgaag
		ctgcgaagactctcgagatt					acccttcagattttcaaaga
		gatcatcacttatttcctgc					cgtgtcaaaccaaaacttca
		gaacatccggtacagtatca					accaccagtcaattgtgatg
		gtagaatttccgccataact
		tttgttgtcgttggacatcg
		tgaattttgtttgggcgagc
		agttggaattcggtgggatg
		gggggtttcttttaaagctt
		gtaggattgggggaattctt
		ggatggaactcgagttacgg
		aacgggcgggattatagaga
