# Supplementary material for: GLH/VASA helicases promote germ granule formation to ensure the fidelity of piRNA-mediated transcriptome surveillance
Source: Nat Commun. 2022 Sep 9;13:5306. doi: 10.1038/s41467-022-32880-2 (PMC9463143; doi:10.1038/s41467-022-32880-2)
Supplement: Supplementary file 7 — Source Data [file 41467_2022_32880_MOESM7_ESM.xlsx]

## Sheet: Fig S1 Granule Density
GFP::PRG-1			GFP::DEPS-1			GFP::CSR-1			GFP::EGO-1			GFP::WAGO-4			RFP::ZNFX-1			GFP::MUT-16
Wild Type	glh-1/4		Wild Type	glh-1/4		Wild Type	glh-1/4		Wild Type	glh-1/4		Wild Type	glh-1/4		Wild Type	glh-1/4		Wild Type	glh-1/4
3.37008	0.293429		2.00244	0.475808		2.38782	1.18968		2.62281	1.55812		1.5275	0.587368		2.33059	0.983421		1.94016	0.726781
3.49684	0.649892		2.25826	0.249744		2.67239	1.21204		2.18049	2.01261		1.78048	0.276426		2.2436	0.761495		2.10743	1.16067
3.08776	1.20484		3.69214	0.206289		2.57438	1.34835		3.31746	2.00222		1.36591	0.512998		2.35175	0.982619		2.57852	1.37705
3.4194	1.34921		2.33034	0.61504		2.30038	1.67268		3.53612	1.93529		1.8343	0.353728		2.96653	0.925173		1.77959	0.957383
3.04034	1.37985		1.40463	0.057375		3.22038	1.6637		2.79423	2.35645		2.0045	0.06213		2.48468	1.52024		2.32168	1.19323
3.18859	0.210086		3.98389			2.39621	1.13367		1.95235	1.93735		1.38741				0.737809		1.91253	1.27282
	0.214077		2.2315			2.69022	1.27996		1.64957	1.90269		2.68991				1.61764		2.18139	0.999648
			1.44094			2.2669				1.88234		3.65014				1.38139		2.69694	0.935462
			2.50416			3.07953				0.924111		1.07762				1.17401		1.93611	0.929088
			1.28702			2.29425												1.30826
						2.65252												1.34409
						2.33021
						2.74058

## Sheet: Fig S1 Granule Size
GFP::PRG-1			GFP::DEPS-1			GFP::CSR-1			GFP::EGO-1			GFP::WAGO-4			RFP::ZNFX-1			GFP::MUT-16
Wild Type	glh-1/4		Wild Type	glh-1/4		Wild Type	glh-1/4		Wild Type	glh-1/4		Wild Type	glh-1/4		Wild Type	glh-1/4		Wild Type	glh-1/4
6	5		5	5		14	11		45	13		34	8		13	8		22	11
7	6		6	6		16	5		3	4		5	4		40	10		8	7
6	5		7	5		8	7		18	6		7	4		22	7		16	24
6	5		6	5		9	10		14	10		17	6		12	5		49	5
7	5		6	5		14	5		14	7		11	6		10	13		6	6
8	5		7	5		38	10		5	4		9	5		63	7		6	7
9	7		8	7		33	5		7	4		20	7		5	9		10	15
11	12		5	12		17	12		19	5		10	4		19	5		19	7
10	8		9	8		53	6		44	4		41	9		31	13		5	13
11	16		11	16		9	7		6	12		38	5		32	8		9	9
12	7		5	7		36	8		13	4		57	5		18	8		6	14
6	12		10	12		56	13		4	8		18	5		23	6		9	11
11	8		11	8		37	12		13	4		32	7		30	5		30	13
11	7		12	7		23	11		18	4		28	4		31	5		6	8
6	5		6	5		15	6		4	4		7	5		39	11		15	7
6	10		11	10		31	10		4	4		10	4		11	6		20	5
8	7		5	7		34	6		20	4		17	19		8	6		8	7
7	6		11	6		40	5		11	6		18	8		6	11		12	7
6	7		5	7		52	5		4	4		7	4		17	13		9	12
7	5		5	5		5	5		3	5		56	4		6	5		28	12
7	5		6	5		50	7		18	13		17	6		15	7		16	7
11	5		5	5		48	7		4	8		9	5		13	6		11	7
8	8		5	8		19	10		24	7		14	5		5	6		12	14
7	5		6	5		67	8		16	6		11	4		7	7		8	11
12	5		8	5		22	10		4	4		44	4		7	6		8	9
10	5		7	5		16	5		8	5		13	5		12	5		9	9
18	9		6	9		33	12		8	10		5	6		6	15		10	12
15	5		5	5		18	7		12	4		53	4		20	7		42	9
8	5		7	5		15	5		6	5		14	6		20	5		11	6
20	16		5	16		16	22		13	4		23	7		6	14		9	5
15	6		7	6		30	9		4	7		19	6		49	12		10	5
20	7		11	7		11	7		8	5		15	6		11	5		12	7
9	6		8	6		6	5		6	8		20	5		5	11		5	5
8	7		7	7		35	6		28	4		5	9		14	7		23	5
21	14		5	14		7	6		3	7		7	6		9	9		8	6
7	6		5	6		69	9		23	4		26	5		11	13		11	7
35	7		12	7		38	9		11	5		52	7		28	10		50	17
9	5		5	5		47	17		3	14		10	7		22	7		10	6
7	6		5	6		32	12		6	4		18	5		8	11		17	11
15	8		10	8		17	6		3	5		9	4		11	13		5	7
6	7		18	7		9	6		8	5		15	4		30	7		6	16
10	5		15	5		18	6		14	6		21	4		21	6		5	6
13	9		8	7		18	7		4	4		6	4		8	7		6	5
7	7		20	9		18	8		9	6		22	4		54	8		7	8
25	7		15	7		61	6		3	4		15	4		5	11		9	10
6	14		20	5		8	12		11	4		5	6		14	11		5	20
7	9		9	7		8	5		3	4		24	4		24	12		14	7
8	15		8	14		8	6		6	5		28	4		15	17		13	6
8	7		21	9		5	5		15	4		19	7		7	12		5	15
14	11		7	7		10	8		4	6		10	5		10	8		5	10
14	11		35	7		24	6		8	5		5	5		11	6		46	9
6	7		9	5		36	13		12	5		10	4		11	8		12	5
8	6		7	7		20	9		13	6		14	4		13	16		8	11
9	6		15	6		25	5		5	4		8	4		11	10		9	6
6	6		6	6		14	7		3	6		14	5		17	13		11	7
14	7		10	5		12	13		4	8		34	4		28	10		6	7
15			13	5		15	8		4	5		10	5		12	10		20	13
7			7	5		5	16		5	9		8	4		7	10		11	9
9			25	5		18	7		7	4		33	5		24	13		5	13
9			5	5		18	8		5	4		13	6		23	15		10	20
14			6	11		16	8		4	11		14	4		7	26		23	40
9			7	5		26	10		7	11		6	4		30	21		5	5
7			8	6		16	5		3	10		12	4		17	14		10	49
8			8	6		18	15		8	6		14	5		9	10		8	13
6			5	7		15	10		8	4		18	4		22	8		7	13
8			14	8		11	9		22	5		6	4		11	6		20	7
9			5	8		25	5		11	4		19	6		18	6		9	10
24			14	7		10	11		21	5		7	4		15	9		16	35
18			6	7		7	5		13	4		5	7		18	6		7	5
6			8			21	23		9	4		16	5		32	26		9	12
11			9			10	7		8	5		13	4		11	21		6	8
11			6			13	13		8	11		27	6		20	20		6	43
7			14			34	8		4	6		15	4		19	17		7	5
14			15			12	5		4	5		6	4		11	12		5	27
9			7			12	5		14	5		5	4		24	7		7	20
11			9			5	7		23	6		8	4		5	22		6	7
6			5			22	10		17	6		5	4		26	12		20	6
8			5			6	6		7	5		17	7		16	5		13	8
7			9			22	6		3	6		8	4		29	7		6	15
11			14			11	22		3	7		9	5		13	7		9	78
6			9			5	8		4	11		26	4		12	19		15	5
6			5			16	6		10	4		10	6		9	25		10	11
10			5			31	8		7	4		8	4		9	15		9	16
11			7			10	10		4	10		20	4		18	7		10	10
9			8			44	11		15	7		26	4		7	10		9	6
10			6			8	13		4	4		17	4		14	18		19	12
11			8			11	17		12	5		10	4		14	10		7	9
8			9			18	7		4	6		9	4		16	6		9	17
11			24			11	13		4	4		6	4		9	8		10	21
9			5			5	13		16	5		21	6		18	13		18	7
6			18			10	8		7	8		27	4		6	10		12	12
8			5			16	13		14	5		19	4		7	13		17	6
7			6			17	16		16	7		11	5		8	11		11	13
8			11			5	6		3	4		5	5		12	17		13	6
7			11			14	9		8	4		19	5		26	10		16	13
10			5			16	25		3	4		6	4		42	18		30	8
8			7			11	7		9	8		18	5		7	22		15	21
13			14			13	6		18	5		7	4		43	13		12	25
24			9			15	10		9	4		12	4		8	8		31	6
9			11			13	11		4	7		15	4		30	15		18	5
7			6			18	5		12	4		7	4		7	9		27	14
6			5			23	5		4	5		19	6		22	9		22	14
8			8			12	6		12	5		17	8		24	12		15	6
8			7			15	22		5	7		8	4		14	18		9	22
9			5			8	9		14	8		11	5		10	34		33	5
6			11			9	35		4	4		18	6		8	10		18	18
9			6			19	40		8	5		7	4		14	5		16	5
8			6			6	13		4	5		6	5		6	20		38	5
12			10			14	15		18	4		10	4		37	19		9	9
16			11			16	5		10	4		21	4		6	23		6	35
7			9			7	13		7	6		14	4		28	9		10	8
9			10			16	17		7	9		6	5		21	11		15	7
8			11			27	7		9	4		14	11		9	7		11	8
11			8			22	12		17	8		13	4		25	11		10	8
7			11			7	5		3	4		6	4		10	26		17	13
7			9			12	5		4	4		16	5		8	6		6	7
6			6			7	11		5	6		13	5		6	7		18	9
9			8			5	9		9	6		5	4		6	6		9	11
6			5			11	7		3	7		7	4		10	9		14	8
10			7			9	6		4	5		24	4		15	14		15	24
11			8			11	5		3	8		12	5		19	14		9	12
9			7			24	9		3	9		7	5		5	10		16	56
8			10			23	10		3	5		8	4		6	14		6	21
8			8			24	6		4	4		19	4		6	8		36	6
6			13			10	7		4	6		19	6		16	9		7	5
13			24			29	5		8	5		8	7		5	6		9	19
8			5			11	10		5	5		7	8		31	13		10	12
6			9			18	7		3	4		9	4		7	8		12	8
6			7			23	5		7	4		5	8		22	8		9	8
6			6			14	9		4	4		5	4		17	6		13	15
6			8			19	11		3	12		6	4		5	5		19	8
8			5			20	11		5	4		6	4		5	5		45	10
8			8			16	15		3	5		5	7		5	5		26	5
7			5			6	6		8	6		5	4		9	11		57	9
6			9			11	5		3	12		9	4		16	6		9	24
9			6			5	8		4	6		5	4		15	6		27	9
7			9			9	5		4	4		7	5		20	11		8	7
8			8			13	5		3	4		8	5		7	13		5	7
8			5			18	11		3	8		7	4		12	5		8	9
9			12			6	8		7	4		5	6		11	7		5	12
8			16			9	5		3	7		9	5		9	8		6	18
8			7			17	5		3	6		9	4		11	6		6	12
6			9			25	8		4	4		8	4		15	6		19	5
7			8			7	5		7	4		6	4		9	7		13	9
6			11			21	16		5	4		6	4		21	6		37	18
6			7			23	8		3	4		10	6		5	5		6	8
7			7			5	10		3	9		5	4		23	16		24	18
8			6			18	5		4	5		5	4		8	7		10	7
6			9			22	10		3	4		6	4		37	5		49	7
7			6			5	5		7	5		7	4		7	14		6	9
7			10			16	5		5	5		5	5		13	12		22	9
11			11			24	5		7	11		5	4		12	6		9	7
6			9			8	7		4	16		7	4		24	11		8	6
7			5			26	7		3	13		5			11	6		20	6
6			8			6	5		4	9		6			7	8		10	10
9			8			20	5		4	5		6			8	9		14	14
6			5			23	10		3	5		5			10	13		28	28
10			6			7	6		3	4		5			12	10		11	5
6			13			53	14		3	5		6			8	9		20	7
6			8			13	8		4	8		5			11	5		9	17
6			6			8	6		4	17		5			23	12		19	10
6			6			5	6		3	4		8			7	7		28	9
6			5			13	8		3	13		7			13	6		5	8
7			6			19	7		3	5		5			8	7		7	6
9			6			10	5		4	8		6			5	8		21	12
6			8			8	8		4	4		10			16	11		43	9
10			8			5	5		6	18		5			7	12		17	6
7			7			11	6		4	4		9			23	12		25	15
6			6			6	5		4	4		12			9	18		34	15
6			5			6	8		5	6		5			8	13		33	8
6			5			32	11		9	5		5			5	8		16	17
8			5			6	8		9	6		7			12	6		30	10
7			5			12	6		7	5		8			5	8		23	6
8			9			8	14		7	5		7			5	16		14	11
7			7			8	12		16	7		6			10	10		7	15
7			5			10	10		4	13		16			13	13		14	6
9			5			6	18		5	7		5			7	13		16	29
6			5			62	9		3	4		7			11	10		15	8
6			8			30	8		8	5		6			12	10		5	10
7			8			13	6		4	5		16			8	10		6	7
7			5			10	6		7	10		5			10	13		22	8
18			9			10	12		3	4		6			10	16		10	24
6			5			7	6		16	7		5			5	26		20	5
7			5			8	14		5	4		6			8	22		17	12
8			5			6	11		3	9		8			13	14		26	11
6			5			9	8		6	4		5			11	10		25	5
6			8			5	7		4	4		10			5	9		11	6
6			8			9	6		5	4		15			12	6		15	5
8			6			6	10		3	5		7			11	6		7	10
11			7			11	23		6	4		13			20	9		8	10
6			6			37	5		3	4		6			12	7		17	5
12			6			18	6		3	4		12			7	26		34	12
6			7			33	10		9	4		35			43	21		5	11
6			8			6	6		3	7		18			9	20		36	18
8			5			33	13		4	6		5			11	18		7	5
10			6			33	8		5	4		31			7	13		52	5
6			7			67	10		10	6		9			15	8		10	5
6			7			26	5		15	6		6			9	22		16	9
7			5			22	9		7	6		5			28	12		9	5
6			11			14	5		13	4		7			8	5		39	13
8			5			11	6		3	8		6			19	8		17	10
19			6			9	12		3	5		21			5	7		5	6
8			5			39	7		8	4		6			15	21		14	8
7			5			5	14		5	4		20			10	27		13	8
6			5			11	5		4	6		8			25	15		9	8
13			7			32	17		3	4		11			7	15		19	5
9			5			48	9		6	4		19			48	11		22	6
23			5			42	9		3	13		6			6	19		14	9
6			6			83	6		4	4		5			49	10		6	5
7			5			90	6		3	7		25			17	6		23	5
10			9			6	5		3	9		9			18	9		30	8
7			6			11	16		4	5		9			37	13		59	9
8			5			30	7		4	4		29			15	9		9	5
7			10			8	12		5	4		12			8	10		49	5
8			5			31	5		3	6		5			12	16		18	29
9			5			40	5		5	7		34			10	10		22	11
8			6			33	9		31	5		7			15	8		6	21
13			5			16	5		5	4		13			7	16		117	9
9			5			19	7		5	6		24			10	5		19	26
7			5			5	5		5	6		25			12	8		7	18
8			5			38	14		3	5		14			6	9		28	17
27			5			28	15		5	6		6			5	6		18	5
12			6			25	12		6	4		18			17	7		21	7
7			5			14	7		20	4		9			13	6		30	7
6			6			15	8		11	7		26			27	9		5	7
8			6			18	5		4	4		5			12	5		10	13
7			5			14	16		7	6		19			37	10		12	7
8			5			15	5		10	7		7			36	6		26	6
10			5			13	8		3	5		10			5	5		5	5
7			6			8	11		14	8		5			11	10		24	5
15			7			45	6		13	7		5			16	10		6	5
7			5			11	5		29	6		23			27	26		11	7
6			9			41	9		4	5		7			11	10		20	25
7			5			30	9		3	8		15			16	6		6	7
16			6			53	6		4	7		7			7	9		10	5
7			10			25	6		3	4		16			11	22		15	14
6			7			34	8		3	4		12			30	19		18	16
8			6			39	6		5	16		9			10	6		6	8
9			6			35	6		16	4		27			6	9		12	18
8			6			10	12		3	4		8			12	6		23	11
11			5			20	5		27	4		6			26	5		7	7
6			5			59	5		3	5		5			29	12		16	13
6			5			7	9		6	4		8			18	17		10	5
8			8			20	5		4	12		8			17	9		10	9
6			7			29	5		5	4		19			12	14		5	8
6			8			14	10		4	8		22			51	5		7	14
13			5			8	8		3	10		15			41	7		17	8
6			5			36	6		7	6		14			63	7		9	11
11			5			13	7		4	4		5			11	5		13	7
8			5			41	5		3	4		7			58	7		6	18
6			7			12	6		3	11		7			19	11		12	5
8			5			9	13		3	8		6			24	5		10	6
9			7			13	8		10	5		6			11	10		13	15
9			9			9	7		5	9		30			25	6		16	7
10			6			9	10		5	5		9			15	15		14	5
8			6			6	7		6	23		9			30	9		6	9
9			7			13	7		23	4		10			37	6		26	8
8			5			50	7		7	4		32			11	18		7	11
7			5			17	9		6	8		12			15	5		12	9
7			5			46	11		3	20		8			14	5		10	6
6			7			5	5		4	5		7			27	11		7	9
9			18			11	6		10	6		6			13	5		25	20
9			6			5	22		3	11		5			40	5		5	13
7			7			29	8		4	7		5			15	11		9	5
6			8			7	13		8	6		6			22	8		9	7
8			6			16	5		4	15		5			16	21		7	18
9			5			6	10		6	18		9			8	5		17	9
10			5			16	6		6	5		10			69	6		10	7
13			6			15	7		9	4		5			10	7		8	9
18			6			16	9		8	8		12			132	8		8	9
12			5			18	5		23	5		11			32	14		11	8
6			8			8	7		4	4		6			62	9		5	10
7			11			23	15		16	5		6			53	7		6	12
7			6			6	7		3	6		16			17	5		11	6
7			5			11	13		8	5		13			37	7		20	8
8			5			27	8		3	5		16			12	11		14	15
10			12			11	7		3	11		13			17	7		9	18
13			6			14	6		5	5		8			8	9		15	7
6			6			11	8		5	4		6			34	9		12	7
6			5			7	7		3	5		9			20	13		5	10
8			8			10	18		3	4		14			43	5		10	7
8			5			10	5		3	6		16			17	6		6	6
6			10			30	5		3	7		12			54	14		9	9
7			6			8	7		3	7		14			47	9		5	19
12			6			8	18		5	6		8			5	5		29	7
7			7			11	5		6	4		6			38	7		8	6
8			6			7	7		5	8		8			28	5		15	9
7			5			10	5		6	4		5			55	5		9	5
8			8			11	8		3	4		27			10	15		5	40
9			5			20	6		11	11		20			21	8		8	19
6			19			7	7		4	4		5			14	6		8	13
11			8			6	7		4	10		5			33	5		10	16
7			5			15	6		11	6		11			64	5		9	18
13			7			38	5		12	7		5			36	6		5	8
6			6			9	8		4	6		5			29	12		5	5
8			13			11	5		8	4		5			43	5		5	27
9			9			12	19		4	4		13			98	11		9	6
6			23			7	8		8	4		5			19	5		5	20
9			6			7	5		6	5		16			10	7		11	25
7			7			5	5		5	7		5			34	5		11	20
6			10			16	7		3	11		9			18	13		37	10
9			7			8	7		5	9		23			15	7		16	7
9			8			18	5		10	6		5			15	10		5	6
10			7			12	12		3	5		10			6	5		15	19
9			8			34	9		3	4		6			18	10		5	5
8			9			17	7		3	4		9			43	8		10	6
9			5			9	5		3	5		20			5	9		37	5
6			5			5	25		11	4		7			9	5		5	6
6			8			13	5		6	7		5			6	11		10	22
7			5			11	6		6	8		5			48	6		19	19
6			13			13	12		16	6		12			26	7		15	23
9			9			5	7		4	5		6			58	6		11	5
6			7			6	5		4	4		5			9	6		5	7
6			8			5	21		14	5		5			9	13		8	9
7			27			6	5		10	10		5			6	17		9	15
7			5			10	9		9	24		10			6	8		12	9
6			5			27	5		3	4		10			6	5		21	14
6			12			5	7		15	4		10			11	6		11	10
11			7			8	6		5	4		7			14	5		10	10
7			6			5	8		18	11		5			71	16		20	20
9			8			7	7		12	4		6			21	5		14	14
7			7			11	7		3	12		5			10	5		12	14
8			8			15	7		4	6		10			25	6		16	7
6			10			9	5		6	4		9			10	17		25	5
6			7			33	5		6	5		5			8	29		25	12
9			15			18	5		8	5		5			26	6		6	6
12			7			10	6		5	4		5			8	11		12	20
6			6			8	5		6	5		9			25	9		7	12
6			7			27	8		12	16		7			7	7		6	15
9			16			21	6		5	4		10			20	16		21	7
6			7			11	5		3	7		13			7	6		9	7
8			6			13	5		5	5		5			8	17		7	18
9			8			9	15		11	6		7			31	11		15	5
6			9			26	6		6	7		8			5	9		8	8
6			8			15	7		3	4		5			17	7		6	10
6			11			21	8		14	4		13			30	16		7	8
7			5			20	12		3	4		11			28	18		13	16
6			5			18	6		3	5		9			8	6		39	25
7			6			23	5		3	5		8			16	10		8	6
6			6			9	5		6	6		5			9	6		34	27
9			8			6	11		9	7		5			9	14		8	12
6			6			6	9		3	4		7			14	13		16	8
7			6			5	5		3	8		7			5	6		6	13
6			5			15	6		23	9		6			26	14		17	10
12			13			9	6		3	5		11			19	7		18	7
7			6			7	7		10	4		5			8	15		9	16
6			11			13	7		25	17		12			15	9		6	8
10			8			6	5		3	6		9			26	16		17	9
9			6			6	17		7	9		5			38	7		6	7
6			8			10	9		6	5		5			17	6		9	12
6			9			11	5		14	7		5			10	8		26	16
7			5			15	5		5	5		5			49	26		8	12
8			5			11	12		4	4		20			29	12		28	21
6			5			17	11		6	4		9			24	11		22	5
6			5			5	6		4	7		5			12	16		31	17
6			9			8	8		3	7		6			20	25		15	22
7			10			16	10		3	12		11			22	18		8	6
9			5			17	8		4	6		7			19	14		10	10
7			5			7	5		4	5		5			24	7		13	6
6			5			9	7		4	8		8			7	11		9	11
6			8			9	8		5	4		16			33	13		22	10
6			9			12	5		5	8		6			5	5		24	14
6			5			7	7		3	4		7			5	5		12	19
6			8			5	5		5	4		8			61	7		78	9
6			7			5	17		5	9		6			19	19		7	6
6			7			8	5		3	6		6			22	7		10	9
7			6			6	8		3	4		82			10	8		48	11
9			9			6	8		5	5		20			10	26		8	9
7			9			9	7		4	4		12			8	11		12	5
10			7			17	5		6	5		26			25	6		8	5
6			6			13	7		10	8		14			11	6		5	7
7			5			10	15		3	7		6			14	33		12	18
7			8			10	5		3	4		24			6	18		7	5
6			9			14	9		5	7		8			18	16		51	7
8			5			8	6		3	8		5			5	7		15	10
6			10			5	10		5	5		6			17	6		38	10
11			13			10	12		7	8		7			12	9		11	5
6			18			16	5		3	9		6			8	11		20	6
7			12			5	5		8	4		5			13	13		12	10
8			6			22	6		3	4		7			25	39		39	5
6			7			8	9		3	5		20			8	12		18	11
6			7			8	38		5	4		9			11	51		7	6
13			7			11	15		4	5		8			7	7		6	5
7			5			6	27		13	14		23			6	13		21	6
8			5			10	8		3	6		7			31	12		36	6
9			8			16	6		11	4		10			21	8		54	7
6			10			12	20		9	7		16			5	8		117	5
6			5			19	6		3	8		5			10	32		5	7
8			13			8	5		8	5		25			14	24		7	8
6			6			5	5		5	5		5			6	6		32	5
8			6			9	61		5	7		10			5	9		44	6
8			8			16	16		7	4		31			8	15		57	7
7			8			7	7		3	9		11			11	28		11	5
6			6			12	6		6	5		17			15	11		100	6
7			7			7	27		11	7		7			20	28		14	5
6			12			8	42		3	4		18			11	14		31	7
6			7			8	5		5	5		8			6	17		5	11
8			8			5	15		4	4		6			12	18		17	8
10			5			5	9		3	6		23			7	10		7	5
6			7			9	20		3	8		6			12	6		12	6
12			5			15	9		4	5		7			5	8		21	6
6			8			5	8		3	6		11			7	12		13	5
8			9			10	26		12	6		10			10	17		5	10
6			5			8	5		9	10		8			5	14		19	7
7			6			11	10		4	4		6			5	9		30	5
6			11			7	7		4	4		15			15	22		25	8
9			7			15	10		3	4		5			10	7		55	11
7			13			18	16		3	12		5			20	8		11	7
6			6			11	12		5	6		5			8	8		24	6
7			8			5	9		3	5		8			65	10		28	7
9			9			7	18		5	10		5			6	14		20	7
6			5			13	11		3	8		5			11	17		20	6
14			5			53	7		3	9		6			11	11		5	6
10			6			8	17		4	7		6			11	5		13	6
6			9			52	5		5	4		5			44	12		37	5
6			7			8	11		3	5		5			23	10		214	5
6			6			11	21		20	17		5			10	6		56	5
15			9			9	10		9	4		5			38	24		8	7
9			5			56	11		9	4		11			40	9		40	6
8			9			12	6		6	26		5			15	12		37	7
7			10			25	5		3	17		14			5	11		8	9
6			9			25	7		4	9		9			35	9		8	5
7			8			31	31		4	9		6			29	8		34	10
6			5			35	14		11	6		5			22	8		35	20
16			9			6	8		3	4		6			46	10		5	5
6			6			6	10		7	4		8			6	6		28	11
7			6			7	6		5	11		6			12	6		5	10
12			7			28	7		8	5		6			26	5		19	9
9			6			35	16		16	16		15			23	6		39	5
6			5			10	9		4	4		5			23	6		97	18
6			9			32	19		6	24		9			40	5		14	12
7			6			25	5		3	15		9			45	5		5	6
6			6			17	6		7	17		6			42	27		27	7
6			5			14	12		8	28		8			18	6		18	6
18			7			78	5		6	5		5			17	8		17	5
10			5			30	7		82	10		16			14	12		5	5
12			7			26	8		20	31		5			21	5		6	6
14			6			55	16		3	4		5			7	9		27	7
6			6			57	10		12	8		8			8	13		12	6
6			11			28	50		26	30		11			17	8		47	6
9			7			25	73		14	4		5			7	7		45	10
8			9			5	5		6	18		8			5	7		5	15
7			7			10	6		24	6		12			10	9		11	6
7			5			6	7		8	6		8			7	9		77	8
7			5			32	5		3	10		11			48	11		10	7
17			5			9	5		4	6		9			21	7		12	15
8			8			48	10		5	6		14			9	9		34	10
8			5			67	5		3	7		5			8	6		21	5
8			5			42	16		6	10		10			22	11		49	8
8			6			14	5		7	7		7			10	10		11	23
9			5			14	8		6	13		13			22	5		14	6
9			6			16	12		3	4		5			16	7		15	10
7			9			28	7		3	5		5			27	6		134	5
9			12			87	10		5	5		6			41	6		5	9
13			5			49	8		3	4		7			21	7		52	12
12			5			6	13		7	4		5			42	8		5	10
11			6			9	7		20	7		6			36	8		13	24
11			6			22	6		3	5		5			26	13		20	12
9			9			41	18		9	13		5			10	11		30	13
8			6			39	9		8	6		7			11	7		5	11
8			8			25	42		23	5		7			10	6		6	28
6			9			25	12		7	6		5			35	5		9	19
8			6			59	9		7	6		5			21	6		46	12
7			5			28	9		16	4		8			7	17		28	9
7			6			22	6		5	9		6			10	15		10	6
6			6			27	5		25	10		7			6	11		15	8
11			5			30	7		5	5		5			8	11		19	5
6			5			27	9		10	6		8			21	8		6	6
6			5			6	9		3	5		17			47	6		8	18
7			7			14	9		31	5		15			21	5		12	10
9			6			40	6		11	5		9			10	7		5	9
10			7			58	14		5	5		11			14	8		46	5
8			6			10	7		17	7		7			28	8		27	7
13			9			38	11		3	5		8			21	10		12	11
8			6			22	10		7	8		11			20	19		16	5
8			7			18	5		4	4		5			9	8		10	11
6			5			46	10		18	8		6			35	6		21	7
8			6			32	14		8	5		12			8	7		30	7
9			12			34	8		3	5		5			31	21		38	18
7			7			5	11		6	5		5			5	5		15	12
14			5			21	30		3	7		5			6	20		18	7
9			6			22	7		3	7		6			17	12		12	8
7			10			5	10		23	5		5			6	15		13	14
7			9			5	5		3	5		9			10	6		14	7
6			6			6	7		6	5		6			8	5		8	22
6			5			10	13		3	4		7			5	5		12	5
14			5			13	15		3	10		7			21	5		5	5
6			5			11	10		7	6		10			17	9		9	9
7			6			16	11		3	4		8			15	14		10	7
12			5			39	8		11	5		5			5	6		19	8
7			5			8	5		3	5		5			9	12		10	5
11			5			38	21		3	8		5			24	8		17	5
7			5			15	7		10	5		5			13	8		10	6
15			7			25	7		3	6		5			27	8		5	8
24			5			12	5		4	7		7			20	16		16	5
9			8			7	24		3	4		5			10	12		5	8
17			6			18	7		3	7		6			13	7		14	10
6			6			29	8		8	5		5			26	5		8	8
9			5			9	10		6	4		9			6	6		7	9
6			5			5	5		15	4		6			11	14		5	9
7			6			36	8		5	4		7			10	24		6	20
29			7			17	12		5	6		9			14	5		12	6
7			5			15	8		3	6		7			19	23		31	9
6			9			9	7		5	9		6			37	10		10	10
7			7			14	10		8	7		6			12	25		5	7
6			6			12	8		5	5		6			35	26		6	5
13			6			21	11		5	8		11			25	15		8	10
27			5			8	5		4	5		5			7	11		16	12
6			6			12	16		6	5		6			20	22		6	22
10			6			22	12		6	4		6			30	18		9	5
6			6			22	5		3	7		8			7	9		22	32
9			6			15	11		5	5		5			30	6		14	14
6			6			9	8		3	10		7			6	9		10	26
7			5			7	6		5	8		9			35	7		12	5
21			5			10	9		5	6		5			15	6		7	15
9			5			8	12		5	5		6			8	21		9	7
7			7			10	11		4	4		5			24	9		7	6
6			9			8	5		11	4		5			38	8		7	17
10			7			22	7		4	6		5			5	5		6	22
16			5			10	12		4	5		6			9	29		7	16
14			10			7	5		5	4		9			17	19		6	14
6			5			5	5		4	4		13			11	8		5	14
12			6			15	5		3	4		8			35	17		5	5
19			7			10	9		14	6		14			17	17		5	7
6			5			15	10		3	4		9			18	5		6	7
12			7			9	12		9	5		10			10	10		10	5
8			6			7	5		3	4		8			10	9		23	17
9			5			7	8		6	6		10			15	22		10	9
10			5			11	8		4	7		6			11	13		5	9
24			5			14	25		5	8		6			7	12		7	8
8			8			6	11		4	5		5			5	7		11	8
6			6			15	16		6	5		10			25	5		13	5
6			11			17	17		8	4		6			13	13		8	12
8			6			16	8		4	4		12			5	11		13	5
14			5			14	15		6	6		5			9	22		8	7
8			7			16	7		3	5		16			12	6		9	25
15			8			19	29		4	11		14			8	6		6	26
10			5			18	15		3	5		10			9	21		20	11
11			6			8	12		6	11		5			9	8		14	7
14			5			12	21		15	12		16			45	9		9	10
6			6			38	6		5	6		19			5	20		41	21
7			5			7	11		9	12		6			9	5		15	7
18			5			9	30		3	4		6			11	6		12	14
7			5			13	14		9	8		5			14	10		15	5
14			13			6	15		3	6		5			9	5		10	16
6			7			26	8		3	5		18			6	17		7	8
10			8			7	7		3	7		9			21	25		8	24
9			5			9	10		4	6		8			6	17		7	7
11			5			21	10		6	7		8			25	6		7	7
7			5			9	5		8	6		7			6	14		5	8
6			5			9	5		5	4		6			8	8		7	5
7			9			15	6		3	14		8			8	12		9	8
8			6			13	6		3	4		8			29	7		6	7
6			6			8	10		16	4		6			7	11		13	9
22			5			12	7		4	5		6			8	15		5	12
9			8			12	6		5	4		5			11	8		9	11
17			6			16	19		4	5		5			14	17		6	27
22			5			8	5		3	4		6			6	27		20	25
19			8			13	12		8	4		11			11	16		6	8
8			5			20	19		11	6		5			21	6		8	7
10			5			6	8		5	11		6			12	14		18	5
20			8			6	8		4	4		7			8	5		6	10
7			7			19	21		8	9		5			10	9		15	11
8			5			6	7		12	6		11			9	11		15	12
6			6			6	5		4	6		7			17	8		12	8
6			7			14	9		8	8		8			6	20		7	7
8			5			31	9		11	8		5			22	15		13	8
6			6			6	6		3	6		7			6	13		6	7
9			5			19	9		4	15		10			8	16		5	6
6			5			14	12		3	4		6			8	10		11	16
22			6			15	9		3	12		8			6	10		6	10
20			5			22	8		3	5		6			23	7		17	39
9			5			21	8		9	16		6			35	6		11	36
6			5			8	13		4	6		5			7	14		5	17
8			5			6	22		3	10		13			17	11		6	6
19			5			5	7		14	4		9			7	5		9	13
12			8			7	9		5	12		5			11	7		19	5
15			5			11	6		4	10		5			21	24		18	15
10			10			7	6		10	6		6			14	6		6	6
10			6			6	12		7	8		7			11	15		5	7
9			12			18	9		13	6		8			15	8		11	8
14			6			7	7		4	5		9			16	13		10	5
7			5			14	16		5	6		10			23	9		6	12
7			8			6	9		4	4		15			27	7		6	12
11			6			5	12		5	4		10			9	9		18	5
13			7			8	5		6	6		6			12	19		7	12
7			6			13	11		7	13		6			14	9		9	5
17			5			10	25		3	14		14			11	16		13	8
6			5			8	9		5	4		5			9	9		8	10
11			9			17	12		6	11		14			13	15		6	7
8			7			16	6		5	5		7			16	5		5	9
16			5			17	6		4	5		5			5	5		6	5
7			6			5	11		3	6		7			18	6		8	16
12			5			7	17		3	5		7			6	8		19	13
6			7			9	10		3	6		9			16	6		10	7
6			9			25	25		4	6		5			12	14		42	7
12			5			9	7		7	14		13			9	5		17	16
9			6			8	7		7	7		6			9	11		10	5
7			14			5	7		4	9		7			9	7		29	14
6			10			15	14		5	6		5			8	14		13	8
30			6			9	11		4	7		10			10	10		18	12
16			6			6	6		3	14		5			22	5		9	7
8			6			17	10		3	4		5			18	16		5	7
6			15			5	15		4	4		7			8	6		22	8
9			5			10	5		3	4		5			9	6		6	5
6			9			6	12		5	5		16			6	5		17	5
9			8			20	20		3	8		11			6	6		10	18
10			7			6	9		4	9		10			11	9		5	6
7			6			32	6		4	13		14			41	5		7	5
12			7			14	7		3	9		6			10	8		14	7
9			6			12	12		3	5		5			9	19		6	8
8			16			15	17		3	9		7			18	6		7	6
6			6			5	8		8	4		15			9	12		8	6
13			7			11	14		6	4		10			25	8		8	5
11			12			23	13		7	12		10			12	19		8	6
11			9			6	9		4	5		6			5	6		20	6
16			6			16	8		5	6		5			29	8		8	6
7			6			7	11		8	7		16			10	6		5	18
6			7			22	10		4	18		7			19	7		38	13
10			6			6	18		4	4		5			12	20		26	8
10			6			5	14		3	5		6			18	25		13	6
8			18			8	11		3	8		23			10	12		35	7
9			10			7	19		4	5		9			9	6		47	12
8			12			5	12		3	6		17			11	5		15	5
7			14			11	9		3	7		7			6	8		15	10
8			6			12	13		4	9		21			8	12		9	10
8			6			5	6		17	8		5			5	12		12	5
10			5			10	5		4	8		24			6	9		15	12
9			9			10	11		3	5		5			6	10		5	7
19			8			13	34		15	6		19			7	14		13	6
8			5			12	17		9	8		20			6	6		5	9
6			5			8	6		3	4		5			9	7		15	5
7			7			7	20		3	7		6			6	16		22	8
6			7			6	5		3	4		11			14	13		23	6
6			7			6	6		4	5		24			7	18		26	5
8			17			9	7		4	6		38			16	6		31	15
6			5			5	13		4	7		13			7	11		27	5
8			5			38	12		3	4		19			6	5		13	16
7			8			17	20		4	8		5			6	6		9	10
12			5			13	5		11	10		19			11	7		12	9
7			8			6	19		7	7		5			16	6		20	9
9			8			26	12		3	7		9			11	6		11	5
7			5			13	6		4	4		6			7	11		8	6
7			5			16	5		3	5		8			6	14		10	7
8			8			7	8		3	4		8			7	10		6	5
8			9			6	7		3	4		9			16	15		11	5
6			9			26	6		3	4		21			5	9		6	11
19			7			14	6		3	8		11			14	5		11	8
14			5			40	5		3	5		6			5	5		17	10
9			5			17	12		8	11		8			10	7		36	6
10			5			9	7		11	10		6			15	13		10	14
7			5			16	6		5	4		21			5	14		27	8
19			5			5	12		6	4		20			11	11		8	5
9			9			15	19		12	5		13			5	19		19	9
9			13			15	9		5	4		10			6	5		78	8
8			12			23	7		5	5		6			14	5		15	5
6			11			13	5		4	8		6			5	8		8	7
6			5			51	12		5	6		5			10	9		41	16
12			11			27	14		6	5		13			17	8		31	9
8			9			5	9		4	6		5			6	16		18	9
8			8			17	6		5	10		9			12	20		14	13
6			8			7	8		3	4		5			15	7		36	13
8			6			25	5		3	4		12			9	7		23	9
7			5			6	14		4	5		8			9	6		15	5
6			8			8	7		9	6		11			14	5		7	5
8			5			5	11		6	4		38			9	10		54	19
6			5			36	10		3	4		19			14	5		7	6
7			5			6	5		4	4		9			5	5		8	5
8			5			25	13		4	4		8			7	7		17	10
7			5			16	14		3	4		23			9	13		33	17
6			7			25	6		4	4		6			5	15		36	18
6			7			19	7		7	4		34			28	9		10	10
12			6			5	7		3	5		13			8	7		36	7
18			5			21	6		3	7		6			7	5		16	6
8			11			25	11		7	9		36			8	10		9	6
7			6			29	6		10	5		9			19	8		27	13
8			6			36	11		3	4		19			7	15		73	5
6			5			39	14		8	5		7			8	12		28	5
7			7			35	5		5	8		12			24	14		38	9
9			9			33	8		3	4		5			8	7		7	11
11			10			40	9		5	5		8			13	11		5	5
16			8			9	6		3	14		16			11	7		10	8
7			13			24	6		5	6		16			18	9		26	5
7			8			37	12		3	4		5			39	7		10	7
9			5			5	11		5	4		45			16	5		11	6
10			8			5	6		3	4		8			5	5		24	16
9			6			6	10		3	5		5			8	6		9	9
9			8			25	5		5	9		17			5	11		5	6
8			5			5	11		3	5		22			12	5		37	6
12			9			5	15		7	6		22			15	5		20	10
10			7			5	6		5	5		15			12	13		24	6
28			14			15	8		6	4		60			6	5		26	21
10			9			5	18		3	5		10			6	22		35	5
15			7			20	16		5	6		42			5	12		31	10
6			7			7	15		5	9		5			6	9		22	6
6			6			13	13		4	4		11			7	5		6	6
28			6			27	9		9	4		10			5	11		24	5
7			14			22	12		6	4		17			21	6		13	9
14			6			9	12		7	4		48			10	5		7	10
7			7			30	6		4	6		23			11	10		10	7
22			12			18	12		9	11		21			5	10		29	6
6			7			19	12		7	6		27			6	5		6	17
9			5			32	8		3	4		12			6	12		9	8
6			5			28	10		3	5		5			9	7		22	8
27			11			13	10		3	7		21			13	12		6	5
10			7			5	8		6	4		12			12	5		17	8
7			15			25	9		6	8		22			6	5		11	9
8			5			18	15		4	4		5			13	9		22	19
8			24			16	6		9	7		10			7	5		13	6
12			9			12	11		4	25		37			11	5		39	7
14			17			19	12		3	12		5			8	16		22	5
7			6			31	5		3	4		7			17	7		13	23
13			9			25	9		3	5		18			8	6		22	7
22			6			5	6		3	4		10			17	7		27	20
81			7			16	8		3	5		27			9	7		56	6
11			29			10	17		6	7		8			10	9		17	13
6			7			5	6		3	8		12			41	5		21	21
15			6			19	10		11	17		9			6	13		7	20
7			7			7	10		5	8		15			10	6		25	9
16			5			18	11		3	4		5			5	6		23	18
14			6			38	25		4	4		5			5	6		12	17
17			13			22	8		4	4		7			6	18		12	12
6			27			7	10		6	4		5			7	5		17	6
17			6			16	7		4	4		10			14	8		15	17
6			10			23	19		6	5		6			8	7		26	7
7			6			34	43		9	5		8			22	12		12	7
12			9			11	12		4	5		7			17	6		12	9
17			6			19	11		8	5		32			7	8		6	7
6			7			15	7		3	4		6			9	10		9	15
6			21			11	42		3	6		14			15	11		7	12
13			9			16	6		8	5		8			10	14		6	25
6			7			9	7		5	6		24			28	12		18	11
9			5			19	20		7	5		25			32	6		24	21
6			6			12	6		9	6		37			49	6		51	7
11			5			11	19		3	6		10			17	10		23	6
8			10			30	49		4	4		32			33	8		7	7
7			16			34	17		3	4		11			5	11		10	31
21			14			17	7		5	6		8			5	5		9	13
6			6			26	21		6	4		9			11	39		6	18
6			12			9	6		5	9		13			13	8		12	12
6			19			6	8		3	12		8			8	21		14	19
9			6			18	8		3	6		5			10	8		9	5
10			12			6	42		4	4		20			13	6		8	8
7			8			5	44		5	4		14			5	8		12	14
6			9			10	9		3	8		5			7	8		5	6
8			10			6	5		4	7		18			27	5		9	8
6			24			17	7		5	8		5			5	6		43	7
54			8			14	14		6	7		5			6	17		12	5
11			5			6	13		4	5		7			17	13		19	11
9			6			5	7		9	13		6			13	7		9	20
9			6			7	11		4	5		8			18	18		23	6
11			5			11	8		13	4		9			41	10		11	13
17			8			15	5		3	5		7			5	12		21	5
7			14			17	8		4	5		33			18	10		11	12
11			8			15	7		8	6		7			7	9		18	11
14			15			17	9		14	6		22			7	14		6	8
6			10			9	18		9	4		9			10	38		19	9
8			11			6	13		10	10		14			16	6		10	32
17			14			26	20		4	4		21			6	7		5	5
6			6			5	11		8	4		16			14	5		18	13
13			7			7	9		10	4		5			5	9		7	5
13			18			43	13		3	6		5			7	9		14	7
14			7			29	5		3	4		8			24	5		8	17
9			5			9	5		4	11		25			7	10		7	12
13			14			15	5		6	11		49			37	35		6	7
9			5			15	8		6	10		11			22	6		18	11
8			6			6	21		4	4		7			14	17		17	6
12			10			15	15		4	6		7			17	9		6	6
18			9			7	6		5	4		28			42	7		5	10
7			5			13	8		10	4		11			37	12		5	7
6			11			28	7		6	5		9			33	5		7	8
9			7			6	5		12	4		6			5	11		5	7
8			6			7	12		5	4		6			5	17		9	7
12			7			10	13		16	4		10			11	7		20	12
6			8			13	8		3	11		5			9	8		8	9
10			6			16	11		4	9		6			40	7		10	13
13			22			9	25		3	4		11			6	16		18	5
6			9			10	9		14	9		6			18	26		5	13
8			17			14	27		6	4		6			9	6		17	8
7			22			11	9		10	10		5			9	5		16	13
7			19			11	12		5	5		5			23	8		13	19
7			8			9	8		16	13		6			19	6		5	7
7			10			10	10		19	5		5			39	5		6	8
7			20			14	20		3	7		6			10	5		6	6
10			7			11	7		6	4		8			13	9		11	8
75			8			21	5		6	15		7			33	8		8	17
6			6			5	11		5	9		24			18	11		8	5
9			6			25	5		6	4		25			44	14		10	7
7			8			8	10		3	5		5			19	9		15	12
6			6			11	69		4	8		5			5	12		8	6
11			9			6	8		6	7		18			39	18		8	5
9			6			8	10		4	4		5			40	9		8	6
6			22			13	5		4	6		5			10	8		9	6
10			20			10	26		3	6		5			14	13		6	5
58			9			5	11		7	4		8			21	10		10	5
27			6			16	6		3	6		11			7	5		18	7
10			8			11	8		3	4		6			5	8		9	19
10			19			12	7		3	4		6			22	10		6	6
7			12			5	12		4	4		5			49	19		9	5
6			5			5	9		4	7		6			78	19		6	12
7			15			8	8		5	4		10			33	15		5	5
6			10			7	9		8	5		10			16	9		8	13
16			10			8	8		3	4		7			13	6		5	5
6			9			6	16		3	7		5			11	7		6	13
29			14			5	9		3	4		7			42	17		25	5
10			7			6	6		3	4		7			12	8		14	17
8			7			12	10		4	4		12			41	5		19	9
15			11			6	9		3	5		5			72	14		5	6
9			5			12	7		3	11		10			18	10		18	11
6			13			19	6		4	4		5			21	11		9	5
6			7			14	5		4	4		6			11	7		5	12
11			5			5	7		5	4		22			19	19		28	14
6			17			11	14		3	4		10			32	5		9	8
20			6			18	10		5	4		7			41	6		10	6
9			11			5	10		6	6		8			47	10		67	8
18			8			6	11		3	9		29			29	13		11	6
6			16			7	11		3	5		5			49	10		14	9
11			5			8	12		3	4		5			13	7		10	8
16			7			10	10		11	4		5			22	6		32	7
7			12			7	6		3	5		7			25	11		10	7
9			6			6	5		3	4		5			6	8		21	10
7			6			8	10		6	4		6			11	10		8	5
8			12			6	32		4	6		13			35	6		8	10
8			9			7	9		5	6		10			7	8		5	10
6			5			5	6		3	8		8			62	20		8	5
6			7			6	17		5	6		14			66	8		11	6
7			6			20	5		3	4		14			35	10		9	5
9			30			12	14		8	6		5			8	7		11	13
27			16			12	11		4	4		5			22	8		16	6
6			8			11	9		3	6		9			60	23		6	5
8			5			6	14		6	4		14			9	13		6	13
10			6			5	15		3	5		5			21	6		6	27
14			9			18	18		3	8		12			11	11		10	6
7			6			5	6		3	4		23			8	5		11	9
8			9			5	6		4	5		9			9	7		5	9
15			10			9	5		3	6		5			32	8		16	11
12			5			7	42		4	9		5			55	7		25	16
10			7			5	19		4	4		34			19	7		17	9
6			5			18	8		7	6		6			19	13		11	31
6			12			13	9		3	5		20			7	15		5	7
8			5			9	28		4	5		6			10	6		41	12
11			9			6	7		10	4		6			10	8		47	14
7			8			11	26		6	10		7				7		6	6
18			6			5	12		3	6		8				6		9	9
23			13			11	11		4	4		13				5		16	10
7			11			6	6		3	4		7				6		12	27
10			5			7	9		8	4		5				9		17	11
7			11			6	12		3	4		6				6		9	7
6			16			11	17		4	9		9				7		17	9
8			7			5	9		4	7		20				7		7	16
6			6			5	9		4	5		10				11		7	6
8			10			12	50		5	6		5				16		14	18
11			5			5	12		3	7		5				5		14	13
6			10			27	7		3	4		8				11		9	7
15			8			7	11		4	4		8				5		13	8
6			9			11	15		12	6		11				6		22	6
11			8			16	8		7	9		37				22		21	18
7			7			9	9		5	6		7				8		20	20
8			8			18	8		3	4		23				11		13	6
7			8			7	8		5	23		18				8		7	7
7			10			6	11		3	6		9				9		7	24
7			9			8	7		3	9		7				10		9	18
6			19			6	7		4	6		11				14		8	7
13			8			11	5		3	5		7				11		32	6
7			6			11	6		3	6		5				5		19	13
8			7			62	6		4	7		5				6		17	15
6			6			6	7		5	9		6				8		9	9
22			6			9	5		4	5		5				10		5	6
30			5			11	11		4	4		7				5		6	6
6			8			19	6		8	4		5				10		16	19
15			6			7	14		3	4		7				5		16	15
6			5			9	7		5	4		16				16		5	6
6			8			9	16		4	11		7				7		9	11
7			7			5	6		9	4		7				7		11	5
13			12			10	14		9	4		5				6		8	5
8			5			5	14		4	12		5				13		6	12
9			7			5	6		14	8		18				6		46	21
8			9			21	6		3	4		6				20		6	8
59			7			5	7		5	4		6				5		29	12
9			5			6	7		3	4		5				5		10	6
6			7			6	8		5	10		12				8		8	8
6			8			13	5		3	5		5				7		10	18
13			8			8	6		6	8		6				6		21	18
11			6			11	17		4	9		5				13		12	8
10			19			14	7		3	5		6				10		16	19
6			5			19	10		12	4		6				7		20	10
72			14			6	9		3	6		7				9		7	7
9			5			7	7		4	6		6				10		13	15
108			9			8	5		4	4		9				25		10	13
6			10			12	12		5	7		10				9		25	7
11			5			24	14		3	11		7				14		14	6
9			5			23	21		3	4		11				7		12	29
8			5			11	6		10	4		21				7		10	6
7			5			9	7		4	9		8				11		12	9
9			7			15	6		5	4		6				5		9	19
7			19			9	6		7	4		8				10		12	22
6			9			5	7		4	4		12				12		14	33
9			9			20	7		3	22		6				13		9	7
10			8			8	7		7	9		5				6		12	14
24			6			10	18		9	6		8				8		15	8
6			6			6	5		5	4		9				11		6	46
7			12			6	10		12	5		6				7		8	8
47			8			8	8		7	6		10				12		29	15
48			8			6	10		3	5		6				7		7	24
15			5			6	5		5	14		5				14		5	27
6			6			17	6		4	4		5				7		7	9
9			8			7	5		4	9		11				9		14	30
18			7			5	5		3	4		15				5		34	11
8			6			5	13		5	17		12						16	13
11			8			9	8		4	11		6						5	6
12			6			8	9		4	4		11						13	17
26			7			8	7		3	8		5						6	27
10			8			7	5		7	5		6						6	20
15			7			9	5		3	4		8						7	15
17			5			59	6		3	7		5						6	11
12			6			19	5		16	5		6						9	9
19			6			7	6		3	4		5						5	14
9			12			7	7		10	5		5						14	13
6			18			13	5		4	6		12						14	10
9			8			7	5		10	11		8						8	10
7			7			5	10		14	4		6						5	29
12			8			11	9		4	12		5						7	11
8			5			10	14		3	4		10						8	14
10			6			43	13		3	10		23						8	5
8			5			7	6		6	6		9						17	8
7			5			7	5		3	6		6						5	15
9			7			7	5		3	4		6						12	8
8			9			6	6		3	4		6						8	32
6			11			7	5		5	9		11						13	29
12			16			21	7		6	12		7						25	18
17			5			13	13		10	10		5						8	7
12			7			5	11		13	11		6						10	19
8			7			12	14		3	10		12						10	37
6			5			20	23		3	8		14						8	14
6			5			16	12		4	4		5						10	20
10			5			38	20		6	4		5						7	23
7			5			6	10		6	6		9						8	13
7			9			22	7		4	5		6						16	10
7			5			46	8		3	4		7						10	6
7			10			5	8		12	10		7						10	30
6			9			25	13		4	5		5						7	5
8			9			13	10		3	14		7						19	16
6			5			7	13		5	4		5						11	13
11			8			5	13		22	4		5						8	5
14			5			11	5		4	5		6						5
6			12			23	10		9	9		5						5
7			10			44	15		4	7		9						12
6			5			5	6		3	12		9						27
11			5			49	7		14	4		8						7
7			5			20	5		5	8		7						7
64			5			17	10		21	4		6						6
9			5			7	11		5	5		6						5
6			28			5	5		3	4		10						21
8			10			37	14		23	7		12						13
9			5			16	6		4	6		5						9
6			15			8	9		18	7		5						12
6			6			6	20		4	5		6						32
12			6			30	29		3	8		8						6
6			28			35	19		18	4		11						15
6			7			11	9		3	4		5						13
6			14			7	10		4	4		9						11
6			7			12	6		6	6		5						27
6			22			15	9		3	6		5						12
11			6			9	7		4	4		7						15
13			9			16	8		10	5		11						12
10			6			14	10		21	4		8						7
6			5			13	7		4	7		13						19
6			5			25	5		3	7		8						5
10			27			25	5		34	5		10						17
8			10			27	7		3	5		8						29
8			5			24	22		13	4		5						13
7			7			29	10		4	10		5						21
7			5			11	10		5	10		6						24
7			5			26	10		14	7		8						13
17			8			13	6		3	5		16						16
7			8			18	5		19	7		10						28
7			12			8	5		15	10		11						31
15			14			17	20		9	4		9						7
6			5			10	8		6	5		5						7
13			7			23	13		8	4		5						11
10			13			11	7		8	5		5						16
8			22			16	43		9	6		15						47
6			5			9	13		18	8		8						15
7			81			22	6		3	5		8						9
6			11			10	11		6	6		7						24
7			6			6	8		5	4		6						16
23			5			17	8		8	4		5						18
11			15			5	22		6	8		19						5
8			7			5	11		19	4		5						27
11			16			21	11		4	5		11						12
8			14			11	5		4	4		11						10
9			17			15	17		12	4		7						22
9			6			14	5		3	4		12						12
6			17			16	10		5	8		6						5
16			6			13	5		15	7		6						11
8			7			7	10		3	5		13						26
9			5			12	13		9	5		15						11
7			12			6	30		5	4		5						8
6			17			14	8		3	4		8						13
20			6			8	21		4	7		6						8
6			6			9	7		6	10		10						24
26			5			24	6		4	6		8						11
9			13			6	63		13	6		7						13
9			6			28	7		5	5		6						27
18			9			6	8		3	4		11						23
11			6			5	21		4	5		16						11
31			11			12	7		12	7		8						17
19			8			13	20		7	4		5						20
8			7			7	7		4	4		6						8
19			21			28	14		10	5		13						9
18			6			13	6		34	5		5						21
6			6			16	6		15	5		9						5
10			6			22	6		3	4		14						22
11			9			12	19		3	6		12						17
14			10			15	9		8	6		6						15
6			5			7	12		8	11		6						5
6			7			5	7		11	5		10						7
9			6			13	19		3	4		6						8
7			8			20	10		8	7		7						10
6			6			14	13		14	6		13						15
6			54			10	12		3	9		7						12
8			11			6	6		24	4		8						10
6			9			7	7		3	9		6						28
7			5			11	35		7	4		11						13
9			9			10	21		3	4		5						31
6			11			12	10		14	8		8						11
6			17			7	5		22	8		5						14
7			7			6	9		3	4		8						17
7			11			17	15		12	8		19						6
8			14			6	8		60	6		5						13
11			6			11	19		10	6		6						23
6			8			8	5		7	6		9						18
7			17			12	27		4	6		5						11
6			5			12	7		4	4		8						15
6			5			11	15		5	13		9						8
7			6			12	16		40	6		5						13
15			13			15	5		11	4		10						16
7			13			21	8		9	4		7						13
8			14			10	16		4	6		5						24
8			9			5	59		17	4		5						7
10			13			6	16		4	5		7						27
7			9			6	11		4	5		5						12
6			5			5	5		4	7		5						10
13			8			5	52		4	4		6						20
11			12			7	6		3	7		7						22
6			18			7	29		4	11		6						10
10			7			13	7		22	15		5						16
14			6			19	11		4	6		7						14
8			9			13	6		21	8		6						44
9			8			11	10		27	4		6						9
9			12			16	9		3	15		6						14
12			6			14	13		4	8		5						11
7			10			5	9		4	5		5						17
7			13			7	51		4	7		9						28
7			6			13	9		4	6		5						22
9			8			18	7		12	4		11						8
8			7			11	5		4	9		6						22
8			7			8	7		3	4		7						5
9			7			19	7		3	7		8						17
13			7			22	15		3	4		10						7
6			7			13	6		5	4		5						9
8			10			9	12		37	7		6						23
7			75			7	14		10	5		6						5
7			6			5	13		26	12		8						16
6			5			9	47		4	7		5						7
7			9			15	13		8	5		6						7
12			5			5	5		9	7		7						12
7			7			5	17		15	12		6						6
6			5			8	9		5	5		5						15
9			6			17	5		3	5		5						10
11			11			13	18		7	6		7						8
8			9			10	7		3	8		7						14
6			6			5	13		5	5		5						46
8			10			14	11		3	4		6						45
23			5			11	21		3	6		10						7
8			58			5	9		6	10		5						11
15			27			13	6		3	9		6						14
10			10			19	8		32	14		6						23
8			10			6	5		6	4		5						11
8			7			11	8		3	8		13						11
			6			13	6		3	4		7						9
			7			14	9		8	4		17						22
			6			5	17		24	4		6						14
			5			17	10		37	5		5						26
			16			19	9		10	8		7						48
			5			9	7		4	5		6						24
			5			15	8		3	5		6						9
			5			16	5		13	5		6						20
			6			18	5		8	4		9						29
			29			6	30		3	9		18						6
			10			7	21		4	5		7						7
			8			12	14		5	4		7						22
			5			7	8		4	6		23						20
			15			18	26		4	18		5						5
			9			7	5		3	5		15						13
			6			10	15		3	5		9						16
			6			6	6		13	10		10						15
			5			5	11		4	4		18						9
			5			19	10		5	6		5						7
			11			5	10		7	4		13						5
			6			40	10		3	4		6						8
			20			9	30		4	6		12						17
			9			7	10		3	7		8						8
			5			7	26		22	10		12						5
			18			19	9		4	5		6						11
			6			6	6		3	5		18						8
			11			7	6		4	5		45						26
			16			9	11		14	5		18						20
			7			9	12		4	7		7						13
			5			18	27		15	4		10						11
			9			9	11		5	4		6						5
			5			7	10		3	4		12						22
			7			24	10		4	7		10						7
			8			5	20		8	5		15						6
			8			26	6		3	5		12						7
			6			34	7		11	4		17						5
			6			7	9		4	6		6						18
			5			32	12		7	4		16						5
			7			7	28		7	6		9						9
			5			52	7		28	5		6						6
			9			7	6		6	5		17						8
			27			5	7		3	4		9						27
			6			9	9		8	8		13						5
			5			5	5		6	4		8						14
			8			8	5		4	6								28
			5			25	11		6	7								5
			10			6	11		3	4								28
			14			9	7		3	5								36
			7			10	6		5	7								7
			8			8			6	7								8
			15			7			6	5								10
			12			45			6	4								5
			10			5			3	8								19
			6			20			3	4								19
			6			10			5	5								22
			8			5			3	6								24
			11			5			5	5								21
			5			9			3	4								6
			7			7			4	7								20
			18			15			7	4								8
			23			7			3	4								15
			5			11			3	8								8
			7			10			5	7								7
			5			15			3	4								32
			5			5			18	4								7
			5			13			5	5								8
			5			6			3	6								15
			10			8			3	5								12
			7			7			4	5								6
			5			21			5	7								47
			6			18			3	4								125
			5			7			4	6								14
			8			6			5	5								20
			6			38			8	7								5
			8			6			11	4								15
			11			6			5	4								8
			5			29			6	4								11
			6			31			5	8								20
			15			69			6	5								11
			6			8			4	7								24
			11			12			4	4								15
			7			12			3	6								11
			8			5			10	4								12
			7			7			6	4								47
			7			7			4	7								11
			7			11			7	10								6
			6			19			3	4								7
			13			5			3	7								33
			5			13			7	6								18
			7			5			12	6								15
			8			8			5	4								8
			6			10			3	8								5
			22			9			10	4								19
			30			21			5	7								12
			6			24			3	7								13
			15			5			3	9								7
			6			23			3	5								5
			6			6			6	5								16
			7			16			22	5								6
			13			8			3	5								12
			5			6			3	4								6
			8			6			10	5								9
			9			6			4	6								14
			5			69			7	7								20
			5			9			4	5								30
			8			5			3	10								12
			59			17			27	11								12
			9			38			4	9								6
			6			7			5	5								17
			6			6			3	8								16
			13			10			5	7								17
			11			31			7	5								7
			10			9			5	7								9
			6			29			6	4								14
			72			11			4	6								13
			9			20			4	11								20
			108			21			3	5								5
			6			12			13	4								16
			11			9			10	4								16
			9			6			8	5								37
			8			9			3	5								16
			5			46			14	5								8
			5			27			4	8								17
			7			5			4	7								12
			9			6			14	5								6
			5			17			3	4								25
			7			35			3	4								10
			6			18			4	7								10
			5			30			3	5								13
			9			12			4	4								9
			10			33			5	5								12
			24			11			5	4								7
			6			6			3	4								9
			7			9			4	5								9
			47			23			3	4								6
			48			7			3	6								6
			15			5			3	6								11
			6			11			13	10								20
			5			24			5	4								18
			9			38			4	4								12
			18			8			3	5								16
			5			9			3	4								9
			8			13			3	5								7
			11			30			4	4								16
			12			19			3	9								21
			26			18			11	8								7
			10			29			20	4								19
			15			5			8	4								6
			17			14			4	4								6
			12			67			4	6								9
			19			20			3	5								6
			5			34			31	4								10
			9			47			5	4								5
			6			25			6	4								9
			9			37			15	5								7
			5			17			5	7								11
			7			14			4	5								18
			12			25			3	4								5
			8			14			3	6								47
			5			14			7	4								17
			10			22			12	4								10
			8			51			3	4								6
			7			8			5	4								14
			9			7			3	5								6
			8			11			4	8								7
			5			9			8	5								9
			6			14			18	4								5
			12			68			5	11								10
			17			10			3	4								6
			12			13			4	10								16
			8			15			8	8								7
			6			10			3	5								7
			6			9			8	6								6
			10			19			10	7								11
			7			9			20	5								13
			7			28			19									14
			7			10			15									6
			7			5			7									5
			5			23			3									8
			6			16			6									10
			8			14			8									7
			6			23			3									6
			11			16			3									6
			14			15			3									13
			6			5			5									9
			5			13			4									5
			7			9			5									11
			5			10			3									8
			6			5			5									5
			5			9			5									13
			5			31			4									7
			11			16			3									6
			7			5			4									9
			64			10			3									10
			9			13			3									12
			6			7			3									5
			8			21			3									8
			9			5			3									18
			6			7			4									11
			6			12			5									14
			12			12			7									8
			6			10			3									5
			6			34			3									8
			5			32			4									19
			6			7			6									10
			6			15			3									14
			6			17			4									6
			5			14			17									17
			11			6			6									9
			5			13			5									6
			13			15			4									9
			10			7			11									9
			6			7			3									5
			6			7			3									19
			10			11			4									13
			8			20			3									14
			8			13			6									10
			7			8			6									8
			7			20			3									6
			7			6			6									12
			17			10			3									9
			7			16			3									8
			7			19			3									8
			15			5			7									6
			6			12			3									28
			13			23			3									18
			5			21			4									10
			10			9			8									19
			8			7			5									5
			5			11			3									17
			6			13			8									5
			5			13			20									15
			7			10			7									22
			6			12			7									18
			7			12			5									9
			23			23			3									9
			11			13			7									5
			8			10			4									23
			5			14			10									10
			11			9			6									24
			8			11			3									14
			9			7			4									7
			9			14			3									8
			6			7			6									7
			5			23			9									16
			5			5			6									12
			16			13			4									10
			8			8			3									8
			9			12			3									33
			7			11			8									5
			5			19			3									20
			6			17			6									12
			20			9			4									7
			5			13			4									14
			6			11			10									7
			26			14			12									10
			9			9			9									14
			9			16			4									19
			5			9			10									27
			18			28			5									11
			11			8			3									25
			31			8			4									13
			19			33			3									6
			8			6			4									17
			19			8			6									34
			18			9			4									9
			6			7			4									27
			10			6			4									13
			5			9			5									8
			11			11			3									18
			5			8			5									26
			14			5			4									35
			6			8			3									5
			6			22			3									19
			9			19			5									5
			7			7			5									14
			5			16			3									24
			6			17			3									23
			6			14			10									27
			5			16			3									16
			8			17			4									7
			6			5			6									27
			5			16			6									23
			7			6			3									12
			9			13			5									23
			6			5			5									23
			5			11			9									11
			5			11			20									18
			6			7			5									22
			7			9			6									28
			7			11			4									15
			8			7			5									33
			5			14			4									7
			11			8			3									8
			5			5			3									11
			6			9			6									11
			7			5			10									22
			6			5			3									12
			6			10			4									15
			7			11			7									41
			15			8			3									10
			5			9			5									16
			7			9			5									16
			8			6			8									29
			8			14			3									20
			10			5			13									13
			7			6			4									10
			6			7			4									26
			13			7			9									47
			11			6			3									10
			6			10			3									22
			10			6			4									32
			14			5			6									15
			8			8			6									7
			9			12			4									27
			9			6			5									9
			12			11			5									33
			7			5			4									17
			7			7			3									33
			7			16			4									74
			9			36			4									12
			8			16			6									20
			8			18			9									12
			5			11			4									9
			9			18			3									24
			13			5			6									5
			6			12			3									37
			8			9			3									8
			7			6			7									23
			7			32			3									28
			6			25			4									6
			7			12			3									18
			12			12			3									38
			7			21			5									17
			6			26			4									64
			9			20			3									20
			5			11			5									5
			5			30			12									18
			11			27			3									35
			8			6			5									16
			6			17			4									12
			8			5			6									51
			23			33			4									11
			8			24			11									27
			15			23			3									46
			5			45			6									26
			10			9			8									6
			8			9			5									10
			5			6			3									12
			8			16			3									43
						12			3									18
						10			9									9
						25			11									36
						12			8									8
						5			6									32
						41			3									19
						25			3									26
						13			6									13
						19			4									16
						18			8									6
						12			3									12
						8			4									24
						14			4									9
						16			3									33
						15			6									6
						11			3									17
						19			14									13
						9			9									9
						30			10									25
						25			9									11
						15			5									10
						16			5									14
						9			12									7
						19			3									6
						18			4									7
						12			6									23
						22			3									6
						9			7									13
						5			5									18
						24			3									14
						8			5									59
						54			8									19
						15			3									20
						6			5									5
						20			11									25
						10			4									20
						5			3									10
						12			9									20
						9			6									9
						13			5									9
						6			3									8
						13			9									10
						5			6									10
						5			3									13
						8			3									17
						13			12									20
						15			13									9
						8			4									12
						12			7									5
						6			3									21
						10			10									6
						8			4									6
						7			3									22
						8			8									8
						11			5									5
						25			3									19
						11			4									14
						7			5									5
						9			10									11
						21			7									7
						8			15									11
						11			4									10
						5			3									10
						5			11									11
						8			3									6
						9			6									13
						5			3									13
						9			11									14
						8			3									9
						11			4									12
						13			10									13
						46			3									10
						9			3									5
						14			5									5
						14			8									16
						13			4									14
						6			6									9
						12			3									8
						12			5									10
						5			9									5
						8			7									8
						8			4									10
						7			5									6
						14			6									9
						7			4									7
						8			7									5
						8			3									10
						17			13									9
						7			3									6
						5			3									6
						6			5									11
						8			3									12
						11			8									5
						5			5									6
						6			3									8
						11			3									5
						10			3									10
						8			3									17
						11			3									6
						24			3									11
						22			8									8
						8			3									19
						7			3									7
						5			3									14
						23			5									8
						5			4									12
						7			3									15
						7			3									7
						65			5									6
						6			3									7
						10			5									5
						21			7									16
						8			4									10
						5			3									15
						9			4									6
						9			6									5
						5			3									9
						19			4									17
						12			5									10
						17			4									15
						10			4									5
						9			5									15
						6			6									5
						35			3									10
						13			9									6
						35			4									22
						62			4									7
						18			7									17
						5			10									8
						5			3									5
						34			3									15
						5			3									11
						39			4									12
						18			4									22
						14			5									10
						17			4									7
						9			6									8
						9			5									11
						14			4									10
						13			3									16
						24			3									14
						8			3									7
						36			5									7
						40			4									5
						7			4									5
						20			4									5
						14			3									6
						20			4									6
						22			5									6
						33			4									11
						10			3									9
						37			3									30
						7			4									5
						101			3									10
						11			4									6
						5			4									16
						20			9									17
						11			4									8
						25			3									17
						13			14									6
						41			4									23
						12			5									9
						17			5									16
						14			6									5
						12			3									12
						8			5									8
						25			4									9
						11			4									5
						7			6									9
						14			4									35
						15			4									5
						14			9									11
						25			23									7
						8			3									10
						17			6									6
						12			3									5
						10			5									27
						10			7									25
						10			4									8
						21			5									7
						8			13									34
						9			7									5
						5			7									11
						10			17									31
						17			7									18
						6			9									7
						6			4									6
						12												10
						14												27
						7												12
						5												5
						17												10
						15												5
						7												19
						24												23
						10												36
						19												16
						15												8
						31												29
						12												6
						9												12
						8												20
						8												51
						7												9
						7												16
						14												26
						10												36
						10												6
						7												43
						14												30
						9												14
						11												5
						15												58
						5												26
						6												22
						21												132
						9												10
						13												30
						14												38
						20												6
						9												7
						9												6
						17												27
						25												25
						7												102
						5												42
						11												109
						7												179
						12												6
						21												8
						6												29
						26												62
						8												18
						13												14
						10												73
						8												23
						5												36
						7												19
						12												35
						32												5
						8												41
						7												31
						9												35
						12												28
						19												6
						11												54
						27												6
						12												11
						11												9
						7												27
						11												22
						18												11
						24												6
						6												9
						13												31
						6												9
						8												17
						13												75
						5												47
						17												9
						12												5
						5												18
						15												28
						16												44
						8												19
						27												26
						7												34
						9												11
						14												31
						21												9
						7												5
						12												35
						7												27
						10												8
						7												44
						11												7
						9												7
						13												21
						8												41
						6												5
						9												10
						14												9
						5												35
						6												7
						7												7
						9												30
						9												9
						6												27
						8												6
						16												24
						9												5
						10												14
						11												18
						7												11
						9												27
						10												59
						5												22
						7												40
						6												26
						9												26
						9												13
						10												6
						7												6
						8												15
						8												19
						7												21
						17												33
						30												8
						9												13
						15												38
						12												29
						11												16
						37												31
						16												12
						7												5
						11												7
						12												8
						8												9
						6												15
						9												16
						14												5
						13												8
						7												16
						11												10
						7												5
						9												31
						5												23
						5												13
						9												5
						6												6
						5												10
						13												7
						11												12
						8												15
						8												25
						8												21
						11												15
						7												11
						13												5
						7												11
						8												8
						16												7
						7												9
						21												6
						12												11
						6												11
						6												5
						9												7
						5												7
						7												6
						10												9
						19												7
						43												15
						9												5
						13												6
						5												20
						10												18
						6												14
						8												8
						11												15
						7												6
						5												12
						6												5
						8												15
						10												7
						5												16
						7												9
						16												10
						27												6
						6												5
						7												10
						16												9
						14												5
						17												9
						9												7
						18												8
						6												11
						18												8
						5												5
						14												8
						5												10
						8												10
						14												15
						6												7
						5												9
						6												16
						8												12
						8												16
						12												6
						7												10
						10												7
						5												5
						16												7
						7												6
						14												5
						13												10
						11												8
						12												6
						9												7
						19												7
						16												9
						6												6
						14												11
						8												6
						5												6
						8												5
						18												8
						6												5
						9												18
						5												7
						10												5
						10												5
						10												10
						13												15
						9												7
						6												76
						13												7
						13												12
						15												7
						19												9
						11												13
						9												6
						32												15
						9												11
						5												8
						12												12
						6												16
						17												9
						8												11
						22												7
						11												9
						6												5
						10												17
						12												10
						23												19
						7												27
						7												11
						7												12
						13												6
						15												8
						7												35
						13												6
						17												6
						15												21
						10												6
						14												10
						11												17
						18												5
						16												12
						12												22
						17												5
						12												13
						13												8
						12												8
						15												5
						6												7
						21												12
						5												14
						12												10
						13												8
						9												6
						8												6
						46												9
						11												6
						6												10
						8												7
						12												8
						16												23
						29												7
						22												14
						29												10
						20												7
						34												15
						15												36
						11												10
						19												5
						8												7
						12												15
						12												20
						7												32
						19												15
						20												21
						20												21
						14												5
						22												13
						15												20
						38												54
						14												14
						11												7
						6												16
						11												13
						18												16
						9												26
						12												15
						6												11
						16												11
						9												25
						5												21
						19												16
						29												42
						11												17
						19												21
						15												17
						7												41
						5												17
						28												29
						13												6
						7												25
						9												34
						28												5
						38												22
						17												12
						21												12
						11												6
						7												40
						23												7
						11												6
						28												7
						19												24
						39												26
						11												5
						29												72
						13												20
						6												5
						10												17
						33												23
						22												24
						18												7
						11												48
						14												9
						9												17
						6												13
						12												34
						20												20
						26												49
						5												33
						19												37
						38												27
						8												16
						7												39
						43												23
						19												13
						7												27
						27												19
						14												13
						8												26
						33												5
						35												16
						21												14
						43												17
						15												15
						5												23
						31												6
						43												6
						26												58
						72												12
						20												23
						33												23
						19												25
						7												22
						31												22
						15												28
						23												6
						9												11
						10												9
						23												24
						7												20
						8												14
[truncated: 913 more rows]

## Sheet: Fig S1 Granule Intensity
GFP::PRG-1			GFP::DEPS-1			GFP::CSR-1			GFP::EGO-1			GFP::WAGO-4			RFP::ZNFX-1			GFP::MUT-16
Wild Type	glh-1/4		Wild Type	glh-1/4		Wild Type	glh-1/4		Wild Type	glh-1/4		Wild Type	glh-1/4		Wild Type	glh-1/4		Wild Type	glh-1/4
203937	52157		414370	303284		839869	201010		9974	2945		6211	279		496156	131044		584787	475525
397984	74628		1043567	831859		880270	103711		496	887		887	130		1393159	99404		335324	198407
662369	53652		1278165	735498		402891	129663		3682	1360		1153	113		913894	87374		724639	949462
905024	61563		366083	194993		444106	159810		3007	2248		3114	203		296346	32262		2148985	139124
692501	94483		684707	185916		851709	93549		2699	1599		1681	195		355898	289178		151694	164762
597914	75138		671489	186098		2196217	158939		1070	876		1358	153		2459897	37232		173220	272719
478259	58075		279504	1821105		1669198	80021		1324	908		3885	242		103745	77356		453505	749685
1404750	113481		245669	992674		816582	252730		4327	1140		1737	132		849085	28944		529092	244624
264976	92537		189610	203423		3165803	120618		8797	948		8567	272		1304849	84018		125602	530120
275879	54961		595738	173832		488581	151723		1223	2792		7963	157		958725	118680		396458	320625
641233	51895		833689	671352		2012432	194736		2527	922		10575	151		380004	62750		130769	494121
586374	78100		2251816	171606		3316449	254853		699	1883		3380	149		831146	44164		324378	306638
647717	78200		518345	445375		2186224	219843		2749	875		6625	239		1348099	43032		1208023	554476
201161	63930		1163855	503871		1301044	174507		3540	825		5276	134		1544079	38440		198911	291845
179874	132938		1939947	961057		908289	90125		732	845		1178	152		1301962	120174		450803	276069
137888	223927		1530889	756621		1817423	178539		739	905		1851	126		333010	62784		680808	271109
430576	51100		640337	954437		1949635	84718		4084	878		3132	612		320866	41772		210692	308503
427784	93107		1994424	745606		2432390	77870		2088	1313		3190	249		152425	111756		491254	258131
496928	77046		347494	891519		3080864	91405		747	870		1193	123		639346	378246		234764	418269
1535636	124640		274884	696021		260634	68181		569	1096		11395	133		170003	45968		1214511	545261
643812	49944		179147	324463		2854373	120509		3466	2870		3352	203		623166	51362		528022	196969
150036	59138		184407	412700		2768381	107233		652	1931		1591	145		364032	56306		459020	345788
1168175	53571		545815	209362		1054776	201989		4984	1597		2760	162		97391	80358		566262	455145
519963	51354		672365	305651		3805610	119827		3293	1343		2060	129		140892	68320		216859	303170
498875	62287		757868	307239		1225349	175568		828	839		7728	125		161603	41772		419733	268732
295270	61522		2631276	165300		808383	81437		1442	1141		2289	156		300845	27666		336668	274978
321701	118722		3022280	186124		2000056	238794		1761	2294		835	186		114972	115320		331798	522022
590848	148374		296011	2329607		1065437	132225		2470	961		11107	130		563632	38902		1655047	284048
199485	69177		2873550	451027		876103	80259		1120	1071		2757	187		786341	90630		379475	220592
215449	53021		1008621	2561173		847401	376492		2563	837		4386	220		157325	276810		364336	136303
91802	101721		1719215	416678		1591150	147222		833	1571		3262	190		1541847	299712		277639	121024
118174	60181		449590	797896		618729	118472		1510	1222		3143	192		367776	59598		501758	167586
371463	66281		2917983	1727398		346173	73759		1058	1758		3527	158		97809	203136		117947	237734
700122	57313		3680229	3443892		1974108	91215		6215	874		1070	305		376127	161144		644977	139195
337989	163463		541535	1356762		394293	93598		608	1582		1324	195		263082	92450		334225	191563
232599	60614		2125584	447419		3921605	170587		4551	793		5336	160		250242	183118		309187	245288
171619	89505		981387	675851		2284380	233555		1907	1035		9919	248		1043758	180880		1632428	629132
190652	49594		1197719	495286		2769184	354649		597	3265		1909	233		700198	122952		255461	194618
698713	91472		2118908	398115		1881038	174471		1153	897		3233	180		249209	117822		488943	572965
817757	61767		748444	162008		892338	84226		530	1236		1451	124		385079	161002		145408	179349
476828	57731		561552	423901		426158	111127		1737	1118		3034	133		1292770	109826		192044	578414
760376	67959		222017	275119		998784	114581		2894	1477		3994	121		663823	53868		147623	191090
316843	108041		3041647	162968		932581	157344		776	912		1013	130		151324	61248		171227	163161
271034	66444		2499161	4058985		971767	135188		1763	1271		4362	126		1893526	118680		205657	309872
193548	78207		1411606	1555397		3454440	93529		539	834		2753	153		106478	346754		285052	269117
132764	72873		283952	159357		376488	196181		2021	991		845	121		567523	266200		147747	792083
365626	281656		1103416	204310		425276	98016		650	826		4493	76		977075	274348		615898	191572
175360	150133		1387576	425811		476479	90797		1021	1155		5531	102		611516	329286		364947	252892
356037	189796		1595712	1283191		227447	86897		3138	977		3715	162		174001	152322		138645	680270
523757	64777		273038	1324235		517025	125581		664	1391		1782	95		272970	49284		150167	486233
224183	72378		1300354	180706		1400162	97795		1346	1221		967	98		263820	50960		2210031	282514
145458	89064		5046016	2358134		2018515	248781		2236	1248		2028	77		237106	260100		568480	130200
540773	138098		371409	887789		1017803	235347		2650	1324		2746	81		541794	640150		226233	401349
524591	153530		150631	198448		1336936	81373		854	828		1397	82		259534	100252		412926	178104
191300	63449		1220091	1583956		779214	131729		478	1343		2696	106		406622	505132		427027	255018
277039	112923		1468311	870859		643849	283468		889	1812		6371	79		927397	198800		150141	337616
142216	90915		842359	203056		846276	159091		735	1166		1797	95		437081	103680		814963	528463
1325641	214164		1249750	472167		253181	311896		1139	2041		1335	82		165616	108928		357976	311579
354172	148172		357380	338238		962712	159641		1397	924		6907	107		584610	123508		119228	611816
324624	132183		228653	1156622		1035226	136245		972	967		2233	120		629895	696772		439110	869970
683835	158676		803721	1413201		893022	148397		778	2525		2322	89		148264	239092		1059073	1986612
310873	55267		1541214	353286		1390227	188284		1288	2441		1153	74		1477783	321738		125060	164452
855482	62866		1728758	924636		925290	77061		561	2270		2360	82		540028	628202		229483	2432271
102267	76614		2098495	1089485		1044811	314780		1643	1332		2894	99		242521	214244		182239	349522
226915	246802		181467	200270		902110	197582		1560	999		3241	86		988050	153272		169497	395507
202491	102551		1333932	251605		543410	136092		4918	1108		966	79		291458	46874		736031	261469
180007	84077		291936	945750		1469331	78297		2143	854		3394	113		717752	42720		263355	469479
391615	139068		4321742	211492		552862	279948		4988	1151		1154	82		382447	126002		499593	1775325
154780	78611		814410	176384		387696	78391		2835	802		805	147		500709	63654		218971	164916
135701	93524		1371026	243258		1229474	385909		1610	923		3274	101		1511081	886618		359829	641220
120202	116755		253223	225093		558372	119712		1498	1117		2045	85		246471	911112		168229	263123
163176	94815		547425	282528		751474	353951		1467	2391		4685	120		714605	979690		185751	2244623
91975	83240		367320	256269		1989833	147486		727	1342		2920	82		530922	586094		278719	165520
225766	64375		866713	1109916		608501	77393		730	1191		990	87		264041	162032		115263	1319138
100535	222960		436258	301577		666184	79136		2902	1150		737	80		801179	48262		219010	960687
202289	71988		262566	275912		264899	127915		4666	1392		1574	76		142578	869696		160347	311126
725409	65161		533678	302317		1253381	179805		3585	1362		1028	78		1209571	245634		777567	256592
437722	93908		198379	692386		262545	112825		1366	1092		2899	122		557335	41990		424532	262284
100522	110119		1588974	1530965		1324690	123606		474	1367		1534	71		1000002	98784		217165	414900
797746	113856		561833	609554		525037	465814		555	1627		1521	90		608084	98784		311839	3464127
350533	55238		1370661	673611		254069	137630		805	2557		5492	74		280762	246732		491326	141662
510374	52840		1218395	633667		881233	110848		1896	802		1929	112		241640	241928		353465	505083
150112	68717		470598	177229		1814421	121777		1454	869		1560	69		287791	331172		246086	772536
308540	187699		2883898	507549		590087	246907		776	2219		3495	68		727940	57088		345159	496986
201957	166622		260499	379811		2371362	236626		3077	1609		5689	69		142923	246420		229153	169284
146769	63861		446208	732602		413143	269468		804	904		3386	88		482423	302864		846586	518234
273644	177311		590379	579050		610839	347951		2117	1214		1751	65		525906	206856		156769	315310
322706	75279		877693	338800		1067821	135447		849	1239		1600	74		552204	38758		271248	918627
396250	66612		794885	1694170		596836	328702		675	965		1015	65		214055	215296		389838	898604
446674	129814		4937376	162168		223706	235501		3394	1157		3931	98		654958	178448		614024	248371
567621	76531		2092069	758971		527624	143167		1339	1693		5224	64		126313	187016		499319	322574
337628	94063		520748	540308		889056	241986		2802	1127		3852	85		166512	290440		434402	207765
692813	128243		1594267	403482		958930	295592		3099	1608		1948	89		212420	595650		295034	347226
442061	83142		5889437	786681		221677	109708		588	930		716	86		338237	874244		331251	147504
110304	57669		1333700	2655249		797175	192753		1499	859		3201	91		658704	191688		735681	632745
720879	107351		553794	1032486		804869	509598		652	994		1094	73		1919720	1093420		1381906	377958
164638	204114		425459	163401		595539	129718		1628	1938		3056	83		217352	586970		443911	906694
330150	203388		301938	1456712		736297	114977		3574	1166		1296	70		1706857	311962		269482	1203388
364801	69056		352267	334303		814105	173781		2057	918		2036	60		223479	111556		906194	227156
163290	202723		181044	163803		795820	193596		692	1616		3077	82		661603	591928		619772	154354
190228	117969		745438	450915		967748	86254		2293	889		1220	71		187046	306280		752508	631727
245574	116756		5625412	702021		1175672	73472		777	1007		3803	101		893327	160934		969582	495330
114689	108958		2528177	413209		581017	104527		2232	1138		3240	140		672761	518030		773739	202879
271237	57230		726244	181458		791748	372896		907	1561		1481	88		393538	902496		230605	925357
615652	159124		778109	353764		402019	167075		2873	1662		1928	82		216128	2180224		1184895	160450
264555	72752		1237662	292933		482443	921149		797	877		3370	107		185183	292336		667903	727621
205595	67978		857338	1248447		1031867	868531		1736	1019		1236	67		445914	68890		660703	251326
407123	78534		440650	1634448		326455	395130		796	1073		886	89		128052	764522		1951994	121379
280747	297516		437204	345805		749372	428316		3430	829		1769	74		1028868	623612		253294	364539
210321	59876		286353	3488984		911766	111917		1714	890		3997	72		118225	1253002		239440	1755156
276900	116782		5406466	319796		355987	319656		1248	1278		2888	76		1381140	344448		414376	330751
661746	60452		1924248	204925		883289	414232		1219	2082		1106	90		741952	216414		481150	198358
133371	75403		2231533	582552		1479807	126580		1936	859		2379	201		196429	322846		348512	364738
1003029	116544		608761	392875		1219561	217219		3461	1851		2379	69		612150	144342		267717	284596
388551	107344		295028	977572		340860	92976		478	839		1046	86		370630	1144940		463353	546463
273527	94225		831320	168021		650001	80269		718	922		3213	97		258262	104160		143505	180548
274475	210283		604500	1679987		338795	205265		1099	1335		2455	99		131882	315600		509293	349218
89373	443050		140656	176693		245172	160344		1859	1373		818	71		161351	101198		475501	606766
174652	125965		5862339	905926		588032	122990		536	1618		1256	145		380617	194272		347175	281393
140186	150541		1681838	1463168		421049	93769		934	1209		4300	118		593144	848418		524758	1156483
411696	235171		588885	1441806		575249	73451		532	1707		2002	158		520403	769578		297806	419276
373462	152024		808420	154524		1373378	144014		569	2077		1248	146		113836	99404		414399	2380292
116308	71294		455125	1126053		1397284	164668		479	1101		1364	123		117552	285226		145715	731525
636533	289130		782851	209819		1374271	106418		854	900		3809	132		122894	43680		1490271	189091
243983	473823		305323	263994		595871	112097		757	1481		3736	184		526158	77356		201979	134844
117775	204416		1291570	535351		1521977	71842		1457	1051		1328	239		105062	32238		220939	849473
87491	114062		375320	877465		653127	182540		885	1245		1368	252		632273	84018		252488	609379
118255	291847		1203178	632228		815617	127780		532	843		1859	131		181983	118680		485573	271874
169694	160962		1946810	520600		1400894	77396		1267	857		807	251		879794	62750		258396	449086
272966	497286		851251	5051441		678586	196551		783	880		1073	133		649504	44164		441803	646542
96681	185018		917965	1793362		1080913	200472		501	2716		1088	138		164080	43032		936579	226116
196027	335555		1447704	263022		1042554	210580		951	926		1041	131		102180	37944		1655224	464106
262962	124737		624990	1191855		949018	273216		494	1092		859	240		101735	38440		811860	179617
423685	79624		390941	260713		283242	125555		1628	1370		900	125		300533	120174		2753182	312614
373877	449601		150549	539704		570048	91495		671	2615		1595	130		566333	62784		257393	1145218
201335	162311		354252	396927		252789	152094		729	1263		885	130		432415	41772		1170271	418352
133107	128495		1463850	459287		521337	93683		616	905		1267	171		800138	111756		203619	231345
623018	149622		2423247	4176985		734661	71424		513	903		1342	184		237847	378246		186639	193942
323144	368568		689833	226666		1013356	208782		460	1809		1231	127		472708	45968		211683	291619
104500	302839		2686417	331325		294614	126990		1315	850		886	196		270615	51362		118760	396284
179639	139450		587768	1293477		471071	95655		648	1553		1773	159		243860	72092		177766	677294
263882	248216		296828	3868224		795667	68598		508	1444		1433	163		297128	56306		136935	482321
147188	76984		262948	1771590		1404323	157279		687	930		1456	134		528617	80358		798811	161201
255889	162926		2466552	2953365		380137	86582		1319	847		942	125		262607	68320		318440	347958
136868	71309		1107414	462685		1197735	333384		1040	942		956	128		603830	41772		1600663	778826
97396	77979		1195982	1298705		1318048	157859		541	895		1754	194		99106	27666		129957	406219
212404	180976		2643097	200039		254766	163784		473	2056		1040	126		899574	118098		696659	851591
721343	543314		219791	228933		1061927	90297		698	1182		757	65		171097	38902		424456	226574
131460	118953		569848	327420		1153608	162157		506	882		943	88		1669684	90630		2031379	235111
231771	220011		326867	241876		255998	98876		1256	1020		1256	73		211095	276810		137861	290512
324516	91988		351753	191595		958351	77827		970	1222		970	82		425350	299712		1169490	346030
573388	136776		2914081	284809		1440262	85178		1409	2487		831	70		363932	61060		410069	220262
168723	77864		3363637	5702820		451423	122280		687	3634		1409	64		832278	203136		351689	188500
384225	140942		1224439	256504		1492599	118084		544	2924		774			314466	31826		868206	227906
249318	83754		705281	253122		271858	81644		628	2076		1078			163568	157212		337747	330349
131163	111566		151559	280773		1259027	68495		923	1202		1110			222207	92450		664691	534265
376256	259519		173635	1217191		1349457	171857		516	1089		825			280447	183118		957390	1447973
236804	163113		180816	238520		340957	90451		557	923		756			388201	180880		465745	144942
884941	354515		181202	160353		3209196	239957		526	1065		1170			225122	121688		461848	196841
638557	110042		1627126	1041366		689995	111432		753	1854		748			292898	32718		221038	756856
292178	82613		1048741	1118742		454129	90215		803	3983		847			671848	119566		726801	417695
122173	281888		236667	731946		237198	98982		690	835		1472			133500	109826		1051964	267677
185972	258918		2122123	383298		754285	143025		569	2981		1410			437627	53868		116047	235352
289009	312239		3037083	472766		1051571	129163		564	1052		986			135854	61248		186302	170935
318912	458944		489898	4895726		556100	84539		800	1725		948			86595	118680		541933	460934
138680	156688		1249879	186065		407127	140207		740	944		2279			511161	346754		1688440	483268
278797	157974		1145412	5040639		235368	90639		1110	4136		894			120896	261248		777298	179538
279537	179361		452636	395098		529606	98587		692	880		1675			652438	274348		1148706	712371
104560	667821		1025914	452524		300058	81752		832	914		2554			199459	326804		1442776	576605
232668	118030		247134	403008		276019	121119		1030	1327		960			146150	153230		1758258	247353
478422	132077		2563018	195714		1597192	177517		1571	1055		884			86737	49284		747801	736518
270389	343439		609007	227952		283753	159694		1847	1305		1290			333603	50960		1412776	404388
463336	167522		589301	3940693		600059	103899		1413	1089		1706			107552	260100		734146	238150
272353	283899		2098589	252822		401539	222061		1246	1159		1413			108333	640150		446352	321945
589762	205334		624990	230862		453337	254429		3162	1639		1108			198975	100252		184484	576575
269329	194252		185811	217308		527741	197196		706	2859		3162			370939	505132		358422	270631
126416	140024		421174	9536861		328590	289451		920	1558		920			127068	466856		709908	1435511
112024	163574		843651	203621		3591389	169722		507	888		1300			259356	198800		365089	237575
372733	81749		3213498	1980602		1624123	120480		1440	1184		1126			293964	103680		114936	406450
1285222	160865		278647	2017169		710364	101329		904	1008		3539			186575	108928		132410	204233
94424	287641		206014	442530		504094	89092		1266	2224		983			314947	123508		836073	238437
236272	323552		327841	186911		580569	202228		529	932		1187			211633	677448		312329	687288
244745	213696		496445	8640613		317334	110687		3539	1486		1148			83888	239092		784109	132359
340260	102914		2170932	1051121		426277	249941		983	934		1480			195437	321312		839481	513017
175968	95418		383121	8599682		326617	210361		536	2078		1701			373684	628202		1289939	405900
394131	215541		956419	2342632		497190	124430		1187	905		1072			451358	214244		649164	168340
131706	98191		201600	3825449		273076	105568		688	812		2169			79620	151250		405588	231178
106574	82018		571277	166692		530462	106425		1148	796		3313			282261	46874		585004	153499
578289	242300		149635	3360841		314171	142683		621	1152		1473			202070	42720		181113	474771
136598	94903		384005	820575		629840	386523		1480	985		2186			753802	126002		183360	399880
378047	152473		2113357	15683473		2080019	78172		638	922		960			290901	65554		755313	145724
216600	175381		193845	1422221		1037692	86124		566	963		2398			153114	886618		1090960	524106
632683	142210		501829	7632009		1505048	143131		1842	900		7878			1875210	911112		123114	618260
155226	75579		1328242	190359		269466	98721		511	1528		3754			152130	979690		1615431	829181
241096	277908		767749	7090101		1508929	191546		631	1310		846			352456	574560		172169	145645
88736	77534		191878	291742		1599638	112255		1072	836		6416			143544	162582		2070999	220999
100026	80203		2597247	882283		3265630	200707		2169	1307		1916			432367	51302		262984	199370
110194	123939		214305	228901		1166444	93466		3313	1306		1110			178691	869696		573390	315811
176493	118731		1316198	110030		993484	162736		1473	1342		1069			779821	245634		384015	255646
101479	107890		1872816	127518		558322	77459		2186	980		1403			174880	41990		1471754	377842
99336	287755		678301	125252		473431	92176		512	1777		1297			502145	99224		539008	384869
151502	157810		759962	145666		424947	201911		625	1085		4183			89132	98784		128841	179269
750692	82821		5252381	212300		1936520	149874		1500	898		1334			512412	248402		480607	239949
420240	162781		309996	150399		198059	233371		1084	966		3791			223805	246176		324802	325173
371231	191557		174883	290897		452993	72340		909	1415		1554			730563	331172		331699	303524
212706	103729		151758	121349		1552753	303500		500	963		2205			122660	120332		539822	144557
101487	169612		3425613	100507		2536294	132210		960	947		3539			2197656	241290		688267	242483
219164	114842		203343	341291		1762626	136971		601	2909		1083			110963	301708		735878	377270
319991	109963		3349095	213385		4324373	88222		617	863		888			2344989	206856		132453	158755
97349	83676		356263	159416		4684664	86558		554	1585		5048			633834	38758		631395	159001
186930	174016		457909			219759	68331		589	2147		1584			477031	209088		1228762	400033
106066	101166		233393			581020	253940		651	1099		1566			1574623	178448		2308826	294668
304128	142294		1335091			1491211	113913		631	911		6176			352079	104270		275158	196112
149723	132628		2325812			329734	190472		894	876		2338			168048	187016		2374890	155574
123695	207901		1328919			1581191	70518		616	1319		877			376254	53628		802076	1434046
353332	95697		665697			1986603	72146		968	1631		7096			189724	49004		763658	360206
160513	126272		372776			1582035	146869		6416	1134		1209			450841	21316		155982	717261
1983197	111947		1664092			775721	85206		882	904		2494			137977	156800		4780670	508103
241783	96270		468364			770379	108918		894	1397		4743			202694	20430		757868	823937
182548	180179		183472			225798	67769		1069	1345		4597			280877	50624		335432	914551
125438	85805		1750511			1886463	214311		448	1167		2728			101717	14562		977953	639862
205931	145121		285418			1545897	227064		794	1314		1199			85335	12288		578004	166884
135168	98971		5713678			1149080	199670		1334	914		3331			471839	17430		1022485	208406
237120	215236		981897			521180	109799		3791	892		1561			372382	20336		906914	228460
576064	91310		219963			771912	143842		2205	1577		4864			715207	33282		147259	325772
503596	147006		750254			823462	84892		743	909		908			349641	11696		434658	671969
153669	100370		889437			535402	260086		1222	1482		3836			1774903	22578		377701	323276
412002	149128		157331			632372	74546		1723	1599		1419			1026416	24300		1085097	332568
368686	161808		777845			561702	114035		446	1181		1925			110459	41990		214501	145835
311969	80165		1757777			390342	191300		2636	1663		839			202427	29644		841349	176817
194679	83723		137958			2485319	88699		2176	1633		948			368066	25346		304778	145717
335986	85208		1690844			416416	72787		6176	1393		4364			1168073	108748		432726	248307
100112	72200		799965			2225265	151794		699	1080		1304			289828	71760		673630	947044
149098	84937		730653			1449000	173086		465	1698		2622			409640	18252		162837	286811
166195	142949		1673125			2172120	117163		728	1513		1361			124027	29442		285695	202748
640504	81610		4746341			1352612	86390		664	838		3019			286565	97008		695128	498680
94851	97041		1590892			1746029	117800		611	907		2346			901487	72514		792039	688107
170229	124752		10710873			1546957	97040		877	3223		1679			205647	19200		227062	313336
116341	92314		8839562			1660765	102505		3006	839		4977			127058	84872		308581	812219
197363	91320		4174753			360699	212649		476	689		1472			244648	14840		957878	512269
106163	132174		490293			1062500	76514		5173	738		1027			890365	23424		219085	256037
360116	116065		10706427			2670330	67261		556	1005		849			1078790	45240		458358	626070
281479	78110		179704			251985	148494		1199	731		1305			406859	71944		337106	168043
102281	200797		1041722			745439	82072		764	2380		1446			323837	25992		364894	433169
162338	117581		8060292			1550583	87824		908	756		3684			267330	91656		162857	265132
194042	81794		11717943			603011	182281		568	1596		4005			2217238	16482		311012	678860
335632	109500		1681834			297165	132437		463	1994		2844			1493250	18724		695960	308191
270612	159140		2318959			1445460	102863		1419	1184		2920			1714676	16184		351354	484938
128663	177888		4309093			507562	119941		799	818		811			208801	11696		563906	228225
129653	79582		1804402			1829379	88369		739	686		1376			2247500	30926		158907	832674
162186	104064		4534632			500420	95265		628	2140		1277			351011	48222		514825	189861
214493	149493		12111796			359142	265087		473	1416		1137			737051	15840		345153	292628
101583	73210		3942180			457301	137209		1925	867		1199			263390	25488		595624	479068
120995	158546		2201793			356779	127277		839	1705		5911			632238	26318		701241	319893
181402	82239		2458423			320645	198631		948	904		1745			328487	57728		413147	187478
156131	98628		19913417			199873	98132		975	5085		1599			1133272	33626		218309	425820
282959	110549		3923395			462958	104587		4364	750		1806			1596911	26318		671439	255492
225132	79962		4084859			2091796	124589		1304	682		6541			212817	98804		204393	562338
124442	97991		8759007			625692	136754		980	1516		2394			369676	18662		569254	318417
233075	86036		2950908			2062489	187413		637	4007		1438			340020	13542		341957	182116
465407	130377		5034306			180898	64842		697	928		1333			779356	48786		192358	370782
109579	152355		357683			509380	115085		1819	1040		1159			267496	30912		810178	876876
285795	202346		7016328			204501	361171		478	2048		1047			1413898	33640		162508	700517
193456	163927		4092602			1226196	123358		737	1420		948			389217	68320		353667	151499
107880	146631		194375			228469	192107		1472	1187		1062			640085	20306		278816	276410
189950	112336		965486			679412	81484		740	2964		913			445762	196936		224378	961462
140306	118489		13861986			214885	187586		1027	3451		1817			135861	11424		867171	404213
109949	547371		348919			642846	93986		988	1050		2072			2928030	15840		299935	267765
132593	272341		1589221			607125	120212		1446	868		785			222466	19314		258678	423748
717246	164023		362580			677890	161113		1446	1783		2025			4008463	22350		229802	433876
102486	234153		951498			646125	73825		4143	915		1934			1293011	73440		390068	312945
123401	310566		2277002			285241	135579		698	650		1224			1168032	29442		169363	476485
165898	278598		3071227			916391	204539		3197	1023		1228			1644287	27280		285491	449816
195893	161882		844907			222319	140404		470	1231		3061			282379	17138		387567	246057
98792	94545		3988141			407881	213230		1516	898		2395			847095	12840		993081	367633
181664	385022		623181			1319390	148413		482	1044		3071			256357	28224		380322	609309
293075	99117		4132926			508267	114509		564	2285		2558			439000	16320		220349	907980
203354	359997		4487942			539384	99995		811	961		1498			133655	45802		710482	280903
246158	258488		2605464			430497	121673		1002	714		1105			613585	42826		605587	243389
263582	95008		8245320			255792	94875		570	916		1759			356189	41920		171641	324851
194334	176517		2567040			368421	379293		613	847		2838			1042212	22656		425630	279791
163408	596910		1920187			384102	79729		539	1078		3241			288030	11780		148970	188977
142147	110287		8503009			1462785	82284		582	1208		2438			2550362	83382		226532	324830
110823	227701		916524			286552	95612		600	1352		2896			1798077	25688		139251	951676
253284	83825		3180131			389909	297616		887	1100		1555			86660	12250		938341	260708
142867	189795		3414980			406660	65087		1137	823		1139			1091180	24528		309857	180182
132734	96835		2040744			242887	111670		748	1548		1325			709000	13690		649981	336460
124700	194582		5134601			441118	72962		1199	655		825			2504016	11832		318321	156401
315491	79942		3491573			571633	130425		563	695		5008			161471	432482		150023	1796102
185235	235977		253479			972008	93211		2024	2143		3941			616089	46010		264579	744800
252847	233546		1420042			317472	107045		658	768		778			393762	40368		231983	684406
177970	455786		7822771			247331	120853		774	2000		865			944474	25200		360830	484109
136321	97569		8022512			693997	91716		1945	1089		2056			2332211	50126		375453	901997
339100	250150		503631			1816217	63781		2394	1288		939			653521	68402		157749	332212
221958	754591		2347650			333476	131686		811	1222		984			762785	257924		138756	193947
176311	189398		3252197			453613	73317		1438	741		933			1064771	26418		176474	1347396
402830	170269		4911565			508985	295626		717	883		2422			3156892	82840		336597	207287
130984	153923		2432233			286078	110964		1474	835		869			555410	36480		134185	985745
156797	122511		1003044			255188	67333		1159	977		2964			242274	41256		457298	1104936
238974	163869		2746305			196858	84246		1047	1328		957			993474	60216		329701	868647
151939	128318		4919757			711828	116173		523	2017		1995			365199	143860		1440320	461836
518140	184383		8275098			326085	105961		948	1802		5021			269358	89278		749048	274732
274472	129211		4910589			939703	76604		1958	1148		1226			344667	169648		186057	226708
406758	136943		2592728			620330	193382		529	908		2017			102430	24206		702075	914478
241240	301341		196682			1542359	144842		524	709		1098			435629	112800		140020	155226
321498	143573		487179			763703	122945		534	763		1660			1729506	66564		443688	242825
223092	198836		936465			321082	73135		616	828		3963			70202	106414		1268630	161252
173700	152080		2712077			182391	386379		1934	840		1417			137695	47334		146934	197975
471419	589781		4049391			555805	68142		1224	1367		963			92197	52040		445249	948234
97955	72810		4053060			589156	83803		1228	1415		930			1068166	30400		660910	591897
205976	242216		3198408			659042	178451		3061	1121		2605			910580	83006		660726	1068872
401661	183500		1496702			199031	100268		731	904		1240			1299024	48894		395144	160543
277826	424809		184085			254863	76884		687	907		971			135666	33074		236136	307750
214003	85903		4678534			179946	289947		2699	865		936			153564	112990		317718	339722
177330	325040		1038966			236801	61266		1778	1916		914			83136	113450		375325	488345
93679	97938		5158195			430739	144642		1759	5090		2119			85783	47306		661269	274196
828714	165920		988182			1268594	65984		560	800		1808			83988	40704		963256	578075
997238	227990		2267471			167794	121182		2978	859		1777			218279	24842		331656	314895
136377	105445		13532419			411564	72479		823	931		1074			395439	25400		383575	401905
209973	116153		2493439			206202	112626		3519	2058		791			2875397	321204		914631	998887
167313	149645		966078			269754	85493		2438	674		932			323019	26214		667942	593997
165956	125942		9856151			476115	98073		505	2380		791			176547	52706		495639	606595
161982	120531		1643428			728928	100417		608	1142		1776			410139	57132		800239	314054
150700	99015		1106531			421856	79394		1021	793		1515			224619	187070		820042	143593
141900	193112		419852			1571271	72132		1139	1081		987			115995	277242		963959	600526
202613	120876		2512612			909060	80011		1325	978		828			623125	46874		229379	195790
170382	153351		1056578			451124	83266		825	694		718			128919	69666		573675	1015566
561886	283475		3600832			342263	86548		1071	829		1553			843088	57120		215861	532923
91944	137953		1329690			1311615	103428		2346	2896		1322			114553	51122		156430	440461
102238	213821		1388395			1006270	82219		778	835		1775			401966	132612		792231	268935
260453	202150		638442			479303	66077		485	1271		2369			138498	49152		245900	281022
192913	157909		378448			586633	59151		865	993		767			138188	323796		185010	830077
230193	138485		5864454			395824	218210		2056	1068		1198			656745	132290		788098	121234
314773	84501		1428737			1251189	79002		1123	1392		1218			97563	162450		264761	186344
188863	232286		1032576			745783	117555		582	761		796			444978	54810		198351	362401
587547	127034		5967463			962932	148428		2560	843		2316			781388	196880		312287	297821
158872	456525		1296404			973600	228610		481	842		1747			1059676	112670		439121	396237
193588	133939		1084822			869539	105411		442	993		1626			129772	30804		1380812	837938
114796	81989		2207056			1108385	91643		589	871		1402			328209	94944		232973	179512
299144	121054		649658			325745	102017		1098	1269		944			156027	42482		1507076	1241266
170407	94311		2663880			249011	200065		1995	1487		716			178616	172542		258762	320642
93958	105887		2050248			293948	155711		502	719		946			299469	142968		691684	279007
507151	99959		3892388			213406	74492		485	1389		1333			89018	33074		156031	333704
255756	137541		7814487			613772	76223		5021	1786		1096			925600	200604		458559	363533
168157	126642		1055331			418210	98303		490	1078		1980			328595	49680		571080	299218
700010	135182		5126442			278212	106379		2017	896		757			129130	81120		389118	732355
157856	94449		6213689			547834	145085		4662	3355		2141			338982	159048		144254	236554
356195	86520		1265894			229736	78449		626	1166		1588			749747	392936		759675	298379
528857	132480		998892			213359	282147		1417	1701		761			914383	66654		195121	402553
230045	112623		2601977			432745	148650		1101	996		738			548430	33284		335303	480270
119188	152218		2309356			495468	66813		2886	1345		1060			204803	69696		1179570	436064
185468	116501		1945711			661032	75391		930	1061		906			902269	403740		291157	565051
107032	182680		214303			501201	179277		701	658		3772			724717	82134		1199284	926867
335709	81353		1380088			795524	157745		1240	745		1518			739306	133848		986365	162651
501537	107771		359888			182706	108395		615	1301		815			295619	495012		1543305	763215
261468	177081		1140690			289703	163030		433	1568		1014			406203	729148		667399	768845
1459080	105089		4690199			749955	138583		510	2346		2101			823802	296296		231771	165462
463708	147945		3966806			598972	128846		734	1187		1418			730870	76546		270518	462220
91207	140661		732116			303951	73084		786	964		725			851564	76072		415322	273402
299253	203740		2572873			420392	102362		655	1362		1470			120038	281370		451017	286643
650422	82257		6320297			343795	135679		971	796		3249			1035428	188530		1085312	397666
409856	108283		3179174			535960	71205		866	1631		1013			87784	32034		1065656	613209
191145	96130		2796868			279914	116223		463	896		1332			100919	75690		591532	733627
762201	97058		1021872			188052	69730		936	754		1288			1345679	57088		2441494	439384
191303	109450		5414416			217079	356138		1103	1752		1156			543723	563156		200200	199741
189375	126883		1873466			323252	62620		604	1064		1146			501917	36414		332646	396653
164583	131997		417757			239165	133220		467	760		15267			187536	93942		2445084	501410
1597738	148787		6599706			224886	143794		914	989		3498			177108	225196		260139	319884
191103	90287		4671822			334719	102218		799	669		2114			130697	187684		535285	119704
1381290	166893		1728141			797939	75879		1136	953		4489			553120	41066		207404	158849
914912	130713		219075			665402	138969		2119	1607		2514			240743	42720		138638	174598
661563	109369		542181			403127	327798		504	1381		1020			266588	977952		311390	720702
846801	85048		5557744			406511	66958		695	729		4987			81604	245356		182348	195819
189677	200801		6298165			586802	114554		767	1491		1285			453141	317604		2549115	311907
222664	103684		3912368			306913	109542		453	1429		745			84888	66930		629344	264855
171627	96872		6428237			169702	164141		974	989		946			390265	32448		1670997	333923
280689	88774		5012459			477720	198367		1198	1525		1127			209559	93024		464261	166151
251016	73318		3388459			800875	104934		468	1898		1049			139647	232572		587736	192343
239625	74735		4217994			185059	78923		1218	831		950			216051	97234		326313	451254
246892	46033		2576455			837968	97489		516	788		1328			693270	965042		1260022	158323
97922	55588		640728			306630	182275		513	894		4084			123192	139232		624322	509450
234995	82295		477418			294905	746462		796	792		1698			217396	948490		180076	222613
216723	81900		3607848			411666	278240		656	1068		1461			127502	32448		173057	163070
96371	59054		4288739			248875	519544		2316	2789		4222			104867	183792		1107056	233645
1974064	68066		285381			392324	118221		539	1161		1192			817293	194400		1440208	214031
1071517	136507		374170			785391	96260		1747	770		1909			620043	53130		2710050	174715
158672	71123		380103			473089	327228		1626	1366		3048			81676	147456		5163758	179520
246157	59033		2108415			804770	92029		428	1676		914			218494	313044		129249	246368
187645	50481		503590			337767	69565		1402	947		4851			268760	509646		183554	276204
168455	100035		1156802			165426	72649		944	1085		1007			111761	32032		1543488	183200
839073	174336		745400			380998	1124784		716	1192		1929			94621	93312		2307332	171177
540861	48991		1161082			708838	236492		946	710		6065			183608	164576		2838674	224361
692156	124397		3838204			312544	134261		459	1972		1853			169686	1019526		366515	127975
113675	55139		914602			531560	110627		1096	901		3353			460267	188420		3820282	179589
139180	70482		338905			253283	448956		1980	1363		1164			409668	513410		622529	135339
130212	94785		1011312			368017	723202		424	901		3473			226094	112650		920858	229144
444801	52762		1416302			304215	61659		757	1163		1474			100731	312196		155980	415763
425022	93630		5371126			171588	229233		666	879		1232			381876	151838		579280	270384
136096	57505		1415202			196462	132737		559	1149		4349			117010	89780		220962	124133
403802	55876		4698778			315088	313425		556	1332		913			275948	44406		322019	310061
131608	136342		705743			568213	138000		668	916		1103			70628	102720		995982	261884
1168916	160207		1297365			201271	133304		462	1171		1877			131565	110976		336501	147217
618418	70640		1890005			381910	464419		2141	1385		1895			194838	240910		173589	404560
159240	50345		7509494			325268	74590		1588	2242		1521			72331	138602		594008	316364
537413	77185		14569341			471474	155447		623	690		972			105253	68450		1224358	148483
244723	67761		2658938			288807	103273		690	777		3060			273131	303116		1176405	205797
456801	89795		5329272			685976	149163		570	653		736			155924	114482		2368577	299812
165629	57571		4365697			740020	227652		407	2283		793			518183	66564		584862	220962
665032	119746		1619197			524748	176229		738	1358		740			158932	33488		851644	271376
1255699	121350		206601			179994	156105		395	869		1323			2725257	67512		854826	172454
209771	74235		3420253			245780	256344		1060	2107		876			133642	181126		825791	218377
1892962	57023		4375493			542759	180853		516	1796		843			272659	304952		550093	171265
683455	65963		2505049			2383825	112052		568	1670		996			237480	105294		113446	172801
683229	104362		222398			255192	274342		907	1389		1167			498077	21160		346785	143387
491606	82443		3812652			2033777	73476		906	772		1006			1859820	68480		1870159	126840
607919	112143		1822464			271433	194197		457	999		737			995244	116432		10023390	147321
237372	55446		2370930			415381	339588		3772	3572		763			337398	49664		2275100	140619
201088	68444		4952211			381115	138727		1518	711		1027			1612263	409962		214140	202946
354148	101842		3096989			2428242	153476		1493	858		2189			1624081	190138		1520964	255965
370801	88816		715526			369959	82578		1014	5569		707			403439	141678		1823054	215160
1358561	55250		744351			1194875	98727		471	3342		2430			118077	106960		203567	241430
769070	65612		257076			1003503	144111		581	1907		1388			1635516	69936		201767	138990
125042	48691		232004			1546801	458665		649	1785		1030			1042337	68120		1274765	342621
1399261	57775		448399			1137315	226585		2101	1322		1020			878364	56644		1387304	691389
271923	89991		483803			222411	137649		427	831		875			1833741	53664		126205	143733
602619	68444		477742			227526	187841		1418	790		1326			103112	16724		1049389	363979
658872	53787		1728344			218241	84250		725	2155		929			263405	38988		135542	357295
1319983	118846		5285370			1172310	106536		1470	1028		1009			659749	16160		682618	313612
1690472	83698		345253			1542778	226603		3249	2953		2484			896604	19360		1478397	158519
2140576	59563		2077325			378786	117881		601	764		926			564698	22360		3789967	790748
392867	71677		1047207			1203157	282105		1013	5218		1704			1562253	19890		364219	517565
240390	90354		303118			1024097	78260		474	3227		1656			2088230	14136		125783	263836
202103	66846		1038287			506365	99063		1332	3488		1025			1851201	149574		683160	202470
256912	72771		1079668			566491	182006		1288	5716		1460			665592	25206		590056	167303
342987	55242		4702814			3746360	71327		1156	958		711			689848	82082		610038	169582
285170	49036		2661004			1050229	96987		15267	2240		2702			486560	105600		129177	97105
1448281	51717		6363986			983976	102755		3498	6636		909			523107	36480		138776	110249
1371752	48771		8981524			2282944	267106		527	676		896			133659	37356		1083359	172068
682409	85970		604153			2337896	145836		2114	1549		1489			161561	157558		509414	269568
2575367	69098		1780838			1085293	926167		4489	6059		1977			369513	61008		1634671	123210
329018	57874		4179353			1233155	1308120		2514	753		775			122878	35802		1949708	506124
158939	73878		1382991			155693	73531		1020	4161		1407			103487	50640		131527	538229
582339	80541		876982			330942	87558		4987	1258		2063			285530	43806		446373	133583
1270817	104957		903774			183678	87417		1285	1138		1264			178177	74496		3920311	265882
888641	73238		2146894			1193353	64095		436	1932		2089			2010217	67654		278549	213550
851101	47656		512370			314525	60221		647	1110		1660			673246	53816		369450	488236
1166935	71156		4616239			1919634	131870		745	1308		2707			204326	75272		1466538	305964
214392	58598		1804586			2811568	70658		431	1364		939			152469	34132		825883	122778
153135	139050		833826			1978116	218528		946	1996		1796			524181	75638		1799809	315393
130983	61711		4549474			580520	65684		1127	1582		1086			360625	163804		290632	775766
256934	47138		362557			537300	114814		1049	2821		2070			552260	19008		410446	118986
699099	69613		965107			542177	190748		440	886		777			351882	27280		336789	419656
327108	62438		1745736			1116187	101501		425	814		796			573099	28420		6963992	162352
255571	57929		889571			3465040	166962		950	994		1121			1546797	50960		128707	378504
1585751	52560		651620			2371706	114413		463	811		1090			521678	27812		2238280	232682
190123	92907		2225609			191122	178338		1328	817		925			1921067	34224		149900	284022
521569	64919		1904328			287230	83370		4084	1433		1231			1530296	57120		387281	791073
1036317	76697		325138			788909	84805		430	1000		830			720517	148658		542828	267039
317765	48544		5851796			1929477	257747		1698	2357		916			218112	54202		852076	422333
177522	49109		4058032			1440463	123388		1461	1219		1111			220940	21450		227728	413617
222259	49201		3733524			1021743	631231		4222	1027		1237			356432	33708		230924	902751
286898	49400		236712			962341	185258		1192	1244		756			1260600	22848		197958	425469
626732	50866		3652797			2370895	125738		1491	1316		878			506818	44896		2249794	456358
505954	52078		232847			1299710	115643		3048	858		1292			211460	149426		730695	233764
237163	153217		4781157			1094349	89570		914	2078		1067			300746	133866		229827	130081
350956	53548		3376631			1112359	63174		4851	2037		1137			142200	92688		727269	163093
242520	82574		305631			1298805	111882		1007	869		773			181092	89854		753265	123692
665549	61131		5165663			1349415	122941		1929	1172		1165			901659	57840		186927	129975
233691	53466		6322298			186701	130031		435	970		3143			1792770	35424		199691	554440
1742059	82648		4535523			495409	142703		6065	1083		2926			515450	31360		347170	222448
257657	52906		2386333			1478555	99304		1853	903		1488			190664	70290		144824	355462
681404	54964		4298922			2534006	193794		796	851		2263			498747	105624		2204760	119290
102522	120590		3868001			380661	98095		3353	1395		1076			1183840	53360		685048	147816
146178	88755		288620			1653388	172989		470	969		1286			701052	131868		345469	362428
134141	119680		2444244			741333	125625		1164	1661		1967			495765	338782		511148	103579
456548	91710		2072844			740344	64558		599	671		834			183914	53592		240599	199188
485985	174446		298963			1716818	156018		3473	1820		1065			1094388	28614		1084143	159249
885809	137321		1796755			1358994	199271		1474	833		1940			233931	78448		1295749	141868
633889	114469		381756			1328302	124984		588	1049		742			1515404	139436		1655770	414703
1176948	262975		3297179			161596	162700		1232	986		825			107553	32490		540244	477574
498225	130250		1628400			709676	517110		582	1406		715			140588	519840		564344	156435
608660	154192		1299769			752348	92993		389	1447		1039			609595	116482		334582	211090
595617	262733		1769947			157673	147550		4349	978		755			138366	103254		431738	460679
610543	134435		7551091			155510	65813		400	872		1595			219720	50960		344582	183084
119740	90669		1592207			194132	95488		913	840		1331			162739	18318		328193	878515
311967	188930		3791224			331472	215738		468	867		1095			101062	40194		523753	116117
979431	108917		3241110			394101	231084		394	1764		1319			803708	53582		111790	95350
219938	222135		3168976			350937	143593		1103	1213		2024			536051	263054		333799	174459
214212	176941		735411			506731	139719		473	870		1210			412952	104430		256818	138395
313193	91070		999961			1347442	93422		1877	966		792			107455	55214		759732	155984
440975	123046		338148			278946	62287		427	1044		852			233330	412914		345166	98402
540349	170713		2286169			1361859	341615		408	1372		722			962566	128164		626093	107440
2505352	97039		206457			632612	88980		1895	1043		880			355392	111556		498715	146941
122502	154405		234212			1056610	103143		428	1401		774			764335	318660		138089	262609
164917	145591		2178547			442599	77941		705	1396		1184			436544	83846		656864	114855
130531	100371		724015			253636	407125		431	696		764			334236	106398		106219	152191
668273	153541		1653947			620448	91263		434	1281		1111			479747	79952		381368	252108
204253	109514		1220172			1184164	116825		1521	962		915			1035109	63360		347175	224380
895173	235824		3426644			332142	168018		972	859		1396			115484	28226		246297	340332
706366	91308		3193744			175554	65957		3060	786		996			363082	125156		119463	197195
340889	83052		4558883			1643469	100241		736	638		1241			249620	440830		194584	460958
605787	102128		1344436			767349	188890		793	1093		1726			482218	31136		397141	123945
718719	83137		1325362			545247	106800		453	1232		1085			423315	458004		1129966	291873
460886	89917		675540			340471	97604		740	1622		1056			1195450	51206		360525	197552
226914	102158		4226702			594371	135558		1323	1289		855			314232	761870		125171	135609
4159147	161537		267349			423648	148112		876	974		927			746783	319498		170464	93584
389596	71684		410407			859023	151252		843	1602		1780			988175	139262		194999	207962
443213	161788		878335			235473	66567		703	926		790			213581	143694		433994	281883
1387685	88337		1238112			423242	218323		996	1018		1017			740794	170130		152742	715281
343020	80378		638821			903571	152465		1167	741		1066			1354864	188646		225679	120698
254321	120523		1403464			679675	62237		432	1364		1322			159001	154938		862492	1258567
162710	109895		1542931			666081	149883		1006	1069		862			787118	46624		467084	315257
344658	69494		376295			332972	134660		532	1821		1325			110391	137286		408537	1016091
1144686	265078		836594			251826	102968		737	1553		1686			1341921	47096		494531	196165
140725	83599		756639			359702	140861		763	1232		771			477522	29008		174067	682640
160414	203049		2036612			260553	194037		1027	981		1117			179639	195568		287884	226210
4078837	125296		2358200			367585	177855		563	802		1067			680613	166656		249838	190168
342120	101749		998605			244610	63098		2189	874		910			1532576	87912		187252	870043
861150	79779		639610			831917	93854		677	1100		977			111162	25000		242410	891886
223069	92124		716992			354677	183395		621	1036		1051			209440	224688		319936	721181
127723	101376		317261			252868	61948		707	813		1399			449146	184802		214842	720948
787937	130743		3886298			165411	67844		834	718		2165			296686	94864		142498	611022
141509	78782		1084876			695788	74001		423	837		1158			756040	103952		170937	174065
170490	67904		3272469			378852	137877		2430	1220		2349			542505	473888		137756	371026
137345	109871		1566339			564864	139104		479	765		1495			613448	39186		164558	292544
481342			183344			284654	144137		1388	1007		1643			289745	264960		400966	154143
390016			1976819			315208	69917		581	908		1369			209429	71190		723984	621860
765877			1800019			220727	101231		1030	1133		1695			627402	109002		341993	439596
416348			224526			433513	115577		792	1369		983			266716	374400		166959	502022
607386			380003			431839	429518		1020	1588		1018			129868	262502		258513	317084
617750			455201			222253	184503		704	1032		742			106324	90240		304289	339256
737575			1471558			510844	239055		875	974		1853			764466	21344		540362	152077
432364			2860925			626228	313001		1326	744		1057			506248	374400		217138	525190
112390			1210839			710389	116303		657	776		1858			96709	122252		476829	176908
2030394			786218			492157	270053		929	1176		681			234608	191924		233639	293763
502718			1245043			662804	90935		678	1073		3000			319154	62208		216537	1398335
962843			1653133			775386	505938		589	2452		2411			158574	63074		169834	1151989
220184			1259064			683290	244220		533	1067		1740			194867	380190		741500	518552
155184			1361606			263424	195392		1009	2517		842			280601	55224		502102	304656
102648			380013			468854	299998		2484	2706		2906			1133117	76830		218379	426534
391050			2354463			1549050	78591		926	1087		3259			104982	198528		1552089	1073163
786885			2868102			235011	167898		1704	2553		1114			171819	22090		632826	364943
1307128			2681744			311735	444929		403	793		1025			456793	60492		399544	702532
299280			661030			517804	350930		1656	1724		822			532328	91394		573023	248848
158919			5034941			197008	268613		537	1100		861			269072	30030		375821	716151
519789			4067218			1226262	109173		483	1132		3183			170514	591886		318689	441829
1005048			214231			223985	94423		461	1397		1459			904568	599730		187129	1312340
612580			1441424			320220	151837		610	1230		1256			151980	175394		189322	315862
408362			2586449			804589	166896		1025	1528		1342			805407	77120		297020	224628
272741			502582			284603	69534		1460	1137		1127			131371	357980		115709	382156
187921			2296872			322832	59634		711	808		1101			235285	99540		186837	190615
162285			1240239			491249	84575		500	3097		1305			257320	365562		228585	351884
467403			2797846			475039	75460		413	872		1218			774719	43680		223865	318793
399948			331596			257734	159259		2702	769		826			160792	160994		483094	360813
98317			535551			493879	85076		682	1034		933			154587	103722		112077	495805
350099			4785865			464413	83126		909	712		1008			289644	52670		240611	636575
93922			722228			616645	340441		725	1117		757			426636	235220		212834	1185591
294861			1633849			318281	75351		591	856		952			138228	854284		784738	1196711
211527			275404			491981	232405		1489	808		1934			355109	180296		136925	379573
120449			4320225			760270	313424		1977	1234		713			480249	59360		316097	415271
234152			2663265			198080	143912		775	2400		941			387561	125692		481062	238506
971078			294798			221441	105935		732	950		959			224245	19184		246863	370260
166604			264349			872240	315380		1407	1642		794			290664	102452		633277	559142
619030			1018622			185406	105005		2063	1158		2024			353435	166518		525625	500863
171701			854541			235120	73775		591	1324		1045			685852	40602		390213	376924
382618			842367			459731	121986		1264	1373		1231			144691	611572		182057	336045
265558			1214945			1155614	124000		2089	1623		774			704614	307242		374585	344356
871979			1575747			220053	94017		443	1302		1239			122765	76682		147747	299811
719738			206514			990711	138959		543	3388		1715			259461	105340		121512	193579
1076113			1756231			526086	194848		598	749		955			155350	127680		398433	788368
198073			1959815			487912	136327		418	2687		1439			111286	115216		159106	506316
110981			2175026			863270	115619		503	962		803			621079	89278		558670	2021755
453426			243471			815879	136686		1660	3441		1025			1043792	78084		465761	1803104
104647			680355			248251	200326		552	1200		687			173020	345876		148641	822555
643948			1641158			211454	300584		447	2019		2296			662407	87318		192510	239277
605106			4728448			145551	106153		2707	732		1439			170158	20070		235079	636650
120238			2946243			215578	133481		939	2281		824			371505	102172		662515	185222
155594			1992358			505084	80765		694	2165		852			613331	327356		664763	763372
776775			2422485			239495	78915		1796	1260		893			385209	110976		148016	205499
103497			245777			192773	191346		1086	1626		1106			308967	140630		154982	336303
672577			990301			955925	112522		2070	1367		1223			435792	135792		488796	322058
1271421			296429			256343	103325		666	976		1440			610803	233510		375412	177717
410544			3014083			601244	293737		777	1170		1877			762413	94466		157395	515707
682548			430349			229802	129796		745	904		2534			700397	70006		129396	548637
212474			2443867			185642	156347		796	673		1767			219918	79466		624796	249185
291887			685579			310194	60898		1121	1213		1064			336073	359098		200090	436333
579383			336395			471596	150126		1090	2629		1054			405978	69192		338004	210282
640185			2513711			325566	407793		535	3083		2162			231830	791906		569192	376697
808204			788791			379308	112587		925	741		856			322725	39386		224958	419861
775912			2003668			596261	193475		1231	2223		2087			470368	188496		162031	237471
827575			574144			759937	84664		830	1116		1007			539831	49280		118944	442539
283380			253567			647259	101161		532	1010		706			101729	28514		175139	158201
201873			482996			158927	149621		493	1152		1097			760638	72074		244258	855955
108108			1773388			244121	303895		432	1008		1154			130589	70756		469389	672384
642666			311539			345826	127080		424	1252		1646			451578	34132		286029	382940
361711			2323837			953053	378028		747	1221		747			450111	516258		1496281	333238
353901			1026949			323940	124501		1111	3023		2161			251564	32034		677509	813721
376374			1207653			289160	86890		1237	1564		1022			275128	97156		303162	209800
815052			1169263			164716	95230		717	2023		1195			293582	96778		1271653	608990
94287			1480400			629474	272814		756	1140		745			248864	165394		501917	461079
640770			206702			323554	178656		774	1623		1478			292282	210944		627213	492195
90260			1179828			201025	83121		481	2851		836			520155	25806		246944	275402
427935			712580			664227	173529		455	818		847			463159	194378		136533	236400
365018			2278180			153231	216433		610	724		1064			227117	39444		859058	261994
177194			4941335			390792	63312		537	679		695			224216	39674		169424	166228
146372			653664			182267	196669		878	1094		2836			141745	23232		391812	216007
194949			4939302			1017157	398812		487	1739		1904			203967	53868		486380	794660
129914			765632			244430	140160		576	1987		1988			361530	48464		110500	280605
214022			976362			1416512	98950		528	2838		2550			1214290	20976		164936	185261
180553			973528			511878	97968		404	1806		894			254916	56882		332435	318438
313286			771117			468312	189353		472	1004		824			239745	383610		141977	325621
484028			675531			456109	320462		486	1827		1068			481068	31212		171400	274871
241775			583203			171919	141392		1292	693		2684			281537	122408		246051	278309
196449			1264026			383849	195824		1067	758		1634			1085394	53130		191842	247383
149392			2066035			1048146	265769		1137	2649		1567			455810	100268		320347	308789
2578826			1217915			218041	177798		606	1062		1074			95094	33708		530455	270435
236157			348436			697056	167141		773	1204		861			1255360	70756		217871	287088
267212			3267081			218084	191872		1165	1568		2450			334771	43680		106921	1018724
280020			4025032			817465	137941		670	3727		989			530678	48970		1175299	696423
208387			1061733			226876	299234		795	780		783			264720	168480		974998	325304
300972			382840			165850	196005		563	1038		1092			837947	343454		315241	303148
178885			204500			314079	144604		471	1737		4186			224919	64896		1517245	397871
103580			245612			213980	308406		520	893		1457			188895	38988		1704958	594925
107643			1476155			180008	193358		408	1133		2920			321271	17138		508529	153607
170081			1876227			448173	117743		469	1522		1114			138763	70756		366263	534864
271912			1468197			536451	220784		879	1839		3591			196529	53580		318778	582289
261056			3479822			160357	96002		3143	1439		749			121169	108540		384433	298027
460025			3658443			343127	73561		560	1580		4390			118645	53574		460164	565058
438660			1522272			383927	203757		444	1034		936			126287	88976		178037	322137
221259			2148053			549904	457964		2926	1272		3089			256671	93960		492051	256371
196582			1674454			366898	313946		1488	1575		3469			164447	101936		107033	503825
355486			3233004			281461	93917		425	782		670			241503	33222		508793	229608
116765			1856045			244380	263903		494	1262		1097			130944	273060		1041659	315398
121320			620412			212048	77653		475	735		1671			405608	492936		1010630	251244
170819			211878			225571	86960		710	1078		3994			205723	528042		902807	162437
205180			1112546			321599	124096		702	1343		6489			627295	35424		1233790	830010
543171			749659			154418	235182		764	1333		2277			200736	82840		1273883	210035
894406			270932			1835607	187106		424	737		3444			175595	21528		494362	694056
460894			1580549			831873	398872		568	1785		744			132908	63364		317815	467148
214887			4344725			524014	74813		2263	2023		3211			332058	74898		327628	481918
329049			1911798			237739	287514		1076	1425		958			430959	50700		791433	472087
459777			2185574			1086018	159428		451	1294		1626			273955	73008		433171	237456
392381			1706651			502187	81277		604	795		1196			131358	74240		230362	318012
295232			399899			755109	79038		389	1125		1267			113408	501694		233583	332074
119753			779605			259135	101881		451	818		1319			175524	127360		156122	209159
214505			1274130			222698	89213		412	858		1587			666718	95654		447776	202116
212229			236763			994611	96106		482	908		3570			107315	100650		154515	535494
164728			2194004			599178	94547		689	1778		1675			509368	28514		363019	360802
114125			2778508			1938362	77108		538	1078		1083			115817	19360		779308	445329
616683			1207143			905711	158139		1286	2396		1258			213190	49444		1657713	162493
250203			203667			356328	100915		1967	1884		1053			541504	99448		306264	328783
724065			195106			803531	105397		834	901		3802			98505	345428		1014159	257877
322161			987669			216844	186830		1065	844		3298			323366	218002		192014	113855
336908			1838868			638140	337660		1940	1026		2290			111736	120288		535051	238403
198006			215951			750346	152917		742	728		1567			106806	27040		2974056	193968
261106			1879278			938946	119829		825	912		951			432247	29592		401063	113498
137493			1317872			586279	77611		623	1670		1000			103168	80656		406200	147091
193695			3400497			2333187	175492		715	1266		740			323661	161312		1497755	343607
208633			259515			1512767	201628		1039	1066		2544			470132	54756		1218977	296475
320802			588087			201956	125419		571	1259		872			154857	95922		440598	171812
488696			224004			847057	98753		755	1899		1547			396734	214622		389890	518996
372842			1462294			301943	102240		429	751		816			499641	34204		1668297	440835
358022			209324			1307778	71654		661	833		2026			334614	34400		583252	345714
336816			797959			295717	204166		559	1086		1573			210707	42244		484797	122937
489183			270719			341055	90382		1595	1098		1903			502690	21344		207328	94066
146154			3555760			198664	182623		1331	788		7078			187818	67744		2391445	432797
399417			3426153			1615525	128306		408	729		3404			480962	39690		159873	168655
235145			1456726			229933	67384		779	784		1530			112278	40704		195040	103384
351811			505405			1213959	231637		756	744		1232			166769	81778		583874	346348
165874			694307			795328	197768		689	809		3706			250463	480350		742030	376551
162687			230905			1220298	93307		600	745		1129			167485	219820		1790751	691489
169784			2620783			988644	112237		1095	829		7004			1408605	269864		217455	435979
235976			208365			222766	88460		507	1030		2100			171442	53568		1468840	198228
119323			862301			955304	83084		434	1465		1036			160791	81000		434224	181098
124011			476563			1466159	206150		1319	1686		5979			231674	197606		237402	145339
406039			1399671			1585086	90020		2024	1025		1435			840247	79242		635883	311706
159423			6217970			1717504	145761		576	803		3119			185110	161040		3362178	94111
323737			331172			2009240	257842		1210	860		1073			159257	119566		696916	118514
313807			196175			1725327	61589		792	1549		2067			830080	384228		1760425	343370
358496			2736364			1775811	127713		509	770		806			260321	103888		235695	270120
333252			518860			2132943	128012		852	1083		1231			488520	275070		102302	89016
285975			1577028			371054	93618		533	2765		2666			419657	105270		496393	156385
334539			1177722			1220810	71317		722	1208		3139			550342	92164		1347470	127890
794349			3352109			2008095	159075		401	765		707			1315948	134848		472810	175729
355015			1188683			211867	143350		880	699		9172			464088	30030		571179	174822
230352			2420622			216958	83237		453	806		1189			92180	93314		1223163	364148
120076			668119			248506	155088		427	1009		804			169349	93986		292144	378176
193468			353932			1308226	80026		774	1741		2872			98368	342250		163680	144939
204304			1415794			216998	169138		471	1006		3658			398067	51552		1364139	161948
817796			358598			197218	204636		1184	1136		4173			416453	98802		1164560	441178
871977			851706			188639	81986		764	1034		2457			318103	298530		1206973	140160
266293			2277343			791467	131711		1111	849		11112			142411	73272		1491479	896189
112330			1612120			192904	280108		499	946		1758			142967	398622		1240479	107184
1203414			322772			1031804	283424		915	1040		7105			97850	478274		1347073	247209
129881			2032083			310439	274668		749	1701		691			153983	118420		1204543	122685
589424			188397			627366	253477		615	893		1790			150667	63042		195827	135256
295309			3062096			1515469	140836		1396	886		1617			95694	395032		1318151	117353
718015			1054295			1217766	191188		996	694		3228			691907	89786		486866	270661
333647			754318			382569	195351		1241	634		9454			332729	43824		304383	254092
186761			1316050			1650699	84109		710	1036		4105			252244	263580		509258	207579
111069			492896			828827	192482		1726	1998		3763			88753	270512		1618678	185783
425306			824297			945469	258651		1085	1040		5158			164688	82082		232585	370292
262329			193162			1647855	137783		466	684		1977			127177	255852		374163	169965
254544			500055			1483376	143955		497	858		805			198554	137610		1207793	247851
538789			1671082			647396	170759		505	1178		3808			458634	411342		195839	128681
447873			205794			206498	134661		1056	856		1884			265451	125888		823376	200144
170626			3844335			1197645	185925		855	1590		4058			131869	58064		361473	251150
172132			2313819			935781	221302		628	608		757			381504	94176		1008793	722495
251255			2540976			836696	78781		1705	1200		1518			219560	43032		708327	187395
401330			280674			570341	209960		561	4513		7259			323290	41990		1635221	166714
281507			2851146			843286	199638		534	2381		672			197312	265720		1200345	123444
301595			1627087			1646514	75207		417	658		1243			467912	95450		494990	1057493
488385			1599931			1338727	155591		465	831		3318			248444	48386		853487	160429
595891			1050092			173938	93057		444	745		1785			661443	69722		925354	880727
286120			3206457			875399	127252		516	877		4622			266597	143218		3182836	132446
147873			2664694			477050	386288		927	1214		1341			291033	87920		867534	360576
320950			4834838			216149	80525		516	1461		2217			1920126	47058		1163443	823366
293244			206056			978627	131173		1780	3364		1661			147869	249310		390803	689948
189317			1138298			292305	216211		790	1396		2367			229000	69312		1204229	188106
346536			797980			903514	225643		489	764		748			95065	58800		1230152	517850
147052			233233			1845246	439824		581	726		760			141849	94694		588155	432912
328424			1714963			1093274	115176		798	670		1318			134743	290162		682586	288407
170167			811123			263650	126574		1017	686		767			162499	119246		905501	117758
526194			1697342			862162	83215		819	700		1522			415501	196248		604424	356108
110284			2894788			1203862	303076		1066	867		960			220174	76072		870048	205593
266950			1104052			1887774	719796		1815	1048		1294			834180	131718		460610	134688
202725			280564			538366	221710		703	914		1065			719105	50960		545747	224550
300489			615097			1006989	147338		1322	888		5456			152681	145542		290835	140770
219352			2981309			822388	111507		505	680		1200			278425	339560		414348	322710
659328			308010			566753	673631		499	1082		2667			490900	124652		278850	467578
147797			2383813			755057	79852		1402	984		1499			253215	304514		264777	737011
118674			1379981			405936	118817		862	1177		4803			1243012	144770		880858	346098
469501			1103881			960185	322840		1325	852		4279			1066526	59360		980830	443919
395775			1210571			529480	84188		1686	1060		7501			2452184	53598		2837372	111931
394439			813509			592639	280057		392	1130		1572			459197	177096		1217320	141481
259250			4776448			1345939	946446		649	658		6227			748355	412164		263735	127447
239684			2050867			1667033	253213		401	665		1987			107329	169312		558469	963306
293989			2982784			881816	91163		771	965		1467			104206	40448		382307	229224
285764			772481			1341156	349581		1117	712		1466			385908	1536080		292931	563203
123398			1528942			382651	90901		1067	1609		2181			400191	99856		679224	220754
579538			1529458			246923	125145		457	1999		1246			157013	789390		716926	505996
161734			1469627			873468	113579		454	1068		808			321036	132132		454852	132074
582071			651409			250827	620112		610	708		3516			332590	57132		269288	150054
214668			1035295			190609	879731		910	791		2402			102439	116622		519159	463179
153533			1494206			435848	141635		501	1570		747			181231	207480		184944	165310
247258			942571			255830	75241		681	1390		3134			671045	71570		283699	181673
213016			351292			798549	96146		977	1294		759			87327	63364		1867410	151940
117752			1269125			547422	268436		1051	1102		780			115840	356598		450049	127489
405831			2051336			241317	185606		702	1021		1240			560436	123234		1007448	274551
106898			592701			186262	95708		1399	2457		1042			331502	54312		497450	396858
185191			2817661			295707	155580		639	981		1267			689255	528042		1340505	109154
181012			795669			437332	101204		2165	825		1616			1898314	308512		629609	249468
559303			197030			677322	69728		403	869		1219			92563	153918		718012	89224
126789			250186			754875	105155		664	847		5950			676447	207264		442748	242494
1216321			2964542			550241	101482		1158	947		1158			161891	112970		928853	326466
433671			2622988			747276	128015		2349	1121		4068			183924	278004		297518	135040
257288			316135			406444	250511		1495	763		1309			231681	905574		971133	309502
642420			2747526			237904	174446		1643	1835		2402			623168	52272		321092	761581
960028			1222758			1076053	279460		607	736		3567			143972	85176		199230	82393
384744			408665			193137	168684		1369	728		2605			444126	54760		1017131	259103
401461			1348427			275371	137716		1695	633		738			95087	128354		315668	156815
238981			1574495			2064829	199979		465	935		703			138360	93888		648407	129179
509989			2623445			1207037	68829		471	675		1327			813380	43824		275169	420890
403756			443943			364876	71844		557	1895		4718			209548	147920		335581	253120
285650			901653			672146	80671		983	1953		9593			1549295	2740316		302978	136011
227947			553615			653824	119422		1018	1795		2017			825340	86358		1035760	201119
502503			1593411			239772	289236		656	686		1013			395911	300424		665980	113575
550586			230353			663429	208482		645	967		1127			424060	202670		195212	95075
366440			2427221			279916	89601		742	736		5198			1546422	76366		258491	337754
111700			343960			630133	126879		1853	669		1779			820938	200200		176763	172283
213393			1840382			1236658	90916		1057	893		1350			1242663	32034		332732	254225
888793			1243739			249682	62271		1858	592		1120			93968	156242		188801	133865
204934			2495676			329682	157438		681	755		979			109685	546866		503987	142745
149257			408182			393845	185459		3000	718		1647			295425	76664		824412	234280
151818			553055			562033	109647		540	2178		895			231265	73440		318999	275339
1285988			1566380			737876	147322		666	1526		917			1872917	54562		362220	529365
325358			648039			368343	414944		466	583		1704			146481	177608		840888	108545
416964			3172910			451203	141365		2411	1615		1148			620925	1540424		229999	514069
181945			525473			606610	359745		939	745		1107			293868	50438		933349	326157
580553			2349699			493938	139652		1740	1846		908			194012	55056		822472	266750
233361			1168651			406224	172175		842	990		822			704493	84100		603248	338935
384122			3279164			400360	111377		2906	2334		953			627824	97920		246578	262291
166611			178111			539377	218157		3259	885		896			1508341	57760		328129	144045
122472			2257792			579709	351140		418	1305		944			217675	79210		257363	147393
460931			1487780			413832	98174		1114	617		1221			322752	163210		480400	310918
489806			754229			1040067	65800		1025	2816		1176			865162	217622		391172	323722
457111			3095266			194237	215944		822	1699		5057			432803	79680		386639	112574
432412			2017744			1236429	59924		996	721		4417			1307710	657904		349191	128636
406665			2533990			321692	163176		462	930		972			558016	102756		719686	296043
347832			1390360			432944	985990		918	1449		760			106925	238404		390181	99121
237192			700807			245499	102717		896	1184		3456			1435240	291962		337327	87973
344881			2881277			391342	161419		695	663		863			1503528	104270		408408	166256
198297			1415601			631297	59849		574	1031		700			205061	98910		346678	126677
119160			1737683			499958	428740		563	1036		697			328388	319014		293651	88755
781663			1048909			245935	141100		1127	779		1238			533486	206450		367348	116292
142055			3713000			780880	94513		411	1005		2001			158337	55352		972615	120261
483902			939909			561565	102598		416	737		846			97783	86730		427853	575017
421912			287840			558037	85106		559	636		1061			505503	144160		312279	104502
823093			806208			212072	162737		728	781		810			2142702	288316		468185	117074
249363			438709			204090	121582		615	1270		1059			3656267	303492		212325	290312
475620			1040490			384060	118426		975	626		1675			694025	355560		284887	108548
130029			1220192			330582	131262		1305	984		1481			447023	216044		259046	431421
246753			256388			377781	103231		454	673		1192			243095	65712		204722	85004
453599			1531747			269570	303240		487	1216		808			262652	173828		222534	421488
284359			232428			196943	128028		481	590		1144			1653939	194866		1348195	141147
112511			2430784			283868	87209		518	607		1093			237999	117306		809613	316129
104327			3864691			595297	155063		673	604		1900			1290146	78498		1049047	256193
114272			1820379			244369	152465		461	787		884			2450727	101520		197276	134074
200550			1968677			541902	96349		445	1993		1965			358788	125452		1077010	246262
780667			2843810			999325	78144		710	747		979			423370	286368		329173	103778
655432			4988717			719268	71381		601	802		1126			207801	67484		190979	296694
775009			2610691			210859	97341		810	742		4088			514005	804756		1645176	345803
755815			1391404			512788	201325		565	690		1773			1067443	45426		538553	261664
959725			3227936			986464	128915		757	687		1130			1876168	66602		566164	156238
550267			5577543			195900	148740		952	1054		1450			1115780	67976		3611635	164199
263969			1648502			293543	180051		477	1448		5113			1025174	689488		594782	150381
465132			560521			341434	179799		558	909		705			2150214	138776		655182	303450
721208			1422686			314798	209460		487	708		810			261308	134456		536943	160554
305887			945045			408161	144673		1934	675		874			783683	97560		1783172	131794
452016			3508246			255588	75169		443	823		1120			604607	361986		434945	256826
435668			2939124			251694	67077		527	819		724			173127	62250		950396	323999
219072			316222			350640	134294		941	783		954			219430	102530		335878	86330
657810			2060829			230265	560927		715	1141		2152			1555050	97920		350798	301807
490739			3236660			277496	139465		709	987		1712			263321	186624		207207	338367
1000947			2265748			190199	74832		524	1437		1249			2248606	260822		421561	95441
726380			938894			259901	239880		794	1035		2352			1924424	111890		655357	125956
316656			1364445			954030	71944		555	888		2049			1488351	93296		426852	140122
476195			961998			562272	277425		1604	987		845			151999	77256		566345	485784
1412174			1550736			575942	146291		583	617		889			569526	144400		761420	135844
294883			3018482			504862	139460		528	1002		1384			1907348	213792		241103	108745
799634			291837			209346	213127		983	584		2312			199426	290016		208689	632436
486024			1333493			181147	223877		529	900		829			710088	37406		293160	1023666
1208089			1192305			936364	319851		561	1591		2021			271160	69216		530512	191023
1301698			443673			223611	73035		445	673		4119			166501	16646		524530	420344
1622040			2997840			200744	88882		650	985		1587			166037	38690		233859	218753
304580			528274			446480	82618		419	1191		781			1235373	37830		913558	260914
493696			628877			315319	682049		683	1533		775			2499542	42570		1324549	706513
1460116			439437			219699	368322		618	837		6639			440139	20064		667469	304775
2073968			372826			905065	108743		1239	1001		1069			527259	99200		618834	1212406
143361			324752			675422	117895		423	953		3542			139954	52920		199904	205127
1894373			475309			384231	425030		590	791		1133			320448	22188		2017874	545454
918530			209982			264803	100568		1715	658		929			315220	23408		2530338	566743
1449886			1929063			517486	407257		955	1910		1212				23698		313011	147601
590803			2752272			183317	178002		431	988		1488				25576		465816	396259
363235			2048738			473482	137889		759	714		2125				19008		850959	338317
888854			1015711			283807	77556		418	597		1316				29008		734146	1040099
137837			1168855			266413	139604		1439	549		845				53136		945517	496695
130521			1326470			261051	163365		459	610		927				67198		498776	230678
174919			4263027			529900	276659		556	1417		1526				20982		855376	277812
256435			311779			202850	138564		749	1128		3718				24696		321545	584195
1261798			4048092			188637	142128		586	839		1731				51072		306202	153726
659765			199922			514270	814063		898	1185		793				164164		639403	609424
889334			352043			202006	205736		548	1075		679				24800		659500	476603
344375			818842			1377487	112539		424	839		1751				63504		503433	247455
570437			724515			274440	189200		720	610		1320				27666		539199	202728
1067753			1216881			433318	259965		2172	1071		1754				14282		1093926	229663
1450291			1569938			617972	129719		1180	1541		7394				122748		1007014	819967
812100			544149			395461	126385		824	999		985				46224		1122349	733011
175627			4383133			661741	126881		500	599		4085				56814		529934	171196
1442723			1551906			287687	122986		739	4183		2967				69960		304511	200886
1302718			1347402			301264	178499		563	1053		1439				136588		300110	1126740
696828			1524672			308885	107277		594	1455		1182				43616		497918	842598
925632			645703			258394	95360		644	949		1765				181766		371366	210679
864949			1548554			473215	85642		530	915		1011				118410		1521864	166094
814518			243494			534672	98056		616	1247		997				18490		1045271	538534
515922			185353			2539125	76495		645	1122		805				14980		925373	590271
1235910			409095			301231	108663		801	1567		1053				24180		467441	290274
406845			590397			352583	80442		721	838		1027				81408		223884	179769
529088			1834992			522198	154466		626	678		1009				28728		231873	182448
320220			1922370			755694	80280		1223	641		711				74420		899317	1015755
342909			2569419			307523	243115		460	643		966				24010		901456	581004
970765			1404178			369238	128129		974	638		2826				183316		255210	185471
969290			234639			411010	270420		670	2064		1208				31114		519163	303089
593993			598661			216386	70369		1440	876		1383				47096		684821	133498
231560			256933			402004	243945		1752	679		749				46624		409673	127473
846920			314005			234228	223482		747	1927		855				83336		252909	460681
1138105			2018734			187348	84076		2410	1387		3491				15986		2537424	934446
269041			309951			908587	78995		478	611		1003				82264		286434	212899
336359			1356263			199370	98187		939	691		1110				17976		1423409	359988
306091			2493910			228488	104088		475	708		937				19536		592266	175738
799506			2860969			223608	118910		1038	1626		2402				62500		365188	306851
308637			2944381			663057	62970		440	783		840				41474		435506	773189
586262			844188			399371	72579		1054	1265		1046				20172		1141281	541159
756148			3914862			446122	268084		623	1663		744				186490		580861	229404
835289			215056			674962	92390		472	857		1364				77624		847992	837175
2374866			1100872			711086	137477		1912	614		1153				46632		1114162	221662
571980			190042			265406	122363		430	982		1074				39574		348627	267244
1419830			1180242			281289	103522		807	1062		1000				94944		721552	693812
512450			598429			355086	78447		683	566		1582				111014		547943	622580
848806			828758			477993	168904		856	984		1551				33798		1338794	186729
1252861			478518			1144641	202253		452	1838		1293				96524		540724	141589
839261			2590817			995547	300573		452	724		1832				23206		456625	1123140
1117940			376036			487455	71896		1585	585		4028				64736		472072	141286
672541			1219170			371091	103842		623	1505		1439				73774		674382	397770
1377878			960872			708250	84731		706	590		989				18490		504752	598222
1492655			525965			433908	75830		1097	624		1132				65208		724660	922383
115693			972675			191807	91582		610	716		2173				80966		774952	1158442
231534			1409113			841401	87819		468	3584		1054				197490		487541	233827
440563			435033			336752	82284		1154	1629		703				31212		469176	517165
2381371			2740285			436979	233867		1646	911		1334				32760		842256	240493
437107			453441			264196	59951		747	772		1732				134472		239779	1387709
167987			1692412			231733	132753		2034	817		1021				24696		333357	303753
1449694			1334953			294902	108748		1195	917		1487				76160		1664677	506323
834554			255179			250900	120675		543	876		1211				54562		349451	773413
933128			1010022			226545	65334		745	2488		749				58880		174051	993614
2367166			1333915			765174	88905		581	683		789				34400		362692	371435
833975			322279			331963	59300		634	1735		1978				30094		722396	1424731
192478			287850			202917	55595		459	688		2628				15054		1664431	356730
121583			4640898			229409	198692		836	2737		2333						894399	303151
621583			2585784			336225	110864		817	1844		846						210822	167270
506895			1523709			310260	130037		721	590		2048						603349	772099
959512			234355			339275	84710		576	1282		878						289089	1204096
279044			523011			290344	64584		1064	863		1083						342852	1033301
256506			2729154			375100	66437		467	679		1118						264508	789746
115146			710815			2908899	89104		411	1103		971						255576	487800
249252			3601110			800146	60499		2836	980		1034						505708	393665
1616893			2111635			314340	66977		448	754		953						202159	619287
891044			442163			293365	97146		1780	814		1062						754959	412182
372935			1340796			527642	64236		575	994		1952						739701	289948
881558			360474			259078	67212		1988	1791		1415						337703	348989
1088685			1968312			184891	135597		2550	607		908						171616	1287701
1370665			1015765			497586	110992		723	2065		824						318812	463358
1551586			291747			490585	195398		435	636		1663						358482	460889
180074			1599379			2256620	173729		414	1615		3986						416958	135984
513855			2770307			321033	74639		894	894		1587						801456	192113
531528			1523036			287777	55551		445	863		1017						274458	626698
1228749			1251676			364225	60147		435	733		1092						491336	287643
1728295			1772509			293780	85063		480	677		1200						310272	1287666
236995			890943			301640	63064		824	1609		1828						540694	1196608
1002865			2682582			1040927	102225		945	2235		1456						1339757	830662
2298500			318000			602481	196611		1634	2116		1075						391218	170228
304120			3546671			197722	148369		2430	1779		920						600004	551552
95147			1394215			500646	198186		534	1492		1921						452654	1519713
1590015			1557507			988396	299125		450	1408		2470						335475	446867
2044609			864626			822010	157965		631	742		1069						466709	650978
787918			552150			1902664	309481		1074	787		858						366661	809326
1228435			1407276			229919	131848		932	1030		1952						370500	432868
983664			9488888			1126396	108039		737	1039		1371						848990	408389
968146			1151023			2196334	101495		403	792		1279						460203	154280
835801			977570			176054	94504		1933	1679		1148						555000	819832
2795331			2677994			1069443	179545		610	860		802						268192	120932
271750			961033			494878	141124		535	2364		1384						978289	734347
586793			311873			400550	180018		967	615		806						389798	337850
119258			1194765			208737	190190		4063	774		789						377358	146501
129702			2848540			511600	62127		588	747		1052						195904
2011878			1313646			1180919	143456		1457	1510		730						214470
3049117			641753			2181902	214103		672	1156		1737						466686
642367			3462857			180083	73036		511	2228		1558						1423913
1109710			237822			2493645	85208		2540	726		1467						316307
836767			1395880			871710	63483		863	1299		1019						322215
989198			3443195			867835	186549		3591	577		1132						257122
372743			1494220			261981	154107		749	816		1121						235845
2056987			2267049			208220	62033		546	683		1562						979342
508878			1708595			1763618	230764		4263	1260		2375						584707
973306			1877417			809587	69460		810	1043		811						518431
1190133			1176578			308165	122140		2962	1133		858						657726
1172193			3267969			275274	374369		538	752		1049						1626863
402144			2228636			1635106	459146		449	1430		1276						300652
4406943			2879225			1911140	260737		3220	753		2214						846604
233252			1273685			581482	129681		497	648		789						736021
1809832			3325923			383827	118795		582	715		1606						612259
395957			6248518			626501	75801		1097	1023		936						1601486
87751			1123392			832687	109131		418	983		843						535714
215119			2943793			428545	96228		603	696		1099						843181
1121991			677937			834086	115830		1545	802		1769						482415
833307			2283616			621621	132386		3604	631		1370						273195
84208			2561180			634693	93804		603	1226		2130						820251
747520			5537252			1224907	73525		499	1258		1600						216628
1280061			1719822			1259605	62520		5975	760		1930						820959
427030			1131200			1448935	114323		570	919		1313						1466823
1561783			2894823			1264317	310483		2277	695		747						589648
2262732			374459			1427989	175792		685	1742		700						1102062
400109			351521			552174	115724		744	1737		950						1292123
458474			3227204			1355753	144931		2796	1067		1354						599511
786485			240349			604007	73011		442	818		2647						682033
77979			2445520			875814	65416		3211	1287		1897						1644108
210275			4309135			305367	55547		3021	1683		2195						1766412
452263			2212301			872559	352489		1626	746		1670						309932
323954			243547			453963	114461		1196	1017		955						294786
949801			684964			1180108	181513		1267	621		751						547563
89996			1014314			528721	110504		1319	884		736						920521
86071			5205910			853943	629297		1587	1017		2850						2515358
2132689			2840940			417909	186080		3193	1213		1530						642777
1021034			814688			1003825	68627		525	805		1232						460633
1658146			212470			417571	149833		1083	1005		1138						1328143
999986			3317900			251471	105467		806	715		986						806220
332771			1951832			747417	138302		1258	734		816						994472
151341			435719			197447	284248		1053	1439		3329						190792
533122			490471			213673	156509		3555	691		756						1491190
159177			3491101			925436	173202		657	840		2234						677551
101380			171468			458613	74179		736	620		1925						500286
1294712			2963171			616855	295534		2193	638		1319						1220378
893723			2556793			732315	55650		495	728		2060						483994
691823			744166			731222	160385		730	1394		890						211990
1393172			970541			671087	60312		2619	1276		1377						642417
105126			4269858			271556	156381		452	849		2730						1578445
960141			620951			560753	179275		1443	836		2485						625202
551394			568464			221217	459640		826	800		854						318227
993886			2205582			590145	112400		588	789		1374						738226
301538			591473			340366	330594		703	1241		924						310881
1171626			221291			344687	117364		1000	1876		1494						1316067
94534			9759250			1121415	104597		613	983		1628						540009
812130			1007328			250286	1102796		2544	1246		1156						705766
1147088			4559466			1511897	90028		872	825		1093						1443363
383568			2080883			234254	99976		612	756		2110						1165454
1285602			3224687			187939	313998		662	937		2921						587446
1134503			1366695			467570	92985		2026	1324		1345						834034
1672664			3144350			624743	241940		1447	645		743						812816
1849902			6218591			273797	112793		669	724		869						402629
766051			569247			1246642	205402		1776	662		2336						462617
94634			4320715			587125	85042		6579	776		759						1128212
484175			1721690			827832	74409		2890	887		1438						168061
465334			10242893			935829	90814		439	666		2585						1123417
993644			676217			563655	311403		446	977		2268						893598
910055			974999			715826	146552		1403	837		946						873939
281602			3002049			289836	172649		1232	1773		971						176043
614413			3639032			206345	107669		1731	897		1668						296205
626407			5032721			528180	255444		628	594		1042						339435
500592			563658			1078766	126258		1407	1404		1258						405801
600973			1201269			770143	157822		2839	1317		2271						714272
184358			3725754			483148	154490		431	1449		1509						607749
596724			2817492			292705	106750		4119	683		1570						487608
587638			232019			311201	79941		523	1469		1002						1430498
1216462			1329310			483289	491847		1073	621		2178						562214
503141			1597082			466392	363598		588	680		901						1651029
1300826			1927614			600681	120648		2449	1280		1508						401641
2164611			555777			247214	64646		4173	1275		879						610210
353642			1755179			261166	115330		454	591		1399						715440
485627			869061			835831	206125		2054	1338		3688						239779
569492			1532813			246482	132103		11112	1031		768						498783
177746			385278			533936	225853		1758	818		1164						1368819
401499			238784			389686	76429		1085	913		1491						656600
345282			224321			625591	429606		709	1041		738						409248
1131680			177715			557651	84050		656	643		1434						888136
309923			367434			546407	220640		691	2326		1542						382384
772365			304436			504031	242733		6857	940		749						653649
1413204			177059			716562	82617		1790	681		1931						903144
289839			3001954			1110141	149688		1493	609		1121						709755
900193			3471937			442807	206651		629	928		791						1322501
96492			4356661			182335	1111473		3228	612		956						249828
145786			341685			255190	246998		659	765		1005						1604537
1325009			967307			281193	139927		775	756		886						518769
986689			864777			204858	55618		560	1221		954						475027
161463			273441			172586	882885		802	790		1020						1062470
1388660			1971361			362006	67354		424	1236		1458						1177725
144898			2799909			308425	503408		692	1842		1091						541309
958361			620703			651741	102539		3981	2581		708						833139
91240			163334			960623	172579		732	1039		1335						664844
158700			3546106			666807	94008		3763	1497		971						2582335
681642			834639			487112	162003		5158	696		1038						491483
771492			1083441			770139	122250		451	2637		1152						741821
287935			464228			801065	172763		579	1451		910						588579
192315			1999309			249426	136710		744	850		861						805527
992513			195161			292180	841115		633	1462		1526						1266704
1340707			7395220			668758	121892		649	877		924						954179
264912			1547359			930907	95801		1977	661		2179						298335
487904			531713			451726	66478		621	1752		979						1173092
1101717			4388613			438209	77826		452	676		1153						169682
650246			154538			845963	96531		442	1082		1652						848784
265293			3676980			1187027	268014		465	820		1889						259116
889573			302369			554979	79987		757	605		694						495252
434263			164305			423346	163398		7259	1153		989						1260617
1320659			222941			351351	197520		1785	784		925						258746
108423			1230767			198298	220474		4498	2158		1695						544162
302883			4267490			464170	732299		639	1122		786						246048
2345078			14435484			760023	181401		1341	857		1049						256438
677993			1954050			186342	62310		1661	1183		1221						465855
492220			1160366			223851	229458		2367	2012		1176						255427
641374			746684			346972	109464		748	796		861						652498
473981			397385			868514	61270		474	842		959						529381
446029			2606945			557941	246400		1318	1030		1175						274519
312149			786048			507317	114084		551	1419		1016						779889
909487			287358			236221	168549		767	748		764						2449032
890816			670019			657471	138993		436	619		994						2024075
648807			5983195			542695	318887		433	1049		1556						351972
128175			1144190			175843	148164		960	1816		979						619051
251417			214650			619326	75687		501	1771		921						825351
1359683			265799			945703	110702		5456	2514		1030						1148653
973354			2693331			252672	61946		1200	690		782						574670
344492			1355845			545108	100316		440	1201		2241						360187
672161			581478			651737	70382		375	760		1062						307622
804009			963962			584927	113307		1499	692		2924						1084739
202490			2354941			210962	205686		4155	818		1165						696183
878391			643606			695301	133475		7501	822		902						1454303
678897			4098428			898588	133052		1572	1297		1132						2396558
488898			3837441			339925	95090		624	854		999						1347481
258573			4021418			661244	113006		439	845		963						456467
84348			1484972			767843	59789		2181	794		1012						1103248
225036			3670295			931833	69567		1246	718		1591						1395806
757908			998177			285887	483836		418	1744		3477						245481
257775			3043945			352139	308625		609	820		986						261166
1473201			8120856			570577	176840		808	571		1335						1021692
360050			3881207			323370	107238		655	849		4061						1027169
402182			834591			890192	428296		569	2830		1062						173280
567584			2774628			287623	63809		420	657		3014						536385
287396			3213501			376298	209222		463	933		1464						681910
468659			252685			247225	88878		2278	1593		1866						724341
136006			9134733			244201	148204		623	634		3743						356643
760230			1516106			893788	172129		759	1080		971						342701
415747			3042888			240567	159204		1240	636		2227						207443
107304			3092306			2027249	137364		502	631		1030						431828
355464			1405374			347660	528375		619	1039		1897						953769
306243			4587261			329602	122553		526	1259		1293						361458
125228			4471284			288077	445413		4068	1741		2446						255704
346536			168380			1003505	144707		683	845		965						402088
573006			1599146			269992	69646		423	697		2974						430470
686480			333994			297376	82231		629	862		9140						1317646
229164			979236			437743	150473		2402	708		2943						957051
410198			2067311			383247	215604		712	1047		1247						510698
811104			1954502			858530	393258		2481	648		1594						499845
1032732			1167788			397461	153338		738	628		1119						196980
95253			3044301			346543	124144		527	615		2163						879689
593770			950647			993103	131658		598	1079		1571						343158
203761			1092571			209267	257615		1327	830		2776						256034
868217			1221894			1085479	78217		592	808		2313						289037
742775			5710775			1721233	87637		2017	581		3130						194232
954621			459183			295521	141193		643	1104		901						632743
507329			2337419			1570646	176050		1013	677		2589						192777
132507			656283			295421	356977		1127	999		1466						531650
81680			1832262			2868110	78384		5198	717		897						231576
636562			1622373			294884	72559		1099	749		2879						328670
645516			1921644			199310	107886		428	574		1380						1443073
559684			1636599			506900	113493		1226	1368		2386						193320
351658			3273059			195090	54624		1120	565		1269						577600
1609254			2985249			375528	66092		625	1174								1322532
196768			3478168			1309104	159626		979	1059								167265
525933			3383287			226588	182617		464	689								1496691
688324			1042631			363006	101924		467	739								1926205
288027			2916774			433844	80251		895	1208								282446
172934			1385514			351102			917	1038								333117
248325			2375517			378417			1148	951								492150
1153838			7495032			2133590			1107	780								159844
170551			2931968			224731			465	1597								941866
106748			1977383			968233			407	754								817392
196747			5661648			497334			822	758								1156194
395019			4121285			179483			522	944								1286566
442462			2845129			225349			896	813								736546
540163			168165			454838			571	617								227446
328147			385509			303816			761	1098								907770
206851			596805			764610			1176	781								451239
407321			410098			251114			515	689								789285
458808			210817			519569			483	1413								278171
607607			3575174			477039			972	1056								221023
837015			4864031			782583			479	621								1431036
250963			846731			187937			3456	645								233879
199971			2196004			595862			863	823								461185
160539			1091916			257629			570	1061								576774
121051			1586472			348553			510	894								542182
134104			174332			258790			637	759								167473
681238			2504148			853094			700	1184								2635156
626756			2379648			911600			397	601								6302205
120660			506806			265467			770	924								661597
131490			1954499			234299			697	875								1020932
259461			5088210			1638398			1238	1145								274439
158973			4496640			223323			2001	591								728793
227863			806792			226232			722	642								456121
325036			399599			1397902			1061	726								550607
132450			2223859			1599403			810	1232								958192
427037			2154932			3095585			1059	831								385268
155772			285619			318878			584	1082								1237499
490063			283993			577799			703	623								647306
251519			190902			435927			486	1081								369783
626761			2830526			232042			1481	592								420801
155113			3513924			273540			1068	555								2267810
837402			4475865			321496			684	1156								436506
117850			2530672			435223			1144	1640								236032
499631			4116385			790601			412	563								253950
382147			157586			189656			526	1026								1501260
335687			3643798			617469			1093	977								692586
346056			218795			198618			1900	1134								520355
948485			170944			435107			884	572								220815
341320			3429742			463107			466	1645								151787
659416			2881734			353486			1965	678								706097
327303			1109202			1068732			979	1262								451263
650447			1162128			1261287			399	1282								425855
136132			1510662			212938			437	1493								311122
375139			763465			1248881			441	837								198008
205305			918624			226371			1126	729								763751
226979			4916031			832089			4088	928								190901
245152			4257363			317778			627	835								350866
363746			3464445			218029			466	609								201682
239438			469757			220491			1773	909								275345
240156			2728596			268984			635	930								539647
82545			2906757			3009098			1130	1108								628073
110750			3693763			403039			591	773								1361354
128160			271749			203964			409	1874								494575
123933			3514027			711290			4851	2087								385344
500835			267310			1486767			561	1684								171558
605342			328253			281839			810	846								755408
104245			851819			215614			627	1384								761122
255140			999359			427712			874	982								761657
380089			2278712			1228800			1120	746								268328
357950			5339015			339659			724	972								393672
624741			294301			1170403			954	644								680881
327579			6592614			589011			621	778								581779
533186			193583			996873			621	1865								906763
442436			8939008			1022675			466	712								203124
258869			7056409			544899			2152	543								654800
247013			575634			385166			1712	571								738056
199504			3038128			248899			1249	788								1576643
195784			3208517			404027			627	788								809973
740779			3170310			2245339			2352	839								354679
403947			3192125			1208724			605	1378								608737
144238			434400			242084			726	987								601430
276762			156910			270744			2049	856								154803
99843			1258929			785390			564	589								1187617
319709			1845892			1882794			452	590								356994
392751			2426813			989231			786	1006								498862
100503			4493653			1570860			538	761								388252
199476			1911234			584198			797	630								355419
208844			4989888			1868901			845	683								506350
131664			449311			455498			889	669								288250
1841897			2116572			236054			658	577								283304
756880			5593356			488192			669	742								470250
157537			1418654			1250667			443	602								196031
215135			796785			272253			548	898								175290
159337			1099528			238269			474	963								427942
141981			421812			520123			2188	1669								977495
394412			1648866			1236301			829	557								851768
79390			2497587			1827863			707	598								505868
535194			350175			372984			545	713								884701
190601			2261246			423768			405	621								431823
395058			3970593			702602			390	773								297566
339128			4459646			1567887			825	727								840684
98971			3051655			963580			580	1382								1116694
310383			2235457			1069485			1890	1448								360168
157850			2945215			1469003			3746	623								807398
137236			5591816			210759			1462	594								172124
360249			1185797			719477			701	683								277431
111776			3786645			3048717			649	858								461864
89765			3752349			1059086			585	680								227826
207067			1824417			1824581			6205	599								409253
155440			2482035			2601210			937	596								136283
106293			3673117			1353062			1133	591								398691
232619			2809311			1991126			2827	878								232539
225782			4366743			857283			804	1153								461714
106436			4963319			740759			721	849								848702
117037			947711			1233576			550	554								152372
101954			1454525			776120			561	1206								1907844
462770			236868			591347			1365	619								939406
82426			1440081			1127425			1994	611								397039
91407			162966			2712525			480	601								286578
303079			275616			428898			1067	611								755250
120705			1172277			282308			517	765								241208
373227			652175			488589			675	1216								262762
210227			2057833			516465			1398	754								344924
191437			130510			754589			3470	595								167459
198157			174508			3633537			797	1569								414574
572692			420829			555003			434	585								216778
110851			1959255			610021			658	1513								562729
91317			1041574			801026			1751	1099								350110
117955			145408			477126			611	881								302506
168328			228603			432074			1320	973								174590
149198			153621			1057351			1623	1190								431495
233420			1579691			449932			4130	735								587331
159084			1053816			1272657			3575									504495
88270			1119879			535821			2581									222056
125746			1747303			207167			1106									186320
113120			218233			1234517			487									378706
120829			248282			870525			1059									367239
202292			2680390			650811			1381									245409
112486			5060838			1122030			668									174224
143830			790962			720764			451									265759
260347			279448			818846			499									403857
100551			915745			258456			756									367668
242687			336868			730936			675									231199
146823			164298			419222			997									588274
160309			3331327			444408			542									310817
160298			184954			200919			923									233265
201122			215809			430090			1027									674008
271558			410088			1726174			626									230441
218882			6183436			798650			412									258063
117010			436783			206865			726									464395
450947			228263			503999			486									355377
216761			847842			678555			602									441520
88087			1910266			386396			452									185545
90597			1739925			1176857			509									339967
75796			515278			205993			637									822775
484217			959778			339753			647									528668
511373			327054			643494			951									602126
233168			3060626			652802			1383									345638
302181			5182888			510912			548									134362
189632			1816074			1548853			516									399460
595337			2006255			1794666			650									818335
109409			499060			329447			1250									299874
170365			1100918			796460			410									385512
175055			289637			956480			731									271662
211026			161312			675493			3365									861243
116467			135131			282693			1003									279481
90228			219835			652493			937									189174
462559			1303095			610892			935									492475
239975			2301628			289431			2270									394645
413060			813146			290583			708									171161
183840			1054473			306602			538									926777
128821			222029			583845			715									649201
160294			1148002			1017618			428									608802
163126			237468			669826			1046									543802
132078			796069			441109			1364									342313
273754			1283099			1014673			586									213786
162853			160312			270169			1153									618590
147023			2869064			447937			517									387358
277511			394386			901126			499									215094
343778			1247929			1017870			450									240626
95430			3017605			215004			1074									186389
165878			367622			586654			530									904831
265992			2078074			1256884			501									958266
91333			1117951			1043325			598									456013
100477			3714156			398163			1457									1023259
95526			203772			304685			1029									169107
271022			964158			552848			585									793825
152683			1851123			732192			1404									178702
270121			481119			736260			3905									565680
154923			1646687			539016			1173									983054
185865			3420351			585720			1310									850839
104799			1662316			619370			857									428898
109767			949596			1140556			452									459052
155043			1261077			634331			1008									142794
154976			5028721			475177			727									1204179
210706			4363803			766244			1926									371172
117198			999576			415820			1054									1113382
106581			357962			593341			491									642651
149133			1214077			291059			641									351871
190630			468038			671804			615									239812
239014			139896			293459			1079									210801
81067			584644			1208316			1732									677130
273866			3129583			276343			1021									419191
131513			556759			629723			728									439927
117900			952413			407313			473									233921
196046			1585292			649223			587									1279619
243997			1330415			604999			1229									183234
199090			1264225			969305			417									1021364
303127			2384361			807525			1211									600443
135800			932039			517487			620									274439
177757			328892			585554			665									731615
117248			261816			593208			1852									308544
171346			1120630			653699			2254									440309
207397			249316			443577			1924									741841
653019			3977904			814486			732									788278
105724			508362			406618			1916									1298858
137011			512421			1453106			878									520351
365293			318446			311854			439									1030449
138352			1007746			367094			617									695015
440940			3042190			1688117			440									291064
99755			156279			257684			805									634421
604086			481436			372199			1083									1665183
274985			365391			439112			661									423583
266029			482829			302016			784									1422632
249356			1365402			277885			729									686092
90230			1469640			385064			971									406337
645526			134082			600340			595									666737
428791			924448			411013			903									1165442
299082			2360573			239277			681									1674736
134137			3150665			310114			451									137517
217964			137789			1153007			419									1054731
594745			319089			953541			953									189476
409819			388302			317566			1062									486622
110931			1612901			767679			516									1204084
232733			2569120			850907			680									811592
191878			1684016			730243			1680									1433376
320438			322837			815929			565									821145
223688			299614			769611			675									266958
134330			4213984			235236			1099									1198956
113820			481351			821553			908									1198197
639978			913343			288438			526									509219
828696			1220255			640227			824									876023
236344			304119			219684			1090									977632
110743			187961			562338			1536									466395
784215			1084317			547946			3553									925605
184744			453464			287257			887									1113320
268566			124058			362902			1200									1268287
167883			552873			615379			773									728843
453546			2986147			328375			965									1663829
130403			1409201			613063			758									313087
118146			1737019			417811			648									425580
143933			2655699			252624			525									434423
414087			2249222			404962			1200									379502
163871			584097			226768			1704									866590
151882			383244			216295			545									416845
271966			3144973			460545			680									681554
88708			1372934			592590			1456									1941578
162789			2322831			358270			521									448807
105107			559665			371227			1075									738270
177466			3180882			453035			794									644956
100174			2240865			293830			1418									1367061
129681			607651			727771			499									888351
405558			545208			226392			2341									643886
116388			1216816			261472			940									481287
100188			3070089			289568			734									1051681
229903			572197			340955			1952									2431516
138242			1378328			259458			490									294828
219740			4677465			432979			608									967036
172872			151050			273085			623									1775711
145805			3044908			221561			1371									550856
300998			339988			303270			1022									289591
421389			1639608			592787			679									1463094
208182			468807			262434			1025									286066
207433			191754			481701			1126									1718005
174069			838652			220354			683									784338
91549			719297			337926			461									1733077
172035			340258			715635			661									3510946
287075			1354500			1531225			848									521338
385537			1177168			696589			1052									958718
122623			282990			922701			1737									394969
400190			898713			456782			670									234689
385849			307923			751104			621									820756
139041			1153902			261619			1205									147353
251970			4072403			562744			476									1803544
100940			132938			396247			477									218484
166804			2819394			254391			1308									1022056
200430			1873895			1785540			528									988264
375492			190099			1366935			839									155292
283706			777949			619139			571									742405
499814			872906			597174			543									1611000
249946			2137569			1102470			1002									777455
89351			2211687			1232615			873									2705094
371159			1304714			926248			535									945716
107234			3285963			502032			775									181106
542468			379833			1660733			2375									871642
180923			1658017			1295703			426									1609300
201049			2266038			224093			858									829253
191367			1216280			806186			795									432534
84985			1635732			226865			970									2088015
501894			2391234			1666710			678									316741
94710			1289528			1255356			2214									1249169
94264			142180			1213015			514									2265601
333146			174726			2215706			1073									1099621
1848506			1548158			461873			1475									158696
398310			2308355			463920			843									298143
242628			142269			251709			498									385913
173338			3992923			727162			443									1708517
94032			337151			615562			690									505075
367782			221101			515494			1514									303711
239310			386196			1294317			1878									1545839
284286			4846440			543588			1600									358791
535187			395413			227860			1116									1541600
125715			675811			2122407			475									788332
561182			489245			1367571			463									881710
330361			149054			763201			1052									428408
418445			167386			1038054			666									496348
369081			456344			1022564			1662									266955
105734			1584251			635374			553									347888
396129			408091			313374			620									1263075
177895			903739			646487			570									254550
278220			1518688			852773			492									1384051
171497			868307			757584			1093									217068
163982			849029			552706			468									687810
111883			329340			1055517			2389									527520
265543			1966980			383265			1771									352026
127431			1288675			1324664			2070									1049112
253669			516996			1359617			1670									497598
536152			221983			779069			955									503136
354370			133633			849254			751									431962
233139			1329654			361067			2470									216652
192027			1198703			1061121			491									273568
230491			270808			940666			623									264517
263533			2596480			605130			977									1054260
703684			537876			1207752			477									227735
502130			741810			390136			1138									477566
121512			425805			228807			1148									958310
144455			2772661			1307171			599									603694
215617			1255377			336763			816									2372572
182902			991967			2743839			1529									740112
148765			1198198			839537			498									979114
133961			3939111			263804			1037									155779
303211			2245727			1002426			2234									932902
191305			607257			428360			731									862681
1124036			171724			222005			491									348439
114198			1004308			622290			1643									1003642
310745			3494561			349804			1196									269400
201341			1908592			580572			916									236921
479863			121010			237657			538									221488
411375			417182			684599			1678									276219
539895			984245			231405			1377									422447
1035968			4572584			184811			553									601904
101404			2878742			406401			644									821926
131047			817012			598920			2599									932206
194257			263033			802522			2229									448612
136419			939056			373722			723									505125
179777			733568			554341			1251									126737
542587			1867811			259146			650									875850
674156			1470691			466894			1494									188970
216350			2570620			334536			823									158499
344574			1960512			356440			491									988075
185129			163095			333694			1628									266595
532718			2253075			567391			964									179345
87648			606035			1170423			480									814945
509931			1117541			612060			613									659838
397116			434303			372068			984									223171
342856			1239251			457299			1982									353066
185965			156182			1068845			1222									229854
178533			146912			369142			2797									493154
197872			818554			521144			614									343260
333776			849027			223310			419									504759
491338			1705669			243651			2080									469512
346734			2055990			381702			514									222218
205246			1334362			487724			1030									408834
145852			396492			241345			506									391571
636000			884311			363581			2203									386164
214952			1499700			413697			424									260001
206837			864070			587711			756									457759
512215			155564			695354			2007									626886
211298			1795124			2132108			501									392537
231557			887345			368159			571									163569
285609			966752			719799			840									184345
104030			991921			818304			1413									734949
107754			243059			593175			780									410731
147442			448178			243524			1042									438555
126180			1151900			680290			554									339577
276543			2448156			535884			998									426173
128533			809182			249010			1719									128476
316062			755699			351181			1509									218197
237641			1393625			418133			951									412132
936190			3189522			301098			862									187437
90906			1403059			699345			1386									239395
916229			2576420			409827			946									188523
268204			1660395			374913			1260									143197
175970			432889			342283			551									365424
210457			170215			813805			2872									416754
234214			3055961			324041			503									202511
522886			175563			213315			470									245999
117433			416520			272847			1033									364039
163693			248216			384998			518									529705
382603			290423			589950			1363									168311
374543			174496			201945			978									215931
231748			360131			269687			501									336374
182598			639306			492040			462									147049
256320			139860			460800			565									457398
141360			2509515			388193			468									750814
310015			127643			564007			512									212352
235383			1624217			1326064			674									305188
156598			1182119			1053611			1669									296921
216323			4589710			355155			604									500397
140214			1050896			291138			526									223725
165589			754801			221729			558									700820
146765			580616			1100746			956									244480
386459			326146			216193			826									539870
518738			2069488			287885			463									526658
190973			339579			317044			501									268071
124011			1436226			3560113			954									196112
120180			1299609			256365			560									183988
571641			903220			520893			892									210269
1059056			1799640			1158521			1458									532349
224084			264834			357792			814									288407
254019			1396176			248335			517									590417
255347			250463			415026			820									197431
104197			2917901			470891			1204									152795
172417			149442			268306			657									256621
782916			1310798			775088			705									634285
524229			359710			423077			908									321228
798481			515193			738858			889									652646
198932			1211869			361920			770									188888
207938			289498			419896			861									587625
580523			555104			217614			1076									181503
871822			2028670			1503240			535									391148
286864			319300			532335			1909									233120
216413			924533			1573249			715									995304
128968			239810			2938991			745									185192
99831			323788			698966			1512									743732
189995			1948699			194820			1889									251652
459134			204157			201271			527									184907
347308			1077460			1728247			520									584811
534257			4770682			179047			578									340583
152345			1245247			1811708			754									367033
141535			516669			696982			673									869465
830619			3058918			571092			859									475693
546428			2137567			650025			661									264613
101214			151434			503019			1431									225741
312263			493875			362179			913									546199
115354			218449			523510			803									479217
360291			2403417			467710			548									593097
148935			576896			1072612			567									580901
114761			1752301			291626			593									253446
209207			190260			1561099			1050									260588
137196			302698			1787370			821									180361
217472			826654			339674			726									187349
641689			4630078			849717			615									123810
501268			3833192			596276			503									201301
80992			1892058			856041			729									215328
825553			881097			1111485			979									206743
98861			1367168			1214700			756									413168
316395			161235			383002			514									305536
348888			1086889			1663668			552									1262232
168425			1289604			295029			751									221350
356975			2059544			4294557			507									446736
358577			588541			437985			698									189340
515618			549229			193749			653									764001
396742			2418346			889110			1683									727055
306894			2022163			493932			671									325394
500101			2932474			1155823			531									733637
174825			737543			580064			2514									186472
96830			570110			1801033			752									1065950
375644			212542			481601			1026									363581
261862			2032090			858358			902									577990
888462			1211151			637466			1004									136316
298835			287187			525790			557									598184
604103			1461925			320856			872									249103
913774			787350			1039058			618									436705
438925			462308			442472			677									125893
95985			1466909			259914			963									253103
1429997			262552			620079			733									1476538
120467			1486507			749141			743									154968
142981			706190			556630			1591									600166
588035			1629169			1104087			4429									282673
146762			249333			316669			457									457505
121256			520170			765750			1197									172142
288402			160793			448000			532									216123
155897			398239			415773			842									1230492
204455			789441			472339			1389									1107103
489130			535096			411207			889									215184
1095852			1971021			1003441			1062									187686
296378			191575			326129			2742									1358905
517488			1021810			360857			1206									172371
182790			1166037			170784			1469									486345
133463			1071116			461125			3616									1498107
142604			414993			808366			1369									651786
140301			1325402			246819			1496									264847
151600			1030212			251369			719									195775
92297			1230207			546878												285306
1221626			330215			617459												1117395
549679			932392			262883												373459
1362047			1916268			194145												121719
337040			509357			786949												475312
339591			1813572			655339												173769
577450			883113			276922												775321
246298			3480841			1086198												1047670
204239			259449			429419												1605694
152777			587941			970084												451661
969275			1030516			804722												222987
748196			176345			1187666												1190393
661351			240820			526099												200702
526185			776576			380454												599225
535793			1435789			309392												1011782
501959			2296113			331114												2523272
246544			286703			253927												351195
858596			617259			256491												587690
235481			1148794			647736												1051602
295604			695851			393913												1570693
162662			854195			424584												171286
104508			3492992			300545												1547660
131985			272520			659862												1333574
550522			457294			414848												413122
582957			2843493			485778												134178
237267			437665			726511												2121724
355229			1119673			224448												1119443
176512			167686			253694												1089547
432131			2618805			1081160												5713144
450271			1380291			389032												260863
890967			1328036			625541												1455424
774635			890326			670410												1506197
521447			953825			890799												154729
262280			632158			351203												183129
190060			197240			468089												193446
232407			872857			811881												1420168
366753			1619150			1294380												1095838
186462			141366			258906												3391910
260161			2485051			212276												2073606
632760			137950			442388												4908691
204529			207399			264830												8229213
151766			1800835			582362												190586
425786			489144			1160294												206508
201877			1189025			229626												1199977
145081			149204			1357012												2800066
259099			955019			310204												540248
591486			2502759			613730												673887
580583			2799077			448899												3101512
565779			1291516			288523												1089390
217798			2088253			203650												1958736
271596			490401			323180												747263
271969			263346			483610												1044396
236985			138178			1297240												133935
471592			1037241			313205												2030347
207620			305462			279840												1324421
434560			140803			439820												1889290
661518			4052285			489275												733624
547149			3200815			964748												222714
504849			1143608			475197												2404002
310437			2824197			1197115												194779
335229			707172			488337												300522
572568			1137638			567876												498492
516888			132806			290974												1097057
228599			2292603			477170												576806
247355			133361			816895												308768
163010			352764			1289976												123659
136486			896663			240316												262956
266876			2137278			559613												925926
452655			1665179			220850												420948
1285369			1219977			328742												528460
521995			2556960			586261												2565910
266279			2500990			166968												1967810
805009			1618356			799799												250517
376425			653798			491451												136942
147340			1016399			180664												835462
672663			546203			763745												1044193
227007			2228756			643591												1794044
462246			1808757			346672												458633
137824			355189			1436399												1271334
563158			558700			330168												1138232
441094			224579			347092												245252
292174			485092			588377												1337601
418035			3046296			1106976												451819
664857			335883			320801												147144
140717			1220667			541369												1478452
255725			2061709			262724												948582
536791			584739			397688												226251
324366			2078234			249270												1300648
338550			2096017			499771												177011
246106			513496			341435												171705
205121			1545551			648556												785729
470718			1526204			336117												1966182
328040			2579952			229494												118428
775473			1833172			394898												489525
215374			884455			614592												338616
231167			2570314			206238												1449259
188822			2793618			237433												187705
247504			2818484			259449												211031
222454			1099241			466095												1206925
677540			332059			493757												392663
257160			1433886			304086												1325213
193289			332674			381876												199440
263407			324207			834645												674014
527480			1086225			437812												102382
478041			759309			509727												672284
305429			1992196			564424												541359
818231			4963127			344700												379748
324273			545648			488560												888209
124490			1803239			530969												2507169
455704			425680			234439												1025865
705777			218625			381764												1398334
176631			291489			338760												743560
1254635			1872169			498213												817103
553688			737209			502023												593658
702048			172494			549142												136503
190434			203933			399504												141585
721080			466809			368416												669430
185000			2570542			392389												917261
309049			1333396			298483												685648
863569			187585			832606												1282762
183137			2416254			1689543												177420
454055			1642300			507581												337401
784066			3495742			747425												1512324
186631			236023			656583												1025190
135116			453885			574985												390595
960170			1149397			1837481												1044305
957558			2605392			836632												302883
680887			471131			372337												189040
443957			290253			503625												269339
879827			2222768			610080												239757
529444			1932494			422549												231409
171208			1654328			322566												852823
433703			365420			424129												772441
258195			2273945			730421												180739
275328			804969			697004												182045
793409			124462			327869												675383
814469			1666537			516285												404851
664520			535576			319019												124392
214754			150492			458710												1010794
429377			131363			242345												837113
781805			1121163			249114												478837
911295			300448			392701												116266
328926			745051			258904												137709
1246776			691989			246267												365503
1507751			3561382			698535												222201
174417			1795262			531772												366808
445697			3039986			348132												632755
531640			4006561			427958												714802
566424			3077789			406362												940856
636794			838112			570371												671582
561252			208312			326210												340834
158413			2178258			667260												121067
286954			664743			305032												358579
919285			536214			386635												288026
549457			2478301			823038												294160
1292342			132566			350611												291210
375804			1184013			1041892												148282
1586518			1009950			597373												529762
282628			427536			230661												478250
157156			1583635			279911												145646
148009			3740425			484099												250527
1495757			1395834			220199												164286
1763741			141703			350724												169591
603257			1142587			560054												309873
329915			2074662			1008717												334852
1019601			2530882			2319845												795420
133937			847140			474273												143862
833512			315539			583477												188721
516365			807006			246682												662495
417026			996224			480231												549633
705404			211747			295394												642511
678951			2589529			385711												365030
709861			296490			504749												642315
238244			194443			318289												202725
182382			288630			210848												443094
800920			2665855			266691												107579
673136			1385239			415906												711924
394303			155985			550517												263840
146423			256466			228849												522160
1029259			1098453			360884												368131
528305			2367137			879611												354806
114704			2753955			1379513												217622
345412			1207023			285252												152298
367646			1638459			369010												496331
255063			285466			867968												261110
1135931			571376			696204												128858
1679235			1348784			852768												246621
1376795			566806			445936												167822
268674			622966			1041493												211775
331421			5912920			329363												456185
633400			165162			844990												247668
538714			778398			226864												121795
418379			1269193			634357												202798
563069			2666902			225435												452054
306253			908980			376827												347375
1221382			3739420			699091												390008
407586			142286			279274												270496
767293			1195006			197053												233580
228515			651839			261081												541302
233336			134856			444566												459033
327750			826353			350893												680104
1624259			818647			585331												169164
172439			749412			301593												355331
1098113			1437601			446216												176213
293874			822867			209870												151671
119774			223778			772534												262921
958421			199030			315859												228405
179237			1120782			760196												170093
951336			1214117			691583												403916
2046446			599564			560372												202837
284943			927248			679151												141845
844080			2307249			407488												189542
961614			920219			993961												190938
416989			1467303			872870												286648
1105344			815309			255005												134824
1701659			333167			677356												304919
796366			561580			426678												137902
358128			2539178			215003												169646
4007051			1968443			413904												131009
1193750			2224933			911318												391609
217428			164815			282568												142747
343073			4358528			368462												651291
124677			173863			216770												152432
1486187			690688			551221												127699
909484			1524137			524364												128950
1064015			1614133			476465												330615
1132571			172863			726625												383370
1437872			2790104			378267												224815
500128			634948			256904												3539470
894781			3043910			667062												180034
235726			1563937			701462												292786
964161			2302278			794113												151331
388815			694690			924240												233667
1253068			3357621			518843												444875
2162252			1041452			500706												258602
2288423			438888			1791603												642367
1615299			2626617			389103												361759
152085			137081			223801												327699
1167387			142807			606111												516157
194098			349948			302864												621696
1180889			2429836			791692												265049
2172079			542469			384531												285243
1807773			472118			1178485												289281
975081			1274725			593660												318019
928813			3764837			246677												120626
286166			1079042			444647												463405
703524			1662140			556363												421394
185111			519791			1075918												831713
416706			308098			305382												1120390
117231			869067			308165												534241
2072913			2413972			356998												385125
200759			3818013			669548												158280
1688331			457957			774998												307461
502968			287890			325352												1589110
173059			509699			626051												212084
158043			3204353			974402												221517
431446			753094			791449												609860
1338256			1767702			488243												237523
825016			2718148			787376												503041
1558942			717497			527722												415065
1560535			1710602			903415												138918
949906			3484138			726491												402491
211528			1507318			595801												730972
236026			2291038			901088												143668
2487981			275565			585624												502559
937787			417950			576726												389551
405480			417839			605804												181255
1154397			1292582			722341												117796
1820655			134564			307917												227097
5620363			2021788			1201585												317207
625418			1877316			212386												603333
1103553			1269671			531289												278327
704068			662573			625893												313674
740539			185487			396809												172180
155015			836182			389620												130425
639034			457012			2452128												239253
591391			999186			559349												205621
409629			1949394			280019												314253
257558			2105373			333046												226416
1136546			2885852			563452												181391
1786987			1728011			852327												852032
1268016			1929588			1568622												181850
957870			962196			1194744												572411
348127			245318			1629822												371228
2350717			990112			859307												154151
723556			2369769			1865655												586895
1421182			2544342			690237												1148142
166466			2079657			504951												263704
163615			1727497			934055												143143
2414165			936037			339189												299261
1531510			4036336			524793												382208
934402			1132038			570669												585290
1921783			534613			345280												1660837
737366			827171			1049413												633771
1341347			207552			1026294												1074302
1189380			1969474			907133												984010
271485			4304937			625061												124989
923342			276426			1220272												490983
307985			1278446			696947												471094
1007610			3129405			2084143												1490618
507198			5947572			655487												457384
2277017			2482553			568998												195751
1433073			247713			267993												382490
1704515			619371			492242												313736
1322910			1753348			777689												449465
229573			261686			409439												1240800
259995			3640000			498676												342562
556743			1802068			259784												244092
1621007			232900			884363												309989
439669			1016656			420154												1277203
1623053			618473			259313												903481
330687			1268419			1051505												365583
4358144			319964			1563825												2081541
1907949			2535239			475083												539663
522253			2530511			914570												815974
			159944			703318												454033
			140517			310580												1995700
			2645396			246289												456616
			861582			1610448												1379004
			2271288			596684												138901
			598518			338894												713579
			179964			365576												1210365
			626328			1321852												117151
			235095			1987019												558990
			2464664			707898												325088
			1402256			1077877												285344
			4526933			541572												136450
			1327547			334084												1544285
			225586			1105367												169116
			686827			573770												126093
			240727			1434703												150928
			261100			809656												712755
			279589			1970756												1191221
			1235568			546408												168028
			1704595			1605232												3365350
			3104582			678768												785069
			1458774			265223												122470
			2244532			388612												545603
			1409523			1585428												1029065
			144689			1169927												805672
			181447			896945												173552
			912341			475564												2405377
			2036695			749768												249050
			409518			469432												632290
			1305967			268609												360903
			190127			510947												1601433
			322900			1068360												904904
			202344			1390976												2116683
			2708568			217570												1777228
			891571			978726												870539
			1213474			1956395												725515
			346025			372689												478648
			1673315			292274												909623
			1156483			2131066												490885
			269726			903430												226089
			136367			300596												822929
			1417918			1516375												692743
			246096			618476												422722
			862230			368831												1072236
			3471756			1787620												103227
			456914			1914967												321436
			4234063			1127782												241778
			886358			2318842												408883
			624131			707674												392692
			165482			216529												866150
			615766			1706790												97207
			1340348			1869220												110513
			335585			1501935												1754592
			1146293			3857952												191208
			1946104			930398												680081
			189944			1825564												796943
			2340271			1036442												783216
			743211			317703												792117
			6808761			1668797												882043
			4408290			643940												1124664
			2518084			1226219												191835
			986246			453736												218288
			437697			423584												186885
			459457			1067856												815434
			779066			284529												542356
			778900			333813												344724
[truncated: 1,956 more rows]

## Sheet: Fig S2 Granule Density
GFP::PRG-1						GFP::WAGO-4
Wild Type	glh-1DQAD	glh-1ΔFGG glh-4	deps-1	meg-3/4		Wild Type	glh-1DQAD	glh-1ΔFGG glh-4	deps-1	meg-3/4
2.64608	0.535863	2.77645	2.68452	3.37082		1.35791	0.253034	1.00942	0.540236	1.30226
3.30423	0.648088	1.83172	1.93277	2.57886		1.38308	0.67595	1.02242	0.77156	1.12955
2.89013	0.665801	2.16653	2.27041	2.71467		1.14594	0.833481	1.0786	0.346953	0.97391
2.66464	0.448259	2.0014	1.10093	2.67613		1.4591	0.316779	0.598121	0.214035	0.893888
3.79456	0.585572	2.79297	1.9511	2.57323		1.36015	0.534786	0.710758	0.658672	0.981675
3.17376	0.738716	2.7312	2.37032	2.77466		0.947248	0.586058	0.740697	0.422581	0.72421
3.51429	0.744657	2.34526	2.73903	2.11087		0.874082		0.832587	0.43127	0.95089
	0.608812	2.42946	2.5606			1.13811		0.741791	0.80782	0.497847
	0.716394					2.21342		1.00339	0.24446	0.597291
	0.93624					1.28298		0.886016	0.771729	0.960706
						1.27577		1.26013		0.703628
						1.28174		0.63356		0.642769
						1.47862

## Sheet: Fig S2 Granule Size
GFP::PRG-1						GFP::WAGO-4
Wild Type	glh-1DQAD	glh-1ΔFGG glh-4	deps-1	meg-3/4		Wild Type	glh-1DQAD	glh-1ΔFGG glh-4	deps-1	meg-3/4
12	6	5	19	5		5	19	7	5	3
6	38	6	11	7		7	5	8	5	14
20	23	16	9	15		8	146	7	6	3
10	209	14	17	7		5	27	5	5	2
12	33	6	6	19		9	65	5	14	13
28	18	7	15	7		8	51	5	5	11
5	73	17	8	16		5	82	6	6	2
19	5	12	5	21		5	5	5	7	22
26	22	5	8	11		10	540	8	5	5
5	8	7	57	7		11	15	10	5	5
10	10	5	10	10		5	107	13	8	21
17	5	12	5	16		7	27	14	9	18
5	97	8	14	21		10	5	9	8	6
15	6	9	10	19		9	5	6	5	7
13	25	12	7	11		6	129	11	9	12
6	14	5	13	22		13	78	14	5	23
19	10	28	12	26		6	244	5	10	13
10	318	20	11	10		5	5	8	17	5
11	32	14	22	11		6	32	10	5	2
18	11	6	14	13		13	11	7	5	2
17	30	7	19	8		5	7	6	5	28
10	6	13	27	19		6	10	5	7	23
27	33	15	11	17		7	12	7	6	4
9	42	18	7	17		5	44	7	5	16
13	20	5	59	15		15	93	6	5	7
23	32	23	23	19		5	5	10	7	12
21	6	7	14	32		5	93	10	10	2
9	62	6	20	17		7	45	7	7	25
20	32	5	11	19		5	76	5	5	3
28	18	18	6	7		7	27	9	5	2
11	34	7	22	15		8	5	9	5	6
7	8	10	7	22		8	7	8	5	5
13	14	5	25	16		6	5	7	5	7
17	70	18	55	11		5	56	5	5	6
6	5	12	17	8		9	49	10	6	12
15	27	8	11	20		5	15	5	5	7
6	5	12	7	13		8	5	6	10	2
21	692	26	24	30		8	7	5	5	8
8	22	7	9	10		11	30	10	5	9
33	53	10	13	25		6	10	9	8	14
5	5	5	49	16		10	5	6	9	11
8	7	5	19	10		6	6	5	6	3
14	230	21	6	8		7	101	20	10	2
10	7	13	23	13		13	8	11	15	12
17	17	7	8	8		12	7	12	11	4
30	51	8	44	17		5	55	5	13	12
13	123	16	14	10		20	8	7	5	2
5	23	5	20	7		12	5	5	15	8
19	25	17	5	17		5	63	11	11	18
10	235	14	13	30		9	28	5	9	13
12	62	15	26	14		6	17	7	15	3
57	7	13	20	10		7	15	23	12	6
47	28	8	21	17		10	19	12	20	5
14	6	6	33	20		5	45	8	7	11
30	12	7	29	10		7	24	7	7	6
13	8	10	55	8		6	26	10	6	8
9	332	8	15	10		5	19	9	24	12
20	12	7	17	14		5	5	10	6	5
6	43	14	11	39		12	7	6	6	3
11	51	5	17	19		7	5	5	5	2
12	37	8	25	13		9	12	6	11	15
6	290	14	21	29		13	10	15	6	11
21	44	6	20	11		9	5	32	8	7
6	29	5	6	15		17	20	10	6	5
41	339	13	22	11		9	6	5	11	4
7	23	27	6	35		9	12	10	8	2
6	5	13	21	17		10	44	5	9	20
18	8	8	15	22		6	11	5	9	6
8	7	23	49	20		7	74	8	5	7
7	17	13	16	18		19	194	28	15	2
8	5	14	10	11		6	45	11	10	2
9	6	11	14	20		8	31	5	5	2
22	621	17	15	16		13	5	6	5	7
12	8	5	26	14		5	82	10	9	5
6	12	5	25	32		6	14	8	9	2
18	6	21	10	14		8	10	6	5	33
31	74	23	5	17		6	14	8	5	3
6	11	5	5	11		9	5	5	9	5
17	7	6	7	11		6	15	12	5	23
7	65	18	8	26		7	27	10	6	13
8	14	12	22	19		19	7	7	13	2
14	12	7	13	23		6	55	8	13	3
12	7	6	26	11		9	9	8	6	14
24	6	8	17	30		6	6	5	6	5
10	12	6	10	14		6	5	6	6	15
35	74	15	13	11		5	12	12	6	4
19	11	32	9	31		5	7	6	6	3
12	8	23	35	11		6	99	6	9	8
7	105	9	28	24		10	5	6	6	4
15	12	5	23	14		8	10	5	7	14
27	5	16	30	14		8	8	15	9	14
18	63	26	6	8		5	14	9	8	17
6	7	6	16	45		7	57	5	10	27
5	25	11	17	21		7	20	6	6	2
32	18	12	5	8		5	14	9	15	6
26	42	5	16	15		5	38	6	11	7
9	24	10	9	19		12	5	7	12	4
17	10	8	14	29		18	13	8	11	2
32	7	12	42	10		9	7	8	10	3
10	32	12	36	18		8	5	18	10	20
8	5	7	8	11		18	8	7	6	8
20	71	6	12	10		8	5	5	11	9
12	10	8	5	63		11	52	23	6	3
10	54	12	15	20		6	5	9	11	2
12	5	6	21	25		18	50	7	13	20
19	11	6	11	22		11	10	5	6	9
25	21	19	23	18		8	21	5	8	2
65	21	13	12	32		6	7	30	8	15
14	71	13	28	21		5	8	7	7	13
10	15	11	7	24		8	6	6	6	12
20	19	7	5	11		14	6	8	6	5
18	7	5	8	13		11	20	7	6	2
5	18	5	33	18		6	14	6	7	4
21	20	24	16	23		5	5	12	5	7
8	244	11	21	18		5	34	16	6	15
25	7	21	11	47		5	57	5	17	2
8	185	9	25	19		8	8	9	21	33
10	18	6	19	24		5	5	13	21	2
7	32	6	28	13		5	7	6	24	3
24	92	13	28	25		9	13	6	20	4
18	7	8	36	23		10	58	6	10	3
9	16	5	12	40		7	22	14	19	7
17	501	6	11	8		12	25	11	13	5
13	11	10	12	37		5	21	8	11	4
23	14	19	14	8		7	10	5	12	2
9	18	20	6	33		5	58	6	8	13
27	380	20	11	19		5	9	7	5	2
8	13	18	13	35		5	9	8	10	3
13	6	10	7	50		6	5	8	6	3
10	21	7	7	10		5	97	5	6	11
6	5	12	6	109		6	140	5	5	5
14	15	13	5	16		5	7	8	6	19
5	11	19	6	28		10	38	6	5	6
12	21	25	7	66		5	664	6	8	9
15	695	7	7	8		13	33	17	6	6
10	6	6	8	30		5	36	6	10	2
9	35	11	15	16		9	15	5	6	22
12	8	5	19	26		9	13	5	13	9
9	65	6	6	16		5	9	12	7	2
12	6	9	8	25		6	129	6	5	2
25	29	12	7	31		5	76	8	11	2
9	875	15	5	18		14	20	12	11	2
17	6	12	22	37		7	24	5	5	7
16	16	7	5	79		7	35	5	11	3
9	175	7	14	10		7	246	5	15	8
23	19	14	8	46		10	17	9	5	11
17	13	6	16	15		5	61	10	5	7
25	16	5	6	28		8	71	7	6	2
17	16	16	17	21		9	12	16	5	7
11	5	10	6	38		10	51	5	7	13
8	49	6	7	34		5	36	5	11	3
39	580	8	10	18		9	29	5	5	2
6	8	14	6	18		14	23	5	5	3
6	23	13	16	24		6	48	9	5	2
11	14	9	10	20		5	30	5	11	2
19	41	11	7	58		6	36	6	5	5
5	14	31	12	26		14	30	6	15	3
10	89	10	7	26		9	65	9	16	3
9	23	9	5	17		12	5	7	5	2
5	11	9	34	18		7	118	11	5	3
15	54	26	9	58		6	56	9	12	3
7	259	11	5	11		9	15	6	5	4
8	24	12	5	34		17	27	5	15	5
64	303	5	10	51		5	39	5	6	6
5	20	6	9	31		8	111	6	12	4
16	19	5	12	52		9	158	5	6	7
7	21	5	13	29		8	10	8	6	6
8	143	11	7	17		5	6	5	7	12
10	10	14	7	42		12	84	5	6	2
9	71	11	12	27		18	34	11	14	5
9	17	9	11	24		21	14	8	6	6
6	5	16	5	24		19	7	8	16	14
40	23	12	10	17		16	34	8	10	2
16	72	6	17	54		18	27	10	6	3
5	8	6	9	16		8	10	7	5	6
7	19	8	9	15		9	337	10	5	16
13	127	20	5	30		10	24	5	7	14
7	5	25	9	41		8	52	16	5	9
16	159	17	7	10		12	14	10	8	6
9	20	5	7	45		6	7	14	5	4
31	44	7	7	21		5	16	11	9	2
23	172	10	19	15		12	9	8	6	12
6	18	8	16	11		8	49	9	11	4
8	11	8	14	32		12	141	7	5	17
15	291	15	22	10		5	17	6	17	15
7	44	34	20	42		10	122	5	5	12
12	9	5	6	16		5	183	7	12	12
14	243	9	14	31		6	42	8	5	7
17	22	18	5	11		8	254	5	5	2
7	90	14	11	23		10	50	8	8	2
14	9	29	7	28		6	53	16	10	8
21	8	6	12	15		5	5	5	5	4
19	16	20	29	9		7	127	8	6	11
26	22	25	15	54		5	38	20	5	7
53	5	9	15	13		6	9	7	15	10
9	7	24	16	44		11	12	18	5	6
6	7	15	9	42		6	53	5	5	2
14	11	12	19	19		12	11	12	5	12
34	110	12	7	36		27	40	7	5	3
26	29	10	7	13		7	36	6	5	2
13	23	7	38	11		8	59	16	13	3
12	22	5	15	15		20	5	15	12	3
16	30	16	15	22		7	16	6	6	7
17	23	7	8	15		22	7	5	11	6
15	15	12	13	29		5	49	12	6	3
39	7	7	41	9		6	482	8	5	2
24	21	20	19	8		16	13	5	8	2
6	19	16	19	17		14	6	7	7	14
14	33	9	19	8		15	73	7	14	2
14	17	14	11	10		14	137	5	12	11
6	9	8	6	19		8	91	6	15	11
19	13	6	13	25		12	34	12	24	2
10	22	12	13	45		5	6	6	11	3
8	40	8	5	16		10	42	10	5	2
7	25	9	6	34		7	44	5	6	2
13	17	14	7	21		5	99	5	8	3
13	10	30	5	9		9	45	6	6	5
16	36	5	8	23		21	100	6	5	2
11	14	10	17	23		12	20	10	13	2
18	12	16	30	53		7	5	11	6	2
5	16	5	12	48		8	229	6	9	3
10	24	7	16	15		11	30	9	5	2
13	17	8	20	8		9	47	9	7	3
10	5	11	10	8		5	113	13	7	2
48	21	19	23	15		6	14	5	5	2
19	43	21	6	9		7	41	5	5	10
17	7	11	5	45		6	6	6	5	2
13	14	8	10	17		7	69	8	6	8
19	198	16	23	8		11	9	7	5	2
14	9	16	6	15		8	6	16	5	3
8	8	5	22	8		5	10	9	6	2
9	29	10	5	23		7	11	5	6	6
23	5	9	11	18		5	43	15	16	11
5	26	14	12	13		13	6	6	10	22
6	15	12	7	55		5	13	11	7	2
23	8	5	26	9		6	99	6	5	2
11	76	12	23	24		6		6	5	2
30	7	17	6	16		5		13	10	4
8	111	7	6	24		7		11	11	2
28	12	13	10	13		9		8	14	3
17	5	7	26	18		5		7	14	3
5	17	18	15	28		8		5	17	2
9	563	13	13	15		6		10	10	3
5	10	9	17	9		12		5	6	10
8	11	11	5	27		11		5	5	9
7	20	14	8	9		7		5	14	16
12	6	6	9	37		16		5	10	9
20	39	11	30	27		5		5	5	4
10	35	14	15	26		6		7	6	10
10	20	17	11	23		9		5	11	3
11	7	6	12	49		10		15	5	2
22	31	5	7	9		5		12	12	2
7	31	14	14	18		9		5	8	2
7	36	13	32	27		10		8	5	2
11	10	8	9	23		6		5	8	3
8	204	19	9	43		6		5	10	5
6	68	11	10	9		5		8	9	3
5	25	12	13	10		6		8	5	4
14	6	6	11	23		6		5	5	3
5	5	7	29	17		11		5	8	15
9	26	17	20	31		7		5	13	11
12	291	12	41	23		7		8	8	2
5	22	7	13	49		12		5	5	20
5	19	7	13	21		8		5	8	5
6	11	10	9	18		5		5	7	2
11	44	6	6	46		5		6	15	4
5	36	7	5	9		8		13	5	2
14	224	26	9	29		11		9	11	5
11	12	14	7	39		5		7	11	17
5	265	25	13	10		8		16	11	12
6	5	8	5	10		9		11	13	3
7	48	6	13	28		6		9	7	3
16	21	11	12	17		10		5	19	2
15	6	9	5	21		5		7	7	13
15	35	29	26	30		7		5	6	5
10	9	8	5	33		10		6	7	5
21	19	11	11	38		7		5	7	13
57	656	10	11	9		14		7	11	2
34	12	25	7	44		8		10	11	3
16	22	5	5	13		6		17	5	2
26	165	5	5	40		13		10	9	4
23	71	27	50	10		6		8	5	2
13	23	40	25	18		8		6	5	2
20	92	5	29	29		5		5	6	2
22	17	7	8	10		14		13	5	2
51	13	11	10	16		8		5	5	6
10	9	15	11	17		11		10	5	3
9	252	5	17	18		5		6	5	2
25	69	6	23	30		13		6	9	4
10	5	10	14	23		6		7	6	2
52	5	10	7	25		9		9	9	5
40	5	6	7	10		6		12	12	3
17	10	22	20	29		5		5	10	2
31		27	8	10		5		6	5	21
5	55	15	16	16		7		9	10	3
10	39	6	26	17		7		13	10	2
33	6	7	25	26		18		8	14	3
23	27	21	7	13		5		8	11	2
27	12	6	21	10		10		6	6	3
6	69	5	9	13		7		5	12	2
37	371	13	8	21		6		8	6	5
53	5	31	8	10		5		12	6	9
14	59	10	18	10		10		8	6	2
32	6	12	20	26		7		5	5	2
8	8	8	18	13		5		6	7	5
39	5	17	15	24		11		11	13	34
26	61	21	33	29		6		6	14	7
28	15	15	35	15		8		7	7	2
27	10	20	7	21		12		14	8	11
15	8	60	6	18		15		6	13	2
13	9	6	5	25		5		6	15	5
5	15	10	20	17		6		6	15	2
15	189	11	30	23		8		12	7	2
14	8	6	12	18		5		10	11	2
17	22	5	11	15		6		11	5	7
29	93	13	9	19		13		5	5	4
5	7	8	29	22		5		8	5	8
8	11	15	5	28		21		5	5	18
10	5	22	9	10		9		20	7	3
29	125	6	25	17		8		21	5	21
5	15	17	5	17		7		9	6	20
34	43	7	13	32		5		5	7	2
18	10	6	38	22		9		8	6	4
12	9	20	8	13		5		5	7	3
13	31	9	31	13		7		10	16	3
26	314	7	5	10		13		9	25	2
8	36	16	11	26		6		5	7	3
12	7	9	5	19		14		9	6	2
20	17	9	23	28		9		6	5	13
9	101	9	20	16		6		11	13	2
10	15	26	21	18		10		5	5	4
11	19	11	5	26		8		5	9	2
7	9	25	9	18		10		9	5	7
8	17	7	8	15		9		5	16	14
12	5	7	12	25		6		8	5	11
12	16	9	12	16		9		11	6	2
26	26	5	21	26		10		6	7	2
14	13	5	6	10		8		5	10	3
20	14	5	7	19		6		7	14	2
18	30	10	19	15		14		15	8	2
6	21	20	13	19		13		11	6	2
16	41	10	10	10		11		10	14	4
25	167	12	11	15		7		13	10	14
18	9	11	30	15		7		6	11	5
21	71	8	15	36		6		13	7	9
28	6	14	13	22		5		6	6	3
14	75	10	6	10		7		7	11	4
8	99	19	9	10		5		7	7	4
5	22	7	28	10		13		6	10	19
28	6	12	7	18		17		11	5	5
7	61	24	11	17		10		7	6	3
10	9	12	49	30		11		8	5	5
21	13	5	6	17		7		11	10	2
21	11	11	22	22		5		5	5	12
7	104	9	11	15		5		5	8	2
6	389	10	11	16		6		6	14	2
7	13	14	5	18		9		6	7	7
14	5	8	7	10		6		9	11	2
5	12	18	15	16		5		5	9	7
6	6	6	5	32		6		8	11	6
6	85	8	5	17		5		5	7	2
9	5	5	15	29		6		7	8	3
12	6	6	9	12		7		6	5	6
11	13	10	5	24		8		5	9	9
11	5	5	6	12		7		10	6	3
8	43	11	34	17		7		6	6	22
9	5	8	6	10		9		7	5	13
9	9	8	7	26		8		10	11	7
14	8	6	17	18		14		5	5	2
9	6	7	18	15		5		9	11	15
8	7	11	20	31		7		6	6	16
13	14	12	9	23		11		5	8	2
12	39	7	8	21		9		7	15	3
6	12	18	12	17		5		7	5	7
6	379	5	6	18		9		11	17	2
10	63	5	22	27		7		6	6	11
5	71	5	28	15		8		6	10	8
20	22	10	31	12		6		5	7	7
8	126	7	34	17		8		32	13	6
8	15	6	5	12		10		12	14	15
6	5	11	5	21		10		9	9	5
10	151	18	18	10		6		10	6	11
9	72	8	73	12		7		6	7	6
7	18	5	7	17		6		12	5	2
6	7	5	5	10		9		20	5	2
12	17	13	14	10		5		9	13	2
11	5	5	8	12		6		24	5	4
7	17	8	32	10		5		8	10	2
7	8	10	7	30		7		5	15	6
14	251	7	15	15		5		10	7	13
9	16	5	5	26		6		6	12	8
10	18	15	5	10		5		5	6	12
9	8	6	14	21		5		6	7	7
16	41	5	25	12		5		5	6	3
5	28	17	22	10		5		7	19	30
5	35	7	53	12		5		8	14	19
6	28	5	15	10		9		5	6	4
19	8	5	18	15		5		7	10	6
7	32	17	14	18		5		16	6	2
15	20	5	13	23		13		6	21	2
16	5	7	48	10		9		6	5	20
8	12	5	26	10		10		5	15	16
14	12	10	5	19		6		6	5	22
18	6	10	5	25		9		6	15	13
7	51	10	8	19		6		6	7	19
12	32	10	21	23		5		5	6	2
9	8	34	6	34		9		5	5	2
17	36	9	6	17		5		11	11	20
7	7	17	21	23		5		7	5	10
14	10	5	23	19		10		7	6	2
5	39	18	13	12		10		9	7	5
6	221	22	14	10		6		6	5	19
15	5	22	34	33		5		7	5	2
6	91	30	7	15		8		5	7	19
7	24	14	35	23		7		6	6	11
5	326	26	10	15		10		7	11	2
5	9	8	26	33		7		8	12	3
8	49	10	14	33		5		17	10	3
8	6	11	11	21		5		7	6	4
5	5	7	6	12		6		5	20	16
7	11	10	27	32		5		5	20	5
13	12	11	20	19		7		5	14	2
7	13	8	15	10		5		15	6	2
6	63	33	8	17		15		7	11	10
9	42	29	19	10		5		16	6	2
5	45	11	6	12		19		5	7	14
12	18	8	6	18		10		12	25	2
8	41	17	11	12		8		7	20	6
16	7	20	6	24		7		13	9	20
5	78	21	12	10		6		5	11	7
7	98	20	6	10		6		10	8	2
10	54	20	21	12		9		29	11	6
10	59	5	15	22		7		5	12	3
14	5	11	5	12		5		8	5	2
8	17	8	5	21		6		5	5	8
8	48	5	16	17		5		6	13	18
18	6	15	9	19		5		10	7	2
11	14	10	7	10		7		7	7	4
10	8	9	8	22		6		7	11	11
9	70	13	26	16		6		7	5	8
9	77	17	7	28		6		8	10	13
9	58	13	8	26		15		5	10	3
11	78	9	13	16		10		6	15	20
10	22	8	15	22		13		9	5	16
9	21	13	5	22		6		6	11	3
11	73	12	16	24		6		6	9	12
9	32	8	14	32		5		9	11	2
8	8	24	16	17		11		5	8	22
5	18	19	11	19		11		7	12	4
11	8	13	33	24		6		7	7	21
12	9	13	41	12		7		5	6	2
13	5	7	15	26		6		8	6	2
5	23	7	8	16		6		9	5	7
8	38	6	19	10		7		13	5	4
8	46	6	5	20		7		8	13	2
5	5	11	7	29		10		5	8	3
14	39	12	15	16		9		12	11	5
6	9	10	11	45		14		7	7	9
6	11	22	7	22		6		8	9	3
11	5	20	12	20		8		5	11	2
5	51	9	9	17		7		15	5	3
14	14	5	9	16		18		13	13	7
15	10	6	5	22		9		5	5	2
11	57	26	8	21		8		12	21	4
26	27	5	10	19		6		5	11	4
15	52	8	8	38		6		6	7	2
10	40	5	8	37		11		6	13	4
6	29	5	31	22		6		5	8	3
14	6	11	13	31		5		5	7	6
5	89	6	11	10		19		5	12	3
12	9	6	11	22		7		19	9	4
12	38	10	8	19		6		7	19	2
14	7	16	9	31		5		6	9	2
7	77	5	8	19		5		9	10	5
9	83	13	18	16		7		5	9	4
5	5	9	14	35		7		7	5	3
5	25	9	8	37		5		5	6	2
7	6	7	7	34		11		9	10	5
6	7	6	8	29		7		12	8	7
12	77	12	16	12		5		6	10	8
10	11	10	12	24		7		11	8	9
12	21	6	19	19		5		5	8	6
10	89	12	6	22		7		5	21	3
5	19	10	8	26		7		5	11	3
10	41	13	7	22		17		6	6	12
21	18	14	5	37		14		7	6	2
9	19	10	5	22		5		6	7	12
12	79	6	30	10		9		5	6	4
16	7	13	26	18		5		16	14	2
23	7	9	16	17		6		8	24	4
5	110	5	13	18		5		8	14	4
11	6	18	25	45		7		5	6	6
5	62	7	8	24		9		8	6	5
14	15	7	12	18		5		7	8	4
5	13	7	6	28		5		7	11	5
26	15	5	16	28		5		5	5	4
7	20	8	54	25		5		10	25	9
12	6	7	8	12		9		8	15	2
6	5	7	25	23		9		6	13	5
12	14	5	22	25		6		5	8	4
6	35	9	10	10		11		17	5	11
10	8	8	8	10		10		7	6	4
9	355	5	13	37		10		5	5	5
12	5	9	32	6		6		23	5	2
21	5	13	17	22		5		5	5	3
11	5	8	37	27		7		7	6	17
16	10	6	13	23		5		5	5	14
6	8	5	9	16		8		21	6	6
21	36	8	7	31		9		5	15	3
30	24	12	10	47		12		5	7	8
15	5	11	42	6		6		7	8	2
10	8	6	6	80		11		5	25	2
10	12	50	15	27		12		5	7	3
10	13	5	41	41		5		18	5	3
15	8	10	7	50		8		9	9	2
12	7	12	11	12		6		5	14	3
26	20	8	10	12		9		13	8	17
20	7	6	7	33		5		6	15	3
19	9	10	14	22		5		7	5	3
7	7	12	12	10		22		6	11	3
31	90	10	36	33		6		5	5	6
15	53	11	5	21		6		5	5	10
12	27	7	6	5		8		16	11	3
17	20	9	5	25		11		8	5	18
10	34	11	20	6		7		5	13	2
18	15	14	14	22		13		13	8	5
38	20	6	12	5		15		19	12	3
29	9	8	16	18		11		36	19	8
25	81	5	5	5		6		5	24	2
20	5	12	6	20		7		12	10	8
13	13	6	13	5		13		5	7	11
25	90	9	8	18		17		9	5	4
14	30	14	6	5		10		7	10	5
6	150	8	6	23		5		5	12	8
28	7	11	26	5		5		7	13	13
7	12	8	12	21		11		5	5	14
9	30	11	21	38		6		10	5	10
5	6	9	11	28		6		6	7	8
10	28	10	32	19		6		6	11	5
11	11	7	21	5		11		10	14	7
30	9	7	8	20		5		6	13	2
10	50	7	11	18		10		5	6	7
8	14	6	5	18		12		5	25	16
15	9	10	10	10		8		7	9	2
7	107	5	30	17		6		8	9	8
9	10	14	6	10		7		5	5	2
7	5	21	6	19		6		24	7	11
29	9	11	13	17		7		5	13	6
14	5	6	6	29		5		6		6
9	17	5	7	19		7		17		5
13	7	13	5	18		11		9		3
47	39	9	9	10		7		6		2
8	10	7	8	18		9		7		7
6	73	11	15	23		22		5		5
34	8	6	15	27		12		7		8
20	7	13	31	20		5		8		8
21	7	6	12	18		7		6		12
46	7	7	5	12		13		6		10
13	11	11	16	38		6		5		5
9	6	14	18	45		6		10		8
5	20	10	11	28		12		6		2
63	13	5	23	5		16		6		6
12	5	10	18	23		13		19		6
9	8	7	20	17		5		17		2
12	21	7	22	27		10		8		12
5	14	7	7	20		8		5		2
15	15	5	40	5		7		10		15
57	27	7	26	10		11		6		3
80	5	6	22	29		15		25		2
24	5	6	13	49		5		5		2
18	83	18	15	21		6		6		13
72	11	11	15	23		16		5		2
25	20	7	14	41		8		16		2
10	8	8	6	10		13		7		5
35	5	10	16	17		6		5		6
48	7	13	5	45		24		5		7
12	5	7	14	12		6		9		2
30	11	5	17	12		9		16		26
23	27	7	13	5		10		5		2
7	6	11	23	17		9		11		3
9	10	8	36	29		12		13		8
14	6	11	6	19		6		11		9
21	8	8	13	36		6		6		14
32	45	16	26	21		7		17		10
7	7	5	19	10		8		17		8
17	7	6	7	10		5		8		2
9	8	5	36	20		6		5		11
12	46	15	20	39		14		5		9
6	6	20	9	25		14		5		6
7	28	15	24	52		9		5		23
20	81	12	24	29		13		13		8
15	28	8	26	12		6		6		16
37	6	12	18	21		16		10		3
29	7	25	5	5		11		6		3
38	26	15	35	33		10		7		6
59	5	17	23	18		7		6		7
6	7	5	9	27		10		8		3
8		7	52	38		8		6		4
15		6	31	17		7		6		2
19		9	31	27		6		5		23
17		50	5	55		13		13		4
46		9	58	12		9		7		2
52		14	24	46		9		5		6
16		7	5	50		7		6		8
38		30	18	24		8		8		2
16		10	14	20		14		5		6
5		5	5	25		9		11		20
24		11	19	5		9		6		3
20		33	24	5		6		6		8
5		25	73	35		22		9		6
24		28	19	46		13		5		6
36		24	14	18		5		5		3
24		29	8	12		8		5		8
44		22	36	31		6		6		4
11		17	61	24		5		5		2
36		7	15	10		29		5		6
22		8	5	29		13		5		4
7		24	22	42		9		6		4
8		8	14	22		6		5		6
9		12	17	18		9		5		11
14		29	7	18		5		10		8
8		26	30	25		10		5		10
7		8	8	42		12		11		9
7		7	12	30		6		5		6
12		9	17	31		12		5		5
5		24	11	12		6		5		2
9		6	7	22		11		6		2
6		11	5	44		6		6		9
8		7	7	17		6		7		3
7		6	15	10		5		5		4
11		17	6	12		9		5		9
10		6	13	18		5		18		2
8		10	7	7		13		11		8
6		9	9	27		10		19		2
7		13	17	21		5		9		2
6		7	32	54		6		5		6
13		9	44	5		23		5		3
13		8	6	17		11		8		10
8		10	26	7		9		5		8
7		6	18	7		10		15		8
12		6	20	12		10		7		2
6		12	13	18		21		8		6
11		5	8	7		17		6		2
8		24	52	5		12		5		14
5		7	22	5		10		16		5
12		15	18	17		24		11		13
15		6	36	30		11		6		3
33		12	27	53		13		5		8
12		7	5	19		5		19		14
17		7	7	10		12		22		2
11		13	45	7		5		9		2
10		6	43	43		6		8		3
21		5	17	17		13		5		6
10		18	10	22		11		6		2
8		31	12	21		12		6		4
7		10	34	12		5		5		3
5		5	10	42		8		9		5
12		31	9	25		8		8		2
14		19	38	22		8		13		3
13		9	31	21		9		11		12
6		9	14	7		6		7		7
13		10	11	22		10		19		2
11		10	10	12		9		5		2
8		7	9	12		9		15		6
8		14	8	27		10		10		4
8		11	26	7		10		5		2
14		16	28	12		8		5		6
13		6	6	12		6		5		6
13		14	20	25		5		7		3
17		9	5	5		5		9		7
9		9	5	7		6		10		2
9		6	35	51		5		5		4
11		7	13	37		7		6		8
5		6	13	21		5		5		6
13		9	9	5		6		12		21
7		10	31	17		9		11		8
15		5	18	7		12		5		12
20		5	24	7		6		7		3
8		6	15	5		8		7		2
6		10	7	7		8		19		13
14		6	6	7		6		8		5
18		16	23	20		10		7		18
18		9	14	22		8		8		2
14		20	26	27		10		6		4
5		6	10	5		5		5		3
18		15	7	31		9		8		2
7		9	17	47		6		9		6
16		10	11	10		6		10		2
21		10	18	19		19		5		4
33		9	23	22		9		6		7
19		11	23	12		17		7		8
11		5	8	23		10		10		3
7		6	25	5		6		15		23
17		6	10	12		8		9		9
12		6	21	7		9		7		3
10		6	6	5		14		6		15
11		16	6	5		6		5		7
12		23	10	10		7		5		6
13		13	35	18		5		8		9
19		22	38	5		17		13		4
22		16	5	10		9		5		4
31		15	9	26		9		14		4
7		7	12	6		8		5		9
10		5	6	22		7		7		3
22		6	15	15		5		6		4
16		9	7	15		6		5		2
9		7	15	21		6		12		16
16		20	5	6		9		7		3
9		7	5	10		12		6		3
19		5	5	18		10		11		7
24		11	37	5		14		11		5
20		14	15	19		7		8		2
27		14	22	6		7		7		12
7		12	8	12		19		9		2
27		13	20	7		5		5		13
27		10	9	18		17		15		5
28		5	34	7		5		5		12
5		7	36	7		10		7		8
14		14	28	6		7		8		2
21		19	7	10		5		5		8
8		9	7	5		11		7		5
24		8	5	5		9		16		17
14		12	30	15		5		10		17
6		7	6	17		14		6		4
38		11	18	7		8		7		8
5		12	8	10		6		10		6
30		7	40	6		6		6		9
11		11	10	9		5		5		7
25		9	14	9		5		7		2
10		6	7	7		16		9		17
12		15	34	12		18		8		2
33		12	5	9		5		5		2
10		13	7	5		6		6		2
8		10	39	5		15		5		4
12		5	32	15		9		8		3
26		8	6	6		8		8		8
6		6	32	12		17		8		5
20		9	25	7		5		7		12
28		5	13	7		6		5		3
34		5	33	12		12		5		12
8		6	18	17		9		5		11
19		5	8	6		9		12		9
32		17	6	18		8		5		6
50		14	20	6		6		6		2
7		11	8	7		5		14		14
7		12	10	7		5		5		20
36		10	5	6		9		9		2
44		8	6	10		6		14		5
6		11	45	5		6		13		2
43		15	6	6		7		12		8
14		8	11	18		5		9		14
11		5	11	12		14		5		16
30		7	10	5		5		10		6
48		6	12	9		16		5		10
13		10	10	18		8		8		4
19		5	6	18		5		7		18
45		5	6	6		12		5		11
49		7	28	13		6		14		9
11		6	5	5		13		10		6
15		5	44	7		11		6		7
32		12	44	19		5		6		14
21		8	28	5		10		8		9
10		6	6	12		5		5		23
18		9	8	7		10		8		27
46		6	19	5		7		7		5
11		12	19	13		5		8		6
26		5	5	6		7		6		11
19		5	23	7		9		9		6
47		11	17	5		6		7		11
37		10	42	5		12		6		8
16		13	5	6		9		8		11
14		5	32	5		13		7		5
12		14	7	10		14		5		2
5		8	23	22		17		10		11
28		10	6	12		8		7		7
28		9	47	7		12		6		16
7		6	17	5		9		7		13
22		5	6	7		9		8		32
36		5	9	9		9		8		5
22		7	11	13		9		7		18
31		5	33	9		12		8		4
75		6	15	5		12		12		8
34		6	28	5		5		5		2
84		5	24	5		13		6		9
60		11	40	5		7		6		7
10		9	22	9		6		6		8
18		7	17	13		17		5		6
23		6	5	12		6		5		3
25		10	7	12		6		27		3
10		7	17	5		5		5		10
38		6	27	6		11		9		6
12		5	14	12		6		5		17
7		16	48	10		9		5		13
9		7	66	5		31		6		4
8		11	18	5		12		15		4
8		10	35	12		5		7		15
9		8	52	6		8		9		14
6		19	9	5		11		5		11
12		8	19	5		9		8		7
8		5	27	5		12		5		15
13		5	20	17		5		10		2
5		12	14	6		7		11		4
14		10	43	5		6		7		8
6		5	15	6		16		5		7
15		5	18	5		11		11		3
9		18	7	17		5		5		7
13		5	8	6		9		6		4
6		6	5	6		5		8		11
22		5	7	5		6		6		4
6		10	13	5		7		7		10
9		5	14	5		12		5		7
7		8	19	5		12		6		2
8		6	14	5		10		10		5
6		14	6	13		9		9		6
24		8	7	5		13		6		2
5		6	41	12		8		12		2
21		6	20	6		7		5		3
8		6	28	12		6		11		22
10		7	62	6		8		7		2
19		17	37	15		5		7		6
18		8	77	5		7		6		3
13		17	68	6		17		6		3
13		9	9	13		5		5		5
14		23	16	15		13		5		5
10		11	6	13		6		5		2
19		10	12	6		6		6		3
9		7	18	6		15		6		3
10		73	8	21		6		5		19
5		30	13	13		9		6		15
15		20	5	13		5		8		2
25		21	27	15		9		25		3
9		20	28	15		10		12		9
13		5	8	13		12		8		6
12		27	25	10		5		6		6
7		5	5	12		7		6		21
8		8	17	13		5		7		11
9		17	7	10		6		7		2
9		17	10	12		6		8		8
21		52	13	13		12		5		3
14		7	5	13		8		5		19
14		5	22	12		7		9		2
7		21	26	9		5		8		13
13		28	32	15		9		10		5
6		5	5	17		9		7		3
8		7	21	21		17		5		15
5		23	5	9		5		5		3
7		23	13	10		8		5		2
18		7	6	9		9		10		9
29		23	17	17		5		5		14
12		30	5	9		7		8		2
12		30	8	13		8		7		9
12		9	6	10		8		8		22
8		13	20	9		10		5		7
8		20	20	15		13		6		9
7		8	19	9		9		5		17
38		12	7	10		11		8		6
14		6	9	23		15		8		9
17		9	7	22		7		14		20
25		5	24	10		6		7		6
16		61	17	18		5		5		2
5		9	7	17		6		15		8
7		18	18	28		5		14		4
8		7	8	10		9		5		2
11		24	6	22		13		5		3
21		12	5	13		6		5		6
17		21	6	19		8		5		2
10		18	5	28		11		14		15
16		53	11	22		6		7		8
9		12	18	12		8		15		12
10		11	19	22		13		8		7
10		7	13	34		9		8		8
15		5	19	45		9		5		7
19		27	16	33		5		5		8
15		21	13	37		6		8		4
19		13	5	13		7		6		5
10		11	6	25		10		5		12
14		14	10	10		5		5		5
7		21	6	22		9		16		5
16		8	5	120		8		7		2
6		6	5	24		7		5		3
5		16	5	18		14		15		3
7		23	8	10		7		10		3
8		31	7	30		13		13		17
10		17	23	13		5		7		11
23		8	21	10		10		5		8
10		15	8	17		15		11		8
8		12	9	17		10		10		2
27		15	5	12				12		15
16		10	8	29				6		5
6		17	22	14				8		7
10		17	19	19				14		3
6		24	6	15				18		3
22		5	5	9				8		3
7		12	15	30				7		2
6		8	8	26				16		3
19		5	12	21				14		3
10		12	17	10				5		5
21		5	15	25				11		5
6		20	8	14				8		2
13		13	8	27				5		3
21		15	8	27				11		7
12		20	14	17				6		5
22		13	12	10				5		5
29		6	5	9				7		2
7		5	8	40				8		2
18		6	6	30				17		5
27		17	17	37				7		3
11		26	25	9				6		2
11		12	8	10				6		10
15		6	9	10				6		11
20		6	16	10				6		12
12		16	8	46				6		3
9		8	5	19				5		12
21		8	14	19				12		2
8		9	5	26				20		8
13		6	10	10				12		7
7		6	5	22				6		8
12		10	6	32				16		13
6		17	7	9				6		3
17		14	8	9				7		2
7		11	18	6				5		14
7		8	9	12				6		38
7		20	21	9				14		3
11		27	14	15				6		10
11		12	5	27				5		2
5		13	18	6				7		16
14		17	13	20				5		17
8		12	5	6				7		16
11		6	25	14				7		7
18		6	38	9				13		14
18		14	33	27				6		15
7		8	17	6				8		3
17		17	9	25				9		7
15		6	26	10				16		3
13		6	9	18				5		4
19		9	7	10				10		6
7		15	10	10				5		3
10		7	23	9				8		3
12		8	7	6				7		11
13		19	12	13				7		11
6		12	22	6				5		14
7		7	9	26				6		2
21		16	29	6				7		14
6		8	12	24				6		3
9		12	16	12				5		2
10		13	8	6				12		10
7		7	6	22				7		8
7		16	8	25				13		3
5		12	20	12				6		7
10		8	6	9				14		7
14		7	13	9				5		2
8		7	15	18				5		10
21		6	8	18				7		2
7		10	10	6				5		2
10		6	22	12				5		2
8		7	22	9				5		3
8		5	6	13				5		8
8		5	38	15				5		2
15		7	16	15				14		10
16		8	41	13				37		5
14		5	12	10				6		2
5		9	58	16				11		5
25		13	8	9				6		2
5		6	7	13				8		9
15		8	18	15				5		6
6		10	13	17				10		4
14		14	17	6				8		5
6		13	11	9				7		7
20		22	6	11				22		6
9		41	9	16				5		4
12		5	14	15				9		7
8		15	7	13				9		4
8		22	9	14				8		9
16		8	20	9				5		2
5		22	8	12				7		2
7		14	6	13				7		2
5		18	25	6				5		5
22		23	15	12				6		7
5		11	15	9				5		5
13		13	9	6				5		3
10		11	7	12				7		10
13		14	6	16				9		3
18		9	7	16				9		6
11		23	19	6				7		3
14		6	22	6				7		3
6		6	25	9				8		2
5		24	5	10				5		9
5		7	6	12				10		4
5		9	5	11				7		11
14		6	6	9				6		8
8		5	8	19				6		3
5		8	10	13				6		2
7		10	5	14				12		12
10		18	8	23				6		5
8		22	7	11				10		5
14		8	26	6				5		3
5		16	21	13				16		4
21		10	21	14				16		2
7		19	27	21				7		11
8		10	5	22				5		2
27		7	5	6				5		3
5		18	41	9				5		9
5		18	39	29				8		8
9		5	8	12				9		9
20		11	15	11				9		8
8		13	20	16				9		5
13		21	10	13				12		2
8		12	10	11				13		8
6		6	27	11				8		5
11		6	10	15				5		2
11		5	28	13				6		4
6		5	30	12				5		3
6		12	6	10				9		2
6		5	17	6				5		11
18		8	8	18				6		4
11		8	5	19				11		4
15		6	25	6				8		2
9		18	11	10				5		7
5		10	6	23				8		2
15		16	37	6				12		2
9		14	35	12				5		3
8		12	10	9				5		6
7		14	11	10				6		3
7		5	9	11				5		2
7		7	9	6				7		8
16		15	8	11				7		3
14		5	7	10				5		8
8		7	11	6				8		6
12		6	25	25				13		2
5		24	12	17				6		4
11		11	5	6				5		2
7		12	8	6				14		10
6		7	11	6				10		5
11		6	5	6				17		2
18		15	5	11				12		3
10		14	61	19				18		4
15		14	8	18				8		2
15		21	5	16				10		2
6		5	6	10				9		8
13		14	13	17				13		2
12		10	17	9				10		7
10		8	11	6				19		7
17		5	12	20				11		4
7		25	11	10				7		6
19		7	6	9				6		5
13		6	14	19				9		15
5		14	26	13				5		6
15		8	27	18				6		4
26		7	7	6				5		7
10		9	5	13				6		8
47		6	6	12				10		4
13		5	18	11				32		5
8		10	6	11				8		2
10		13	11	11				8		2
18		8	8	15				7		10
11		6	35	12				15		17
7		9	5	19				10		3
13		10	5	9				8		7
19		6	17	12				10		7
10		6	12	10				8		12
13		6	13	21				6		2
11		6	5	9				7		12
15		9	20	16				5		2
23		7	18	9				7		4
34		10	20	14				6		6
14		8	36	11				12		2
11		7	17	10				5		10
6		7	8	17				6		7
5		22	33	12				18		10
12		12	9	13				11		4
7		6	21	11				5		3
19		5	13	13				11		5
9		10	9	12				12		4
12		11	15	10				5		2
16		10	14	11				5		2
21		27	25	10				12		2
8		5	12	9				5		2
9		15	64	11				7		2
10		11	6	9				20		7
11		20	14	13				22		2
7		19	44	25				12		7
21		5	32	27				10		2
11		23	9	12				7		2
9		13	27	12				15		8
10		8	5	17				5		2
14		7	8	15				5		2
6		6	14	34				10		3
26		6	54	17				12		2
15		12	39	17				8		4
7		9	10	13				5		3
24		16	40	22				13		4
10		6	14	14				9		7
8		5	8	9				9		5
7		17	21	14				15		3
13		8	13	23				46		3
21		6	28	14				8		8
16		17	28	14				5		4
24		6	10	13				5		2
13		6	23	18				5		4
14		5	34	12				6		8
15		9	19	9				5		5
11		8	22	9				6		4
8		7	25	13				8		8
6		9	18	9				8		9
11		10	24	14				5		6
8		10	7	19				6		2
5		22	14	16				16		2
11		32	11	29				14		3
11		36	5	17				8		2
5		5	12	19				5		3
10		22	5	10				7		3
18		7	30	13				6		4
22		7	5	13				9		2
15		8	14	12				6		2
7		11	48	9				7		5
9		5	20	24				5		13
16		10	21	12				7		6
27		14	14	19				5		2
20		9	25	16				5		4
10		11	48	13				10		8
7		8	34	17				7		5
11		31	33	13				11		5
13		16	34	9				5		3
8		6	7	19				5		3
7		5	32	18				8		3
11		7	28	16				14		13
5		9	17	14				6		7
11		8	5	33				6		4
12		8	21	9				8		4
16		19	14	13				18		9
30		11	22	13				5		2
7		8	8	10				5		3
23		12	7	9				6		2
8		9	13	17				12		3
18		11	18	7				12		3
19		49	30	19				8		2
37		12	18	23				8		3
6		8	47	7				5		3
18		6	23	18				7		2
6		21	16	9				6		6
18		27	8	9				15		2
16		5	18	17				8		4
8		16	15	10				7		2
16		42	26	7				5		5
11		29	56	18				5		8
5		15	14	9				12		3
14		8	9	6				16		2
7		22	17	6				8		8
6		20	9	18				6		10
11		9	12	16				7		5
6		13	13	21				7		2
9		8	5	10				6		4
12		7	26	15				7		9
11		10	28	14				6		2
12		12	5	22				8		9
24		18	7	13				7		4
15		5	17	7				6		2
12		16	11	36				8		3
13		17	7	26				20		3
13		8	24	10				5		4
7		20	14	7				15		4
16		40	21	9				5		10
7		26	10	14				11		6
18		6	43	7				12		3
11		27	8	13				5		8
11		14	10	14				5		3
6		18	6	56				5		6
6		28	24	9				13		10
9		44	22	15				12		3
5		29	43	15				5		5
10		5	34	6				7		11
13		26	35	12				6		11
9		13	29	7				6		14
20		9	10	7				7		4
18		19	10	10				5		10
5		18	50					5		3
26		6	11					5		2
5		10	8					5		8
5		78	29					8		2
36		19	14					7		7
6		24	6					6		3
6		7	58							2
17		25	25							11
36		10	29							22
7		7	20							4
12		12	20							2
38		8	22							2
21		8	50							9
14		30	46							2
17		57	40							3
7		34	5							4
16		10	25							4
26		14	56							9
6		28	33							4
13		5	24							13
24		19	43							2
11		10	24							9
7		17	13							4
18		18	41							4
21		25	18							2
22		5	47							2
18		34	8							6
29		8	6							2
7		52	15							24
9		8	24							9
10		13	20							2
11		7	13							8
15		6	15							3
10		17	79							8
18		7	64							6
23		6	25							12
13		33	39							5
19		8	19							6
42		5	33							2
29		5	8							5
7		23	47							10
6		12	6							4
14		7	18							4
19		8	27							2
19		13	5							6
6		5	25							2
15		13	6							3
65		21	50							2
12		18	39							2
18		6	15							2
8		38	6							2
17		6	34							15
13		7	15							3
7		9	6							12
34		22	75							13
24		11	42							10
44		39	6							2
6		8	11							8
15		8	26							7
115		17	35							2
21		12	13							11
83		13	19							6
30		8	7							10
8		5	14							9
38		9	27							7
27		11	46							5
19		12	15							14
19		5	19							3
6		9	10							6
5		5	11							4
162		7	22							9
26		7	15							2
22		8	5							10
28		30	11							6
68		17	24							6
55		7	13							2
41		11	18							9
34		6	8							14
46		12	11							8
29		16	10							12
14		7	14							2
9		22	14							5
67		14	9							20
34		7	10							2
14		6	23							3
5		9	5							2
81		12	12							12
35		7	16							2
57		5	10							14
87		14	6							5
16		19	17							8
60		12	30							4
5		6	7							5
12		11	14							9
14		5	22							2
10		7	18							15
55		9	9							8
72		10	30							8
64		8	36							3
32		6	17							19
32		7	25							11
12		6	7							6
8		9	6							2
26		7	7							3
11		6	19							3
23		5	40							8
11		12	25							2
15		5	45							6
14		5	36							2
56		10	13							10
53		11	10							4
8		6	15							6
61		13	7							3
15		10	6							2
14		10	20							3
36		13	14							6
29		12	15							3
6		10	10							10
55		6	15							8
37		7	32							9
9		8	5							7
32		6	10							4
18		6	29							5
26		5	9							2
57		5	14							5
36		9	7							2
17		8	7							21
41		6	29							6
10		8	13							2
6		5	39							8
49		10	36							5
20		12	22							13
42		5	11							2
26		25	10							2
39		5	16							6
13		17	5							2
16		5	32							8
53		19	16							3
10		9	31							10
21		10	9							2
45		5	12							2
11		10	15							10
33		6	8							11
14		5	8							3
17		18	14							13
10		20	7							3
20		16	6							6
23		17	5							16
16		10	30							11
28		25	7							12
13		6	6							4
41		6	8							8
35		9	5							14
33		15	30							3
38		9	24							8
20		15	15							10
15		11	18							2
11		13	7							2
20		24	8							15
75		21	6							2
40		14	8							3
21		12	15							2
7		7	9							2
5		8	10							22
5		6	19							8
34		11	9							9
8		22	28							6
15		5	8							6
12		5	14							2
22		15	8							4
21		8	21							3
25		13	10							9
23		6	7							2
13		5	18							20
24		16	7							17
6		8	19							3
20		6	10							19
20		6	8							8
5		5	13							4
17		24	11							2
20		12	16							4
5		7	17							7
9		13	15							6
6		10	8							8
16		13	5							20
14		11	5							5
18		8	8							4
12		21	12							7
41		12	6							2
13		6	10							4
24		7	5							4
26		20	36							2
11		6	13							13
9		12	6							16
25		13	6							15
9		5	8							23
21		14	14							3
8		6	9							6
20		6	10							11
9		17	6							9
32		19	5							4
15		17	13							4
6		9	9							5
13		12	19							11
6		5	7							3
13		6	5							2
23		8	8							4
12		5	14							3
12		5	6							22
18		5	19							6
10		10	5							9
6		9	12							2
18		5	10							20
21		8	7							10
13		9	29							22
30		8	7							6
13		11	13							6
8		6	38							8
15		18	24							3
6		14	23							19
9		12	9							10
8		8	5							5
10		12	9							13
20		16	5							13
19		11	5							2
10		6	11							6
6		27	13							8
8		5	39							19
12		13	7							2
13		7	22							2
21		9	26							14
8		15	25							3
17		7	5							2
41		6	19							4
12		9	7							6
14		5	13							5
19		18	10							3
6		5	27							9
24		8	31							17
8		9	17							4
11		6	18							9
10		8	5							7
20		7	5							8
5		6	5							6
19		11	13							2
17		12	46							5
7		18	20							2
16		11	6							5
12		5	7							21
9		7	12							4
7		18	23							2
9		14	24							9
5		7	28							16
6		5	7							3
21		8	24							3
5		13	5							10
15		8	5							4
10		7	12							7
18		16	20							3
22		9	12							5
19		13	31							8
16		6	20							2
9		7	5							3
5		11	38							4
5		5	10							3
14		10	8							17
6		15	6							2
19		7	21							19
26		20	19							9
7		10	5							2
20		10	20							2
6		14	6							7
6		7	32							2
10		5	7							3
14		10	6							7
11		10	23							19
13		8	15							3
6		5	17							3
13		12	9							24
10		5	11							16
11		7	27							4
14		21	35							5
12		17	14							4
10		6	16							4
13		10	7							22
13		15	7							7
7		6	9							20
7		11	13							6
16		22	13							5
10		5	15							22
6		6	9							2
15		9	12							5
15		14	31							17
26		5	18							2
7		12	15							2
9		10	7							2
7		6	21							3
9		8	22							3
19		14	11							5
18		5	5							2
7		11	18							3
6		11	5							3
13		8	5							2
5		10	7							9
11		15	20							6
8		16	9							2
5		6	11							2
5		5	11							4
8		23	17							4
11		14	17							7
15		6	14							24
16		10	5							2
5		8	31							5
6		10	7							6
14		22	7							4
12		9	5							6
9		19	13							2
12		8	11							5
22		15	15							3
12		16	8							7
13		23	7							4
13		29	13							2
11		12	13							9
5		10	9							12
9		20	12							2
21		38	15							3
5		11	7							10
11		15	9							4
5		9	7							5
5		19	9							3
5		19	6							2
6		5	15							4
9		10	19							3
19		17	6							9
15		20	8							7
6		5	12							6
6		5	7							2
5		7	6							2
9		24	7							2
11		8	10							3
6		6	12							3
8		5	6							3
11		9	11							2
6		10	12							4
11		16	7							10
5		14	5							8
5		15	9							2
12		15	5							2
11		14	11							5
10		6	21							23
10		10	17							23
8		12	10							11
5		20	24							4
9		28	20							8
18		22	6							3
11		11	25							7
15		13	10							15
14		13	5							23
7		13	6							10
15		9	21							11
6		7	5							6
11		8	13							6
11		16	21							9
5		10	18							15
5		11	8							10
27		5	17							32
5		6	28							7
16		32	14							7
9		9	8							3
8		14	10							2
11		19	5							9
8		28	29							6
11		6	9							2
11		10	6							4
19		11	30							6
10		7	7							2
7		7	8							4
8		13	5							7
10		9	15							3
14		5	14							2
6		6	11							8
6		6	30							5
18		8	8							3
13		14	9							2
6		13	9							11
23		6	11							5
11		5	21							2
8		12	5							2
38		9	6							7
7		7	7							5
52		12	5							2
5		15	12							8
9		21	10							14
6		7	10							2
17		10	8							6
12			23							4
8			26							3
22			10							14
18			10							2
9			24							3
8			5							12
20			6							2
7			18							7
14			16							5
11			15							2
12			19							2
5			19							9
9			8							5
6			9							2
5			7							9
12			27							14
14			29							16
12			15							6
13			8							2
20			32							2
8			6							7
15			8							15
11			14							7
5			10							2
7			40							7
6			26							3
8			18							5
8			11							4
19			28							8
10			5							4
5			6							4
9			10							3
12			16							15
8			6							2
8			24							10
12			9							11
21			12							2
7			6							6
6			23							6
6			25							13
7			28							5
45			8							15
15			5							3
24			10							13
22			6							7
11			16							9
10			5							4
48			6							3
22			6							9
5			12							7
56			21							20
5			17							11
33			14							7
7			6							2
37			56							8
34			22							2
48			12							7
14			43							14
39			6							6
25			7							7
33			12							2
22			34							7
15			11							5
31			11							7
24			15							7
87			10							2
19			11							4
13			15							5
36			23
6			7
27			29
40			7
61			52
7			11
9			6
55			20
19			10
28			5
12			10
16			8
30			15
28			6
14			7
26			30
27			12
8			5
9			21
12			11
25			25
17			6
25			9
9			21
14			24
32			70
7			9
30			30
18			15
47			18
28			31
21			8
22			12
17			11
5			11
24			10
10			13
8			5
7			9
44			22
40			28
32			5
17			10
14			47
38			6
26			6
14			12
14			106
23			14
23			5
30			18
11			24
5			12
13			27
6			10
23			14
12			13
20			32
81			5
12			10
17			22
32			17
21			24
20			12
21
31
22
17
21
43
17
6
14
23
22
23
6
26
5
15
17
16
14
6
5
22
17
42
36
6
13
12
19
14
9
10
40
10
24
8
9
7
30
21
9
39
16
9
9
28
16
22
13
35
7
24
12
11
12
7
23
11
17
8
54
13
19
32
18
9
8
15
11
63
15
16
26
18
9
17
25
15
20
6
10
18
28
5
6
11
14
8
8
23
23
26
8
9
9
18
6
7
28
13
19
21
5
20
19
14
10
7
7
13
17
9
10
24
13
33
11
11
20
37
9
6
9
15
23
9
10
13
10
19
15
12
17
19
16
24
12
5
7
6
19
6
12
5
10
14
15
6
9
8
6
11
6
9
19
12
5
23
19
7
12
7
16
7
5
11
18
9
16
16
11
12
16
17
12
8
22
10
14
6
25
6
33
8
23
23
22
10
19
14
31
24
16
34
23
43
7
16
20
12
17
16
21
44
39
8
11
8
40
15
12
10
19
6
5
42
6
21
26
24
6
9
6
19
11
15
15
27
11
6
5
12
7
43
34
13
13
7
15
28
13
16
10
11
17
22
13
14
21
13
5
16
34
20
6
35
17
21
5
10
9
8
10
7
5
29
8
8
11
5
7
11
15
9
10
5
6
8
11
7
7
6
5
11
5
7
9
6
16
8
5
6
6
6
7
7
[truncated: 42 more rows]

## Sheet: Fig S2 Granule Intensity
GFP::PRG-1						GFP::WAGO-4
Wild Type	glh-1DQAD	glh-1ΔFGG glh-4	deps-1	meg-3/4		Wild Type	glh-1DQAD	glh-1ΔFGG glh-4	deps-1	meg-3/4
1698	181	518	3114	710		496	1811	982	148	455
814	2522	591	1519	860		869	474	1175	117	2508
3406	951	1962	1213	1344		922	18617	872	310	453
1611	13947	1579	2439	995		696	2900	681	130	334
1798	1334	609	789	3194		1142	7243	705	981	2322
3877	726	721	2691	1263		861	5158	644	117	1965
507	4711	1958	950	3974		561	9327	1053	310	427
3420	193	1387	492	1004		640	481	620	351	3944
4659	987	491	865	632		1200	85081	1044	229	986
668	261	676	11291	2623		1251	1811	1293	198	1103
1725	300	580	1209	937		568	13120	1951	378	4194
2967	217	1263	508	3312		833	2830	1954	459	3479
618	4792	833	2315	1751		1324	514	1277	400	1066
2884	225	982	1566	1835		1155	429	730	220	1249
2246	1261	1420	807	750		674	17872	1411	441	2052
623	674	506	1415	2284		1557	9498	1914	148	4258
3790	423	3039	1981	1484		785	41856	630	517	2184
1123	25751	2111	1604	850		524	532	997	1215	902
1733	1044	1577	4082	1243		828	3324	1345	157	348
3483	474	660	1595	787		1471	1146	820	153	311
2812	1475	701	3496	1956		642	672	912	157	5270
1197	172	1546	4985	2878		784	913	641	333	4690
5350	1700	1625	1473	2242		918	1207	919	279	760
1341	2407	2503	1042	3579		529	5342	816	364	2927
1926	662	503	8706	4017		2001	10609	837	229	1235
3410	1035	2909	3457	2202		517	503	1361	648	2012
3296	155	740	1760	3769		608	13387	1429	553	344
1442	4843	697	2844	812		895	5250	940	202	4924
3765	1557	500	1818	5485		796	10358	560	603	552
5087	872	2465	687	1718		847	2931	1131	1021	312
1659	1113	840	2977	2245		875	488	1053	153	1020
994	367	1109	754	1832		996	761	1212	148	887
1548	501	480	3406	1599		680	495	850	292	1138
3049	2607	1902	10850	3396		729	8108	586	126	966
773	147	1456	2657	3593		1052	6147	1697	333	2144
2219	916	932	1595	3670		634	1808	679	598	1196
728	138	1407	722	2332		1006	467	867	162	299
3739	57959	2941	4585	849		974	671	609	211	1375
1255	769	907	1190	1145		1663	3768	1540	189	1709
6056	2013	1038	2698	2405		745	1034	1246	117	2501
508	215	520	9036	6513		1363	484	830	247	2010
1311	246	503	3529	2528		795	622	637	252	465
2536	9622	3009	744	1485		744	16150	2695	1188	316
1377	239	1576	3188	558		1586	1078	1416	531	2027
3071	836	759	999	2950		1565	810	1495	333	654
5436	2869	773	5863	1115		581	7139	582	148	2018
1626	5761	1712	2292	3126		2472	875	777	148	307
476	1258	466	3489	588		1397	539	663	202	1619
3630	1030	1661	534	4342		580	8400	1574	247	3133
1230	12232	1605	2357	3157		1221	3141	644	117	2579
1353	2239	1759	5428	1899		736	1925	957	130	545
10114	286	1568	3383	1379		791	1593	3015	144	1025
9470	1096	820	3913	1045		1347	2096	1878	216	808
2131	257	577	5211	1133		605	5974	1024	355	2164
5587	562	809	5226	625		837	2602	1046	189	1132
2430	266	1027	10033	730		735	3166	1427	256	1448
1004	19973	745	2313	1899		599	2477	1119	328	2001
2994	485	812	2518	2688		580	481	1270	261	903
735	1598	1871	1645	2720		1556	675	697	490	624
1884	2922	445	2342	5574		822	522	562	121	314
1823	1428	1035	4977	1208		1166	1318	674	265	2771
679	15446	1616	3914	1859		1525	1131	2098	126	1862
3968	1983	634	3835	4416		1010	518	4129	499	1218
840	1430	545	654	3020		2459	2126	1399	202	836
4877	18053	1679	4189	1828		1250	634	576	180	759
785	875	3097	646	1357		1154	1293	1316	765	304
840	156	1466	4116	2837		1328	5231	618	130	3797
3093	331	959	2067	1584		700	1240	541	472	1069
1192	253	2802	8269	1699		880	11548	999	1062	1107
691	638	1887	1963	3437		2948	35314	3938	337	388
1193	242	1903	1397	2009		859	6235	1510	657	420
908	212	1301	2180	1198		1006	4103	650	256	337
4613	30656	2054	2122	3163		1527	503	693	693	1228
2160	248	494	3525	5901		568	13274	1142	117	797
856	497	494	4625	1897		678	1714	1105	139	413
3542	197	2884	1111	2200		1061	1199	747	301	6688
6478	2966	3157	546	3137		764	1539	1040	319	487
644	418	497	559	697		1170	590	579	130	904
2477	284	708	865	2777		649	1638	1718	153	4420
955	3235	2585	987	1214		886	2914	1285	423	2454
1309	475	1395	3492	1380		2479	978	918	220	407
2629	439	875	2323	2167		664	7587	999	306	461
1519	325	631	4823	1128		995	1075	1029	279	2509
4849	212	817	2919	2253		711	607	584	369	885
1037	475	572	1707	6820		793	520	849	648	2763
5684	6025	1948	2208	1692		567	1282	1647	157	758
3556	368	4440	1095	3721		719	707	790	130	478
1450	264	2876	5835	1666		695	17332	702	112	1327
729	4260	843	5337	6089		1321	491	724	180	720
2064	389	505	2787	942		964	1298	560	1831	2403
4193	150	1821	5175	1659		967	1003	1984	711	2467
3511	2972	3232	792	3065		570	1590	1131	562	3283
571	259	604	2318	1651		892	8110	663	427	5049
601	1200	1285	2927	7654		742	2379	820	135	331
6447	646	1325	717	3301		661	1647	1120	193	1086
4575	3840	474	2605	733		628	4631	714	360	1228
1305	1985	1117	945	2315		1603	482	827	540	669
2964	625	791	1913	4793		2478	1482	1068	333	316
6629	311	1237	7679	4119		995	757	1097	220	473
1630	2410	1350	6857	3936		951	549	2399	189	3606
1112	238	770	1028	1246		2169	804	871	112	1486
2937	6618	594	1833	1453		1117	526	621	148	1559
1200	643	917	505	1015		1210	5733	3099	130	478
1593	2595	1363	1897	3570		681	552	1153	126	310
1829	219	588	3285	3136		2147	7004	761	265	3700
3409	610	693	1925	3021		1572	1227	548	135	1550
4443	1083	2210	2978	6839		1174	2389	589	522	322
12418	943	1371	1936	2323		679	749	4430	121	2841
2591	5241	1491	4427	2825		646	996	898	157	2264
1495	693	1190	998	1509		1066	592	825	396	2317
2595	946	804	507	1724		1701	622	936	459	893
3017	321	530	856	2174		1308	2594	882	274	321
539	1037	502	4556	1551		721	1794	725	486	698
2500	1648	2925	3480	5231		501	537	1495	1170	1275
1080	21602	1368	3802	4060		537	3541	2074	540	2730
4470	401	3546	1524	3491		449	7099	578	796	336
963	9767	1037	3902	902		850	653	1193	220	6512
1472	1015	717	3461	1981		523	462	2028	589	294
806	1708	593	5203	690		493	597	838	211	487
3776	9426	1316	4863	5891		1071	1412	850	1143	757
3107	324	829	6302	2726		1028	5641	990	1206	539
1021	901	507	1658	1978		701	2161	2613	193	1321
3027	40172	590	1329	5659		1271	2427	1849	198	858
2455	601	1198	1817	1803		482	1956	1250	720	707
3942	910	2408	2883	4126		729	882	803	166	300
1399	1134	2637	812	2909		530	6017	874	1057	2390
5280	27901	2116	1823	1211		460	872	1058	270	311
910	855	2113	1713	2370		559	833	1210	652	449
1939	249	959	764	1535		526	401	1264	243	482
1546	1247	681	729	1308		533	9626	684	301	1829
691	190	1294	694	8366		548	18245	870	333	900
1994	1099	1480	619	4099		481	578	1144	490	3498
535	593	2227	654	1224		959	4384	826	553	1016
1260	1442	3297	827	2862		452	121347	903	900	1695
2385	58072	711	748	1045		1369	3360	2875	819	967
1510	224	617	863	3105		452	3161	914	1282	388
1233	2790	1114	2213	6228		969	1460	763	477	4474
1996	403	579	4062	1636		1027	1228	693	319	1639
1644	4518	596	767	2396		512	729	1899	225	386
2424	302	1034	883	3829		668	17391	907	954	406
4688	2090	1387	899	598		522	8601	1264	445	314
1164	138420	1485	850	2448		1624	3337	1734	297	314
1808	314	1169	3951	1882		687	4135	898	441	1268
2088	755	684	544	11905		780	5765	789	702	539
1477	15038	861	2341	2640		813	49357	813	535	1369
2868	1462	1462	921	4196		1105	2946	1433	211	2033
3157	828	566	2100	4787		440	10992	1782	360	1220
4620	982	460	817	1036		814	13378	1176	1206	321
2804	846	1650	2532	885		933	1838	3014	2106	1154
1590	210	1037	838	3837		1159	9740	765	324	2213
1086	3024	623	941	2445		517	6133	665	310	621
5810	53786	979	1441	5742		897	4815	741	414	465
651	511	1841	637	4756		1551	3236	976	976	669
662	1501	1411	2354	5001		567	8830	1610	360	466
1256	1157	1054	1542	1571		482	4989	768	585	455
3339	1870	1142	806	1737		581	5930	932	436	992
578	494	3312	1393	3976		1566	5001	1035	576	757
1704	3421	1036	1052	4847		971	12080	1303	364	589
1333	1019	920	531	3558		1505	729	1153	301	397
544	343	984	6536	876		660	23403	1665	1323	599
2737	2605	2816	996	9946		563	9716	1440	877	716
1053	13321	1168	588	3757		1010	2369	794	270	957
1111	761	1434	546	4589		2150	4601	714	531	1115
11123	12335	542	1661	2721		529	6602	841	247	1310
564	1006	710	1331	5153		857	22475	894	1768	950
2856	618	513	1636	4832		862	33936	700	796	1368
779	895	549	1855	8637		1028	1537	1216	342	1188
1249	6825	995	881	1218		526	880	660	364	2522
1367	351	1342	763	7272		1292	17150	823	756	465
1337	3113	1232	2036	1379		2024	5019	2040	391	1008
1037	578	1122	1723	6813		2655	1990	1226	558	1386
697	144	2177	518	3425		2190	931	1218	364	3244
6318	800	1272	1410	5143		1746	5816	1174	495	534
2000	4045	591	2802	10168		1926	4493	1563	400	662
777	269	553	1324	1558		839	1462	1034	526	1302
926	555	849	1141	1032		926	71581	1783	2556	3933
2316	4308	3102	359	1024		1241	4040	681	1080	3204
813	136	3821	885	19797		776	9202	2684	792	1986
2400	9614	2064	582	2484		1388	2160	1428	373	1257
1039	576	468	865	6240		739	1022	2263	454	788
5202	1832	765	562	14532		493	2405	1882	571	465
4595	12730	1159	1538	906		1341	1269	1363	801	3050
674	519	836	2140	1194		918	8833	1548	481	803
778	336	832	1623	5211		1375	26967	1167	742	3556
2631	27159	2354	3584	3428		494	2664	810	958	3344
740	2339	4945	2041	961		1096	23749	743	459	2618
1919	290	524	495	5551		414	39368	1038	216	2463
2528	12130	859	1276	2115		583	6827	1198	985	1456
2192	904	2070	418	582		782	53912	727	603	465
734	4599	1594	1126	4889		1124	7572	1266	459	511
2183	362	3670	563	6689		677	8784	2633	1156	1743
4507	225	579	1541	3106		502	715	800	693	820
3643	646	2891	4622	7695		794	21640	1088	1453	2289
4750	1365	3484	1406	637		533	5550	2899	364	1381
10039	140	1098	1681	16099		559	1385	1238	346	2005
987	225	2838	2022	1600		1275	1690	2742	297	1249
596	241	2127	747	1294		659	8956	712	1849	390
2343	328	1309	3155	1558		1223	1285	1785	274	2382
6765	9756	1327	548	1007		3216	5780	1188	319	608
3019	1000	948	615	9893		772	4813	781	229	375
2305	929	633	6023	1857		821	9282	2853	643	718
1558	1326	492	1603	3064		1927	574	2163	243	701
3003	1169	1942	1544	672		701	2252	901	378	1493
2660	969	833	814	5295		2729	749	872	310	1312
2312	597	1181	1333	4382		681	8039	1927	625	581
8074	250	909	5668	6531		729	94620	1125	391	464
3290	955	2433	2552	6865		1858	1560	709	436	488
756	1047	1861	2983	3536		1461	806	1061	472	3099
1918	1730	1002	2401	3523		1715	10262	1087	166	394
2221	792	1784	922	3464		1448	28226	703	283	2269
750	311	809	450	4156		799	14171	887	855	2344
3720	451	626	1283	9358		1206	5613	1948	279	385
1509	812	1468	987	5256		503	772	990	1201	591
1409	2437	954	378	5364		1036	6744	1819	522	493
1014	777	955	456	1988		668	6481	712	292	382
2278	645	1520	519	3479		503	20395	812	157	726
2119	381	3892	338	11146		996	6652	872	153	1134
2764	2909	453	597	2033		2437	19523	1049	342	389
1804	599	964	2814	7335		1350	2794	1458	225	382
2088	410	1538	4940	10673		662	673	1736	369	477
557	1010	461	1199	6449		1034	48138	884	175	578
1856	1109	619	2612	10106		1266	3904	1309	436	376
1985	826	903	1776	5545		998	6416	1511	306	747
1511	155	1506	876	2810		502	22508	2022	580	492
7385	687	2555	3000	5548		570	1829	751	504	370
3352	3767	2799	450	6064		837	6122	667	189	2099
2308	283	1380	388	3073		661	713	875	247	391
2307	1061	803	909	3230		713	14007	1143	553	1771
3493	30903	1765	3499	2212		1499	1097	1073	220	380
2345	835	1650	447	7069		988	748	2408	688	530
810	545	497	3031	2239		693	1286	1183	391	459
1327	2155	1129	429	1463		869	1455	785	153	1176
4131	373	998	985	4116		588	5975	2734	400	2267
564	2582	1708	1093	7722		1885	751	1000	499	5315
572	1375	1208	551	1103		660	1636	1574	490	384
3687	616	467	3448	7251		892	19448	888	967	431
1936	6293	1409	2411	2867		908		903	639	403
3367	538	2138	479	1423		765		2038	310	799
1165	14217	737	473	905		917		1626	670	516
5049	1086	1625	835	1424		1178		1340	202	629
3010	403	749	2265	667		749		951	751	665
678	1601	2206	1778	5239		1173		696	193	413
1038	64885	1322	1887	1152		976		1561	436	643
532	878	1151	2251	571		1887		768	198	2032
806	1306	1221	441	1179		1515		911	346	1931
1044	2179	1832	677	5371		1119		687	396	3691
1586	446	563	686	2404		2564		695	234	1854
3764	4233	1106	3329	5948		641		720	423	788
1375	3581	1363	1549	1998		888		1035	243	2035
1828	1747	2493	1026	1675		1268		955	283	580
1825	655	746	1488	3401		1399		2339	180	360
4418	2733	499	562	4062		857		1808	985	389
1018	3208	1776	1386	795		1378		649	166	374
863	4049	1507	4322	2476		1477		1386	1080	361
1446	816	756	837	811		779		668	337	596
1236	29325	2379	931	1093		1036		685	274	942
757	9372	1137	833	487		789		1635	234	690
568	2057	1319	1207	1779		825		1357	594	795
2375	643	609	950	9034		754		856	576	551
687	334	646	4541	2099		1650		860	207	3109
1239	2511	2033	2757	593		962		823	535	2537
2213	32833	1268	4089	6602		896		1383	427	470
634	1651	775	1261	7629		1915		894	612	4968
565	2254	731	1026	1870		1122		837	166	1074
1029	868	1211	880	1842		657		762	796	357
1628	4503	549	476	5764		585		862	400	754
575	2711	794	386	2243		1135		2368	373	503
1903	22593	3677	965	1230		1448		1498	1575	975
1831	976	1838	717	510		662		1247	216	3518
643	19701	3658	1348	1277		1135		3336	279	2516
624	319	889	380	1659		1329		1834	184	590
811	5981	569	1209	487		959		1768	229	678
2795	1642	1302	976	1619		1392		859	940	527
2227	409	881	420	2574		716		1195	202	2744
2487	2641	3759	3484	2363		960		803	387	1123
1366	667	803	357	3335		1461		910	342	1079
3702	1436	1082	1128	564		873		776	193	2906
12012	125916	1436	1213	1391		1928		1337	733	447
6019	1130	2596	540	516		1136		1761	157	530
2836	2631	432	380	1784		715		2963	990	449
5120	17643	520	395	623		1774		1771	472	790
4362	8552	3893	8727	3868		877		1255	220	383
2018	2218	5332	2997	897		1112		1014	166	370
2903	8394	450	2470	934		691		777	459	394
3394	1598	602	734	1505		2002		2056	450	391
9556	1143	1197	854	1803		1059		757	162	1411
1752	889	1804	850	2619		1720		1505	171	599
1307	22643	445	1652	760		639		1120	432	374
5079	10904	561	3587	1874		1920		966	207	762
1780	429	1010	1334	1322		999		1104	243	355
10784	354	962	703	819		1353		1512	729	975
8277	444	599	547	3379		804		2465	814	672
3193	807	2270	2434	4612		680		770	301	368
6525	205938	3899	784	1098		676		906	279	5006
901	4948	1669	2195	1686		929		1457	247	563
1611	3347	595	3115	582		1099		2136	238	367
7288	452	742	4041	6475		2842		1307	261	711
3365	2251	3046	601	2242		682		1253	468	380
5314	872	533	3370	4791		1308		936	310	584
875	7647	458	684	3777		980		814	324	368
7969	38267	1446	784	1017		814		1304	441	998
10674	374	4872	627	2282		664		1805	423	1916
1785	6973	994	2148	3925		1304		1282	198	385
5188	419	1097	2369	1019		970		788	1246	373
990	809	706	1353	9569		667		887	157	1085
8367	353	2270	1726	6849		1565		1753	720	7194
4955	7277	2117	4702	2104		767		965	189	1304
5746	1115	1793	3110	2190		1159		1210	216	500
6048	991	2557	498	1931		2005		2710	373	2195
3210	791	6990	461	815		2050		939	472	362
1786	666	531	398	721		678		1118	211	1031
571	1398	957	1767	2300		783		943	315	354
2523	24190	1206	3907	857		1048		1948	216	455
2129	628	571	1377	681		668		1759	1053	461
2758	2260	487	1274	2052		755		1822	175	1543
5604	13154	1662	760	6741		1781		750	180	855
669	477	829	2908	2897		785		1390	220	1610
1195	745	1584	432	1234		3446		897	490	4361
1399	316	3016	752	2186		1114		3388	463	560
5506	15499	603	2878	813		1290		3767	207	5035
616	1308	1720	388	1029		863		1570	189	4281
5964	3381	761	1024	774		570		813	369	385
2774	699	622	5763	533		1037		1317	724	735
1351	629	2546	638	682		576		725	391	619
2802	2139	948	4100	479		810		1702	220	581
4235	52811	711	418	614		1551		1684	418	366
1050	4231	1858	759	1763		737		729	306	582
2493	516	824	376	3637		1842		1753	265	481
4326	1979	873	2930	3328		1059		974	265	2530
1214	11909	962	1636	1697		736		1695	175	379
1569	1425	3433	2774	6037		1345		805	328	753
1516	1573	1076	374	2429		954		724	724	379
789	638	2559	784	1154		1329		1527	1170	1484
1467	1207	667	639	1674		1112		796	171	2774
2151	140	668	1137	3046		742		1244	288	2253
1722	368	855	1162	1188		1165		1736	337	391
4889	1174	451	1715	1446		1174		1008	504	392
2532	428	477	529	2992		981		764	166	562
3088	511	471	493	3781		848		1099	625	380
3868	875	1017	1718	1224		1841		2682	225	475
841	709	3096	978	2536		1669		2070	544	383
3297	1175	936	789	6050		1402		1736	265	851
4689	9861	1124	1144	728		920		2202	396	2437
3301	224	1275	3840	453		861		936	198	886
4422	2029	894	1579	1058		653		2420	234	1602
5926	152	1467	1107	796		622		1014	346	500
2575	3118	931	506	1406		985		1048	184	679
1110	2997	1781	636	1374		643		1169	211	694
694	568	653	4143	5013		1883		1009	342	3526
5745	141	1314	582	816		2392		2182	238	784
964	4043	2268	1230	1005		1341		1144	612	522
1927	217	1197	8028	780		1727		1242	535	799
4110	449	548	488	7831		918		1837	1062	386
4285	244	989	2012	5399		626		894	166	1943
812	3875	1027	1026	4776		523		767	189	322
891	13680	1055	866	2772		765		902	1566	309
1247	695	1292	371	9968		1061		1025	585	1220
2619	131	726	533	837		646		1333	328	411
584	342	2029	1533	1257		509		829	612	1320
756	140	562	522	2995		697		1263	274	1136
1041	2437	776	406	4359		655		845	238	386
1574	114	427	1282	3807		746		1118	225	482
1540	176	552	882	509		856		1084	270	1106
1893	479	969	362	8115		982		936	216	1422
1743	102	424	452	1097		845		1640	234	458
1621	1595	928	3541	593		952		904	387	3858
1483	120	735	470	1759		1122		1023	166	2219
1194	262	715	571	3361		971		1554	679	1078
2258	297	532	1973	1625		1800		749	162	390
1689	153	604	2104	3152		599		1675	180	2433
1474	193	1074	2691	5149		764		959	270	2943
2376	441	1145	674	1108		1591		772	328	316
2208	1536	638	734	1410		1131		1138	472	566
780	416	2122	1267	4144		537		1210	319	1214
813	27937	469	435	820		1012		2005	1143	393
1738	3117	502	3339	8904		804		868	558	1771
864	2163	445	2616	4210		952		949	661	1332
4191	1160	1158	5272	489		735		899	643	1163
1453	8045	664	4086	2196		969		5244	499	1052
1362	458	557	402	5801		1211		2304	477	2545
778	112	1250	417	1086		1227		1465	274	915
1728	6870	1962	2360	5056		832		1549	603	1883
1469	2311	730	12905	5203		886		986	261	1025
1013	652	438	898	1456		792		1841	540	362
741	206	477	390	862		1170		3346	738	300
1517	587	1244	1479	1020		643		1692	274	324
1962	129	440	671	3724		756		4596	405	640
1217	742	864	5656	744		593		1299	382	295
1048	218	904	671	682		898		852	355	1063
2725	13410	716	2102	424		550		1856	283	2214
1579	472	539	473	2885		688		933	279	1387
1843	477	1457	449	2002		585		724	315	2052
2101	211	537	1240	3154		579		924	333	1235
2379	1456	477	2680	4338		563		962	229	596
624	1573	1844	3425	798		653		1194	252	5336
694	1586	739	7969	692		566		1330	229	3136
1017	963	598	1490	4843		1201		825	234	625
3811	261	450	2704	7899		544		906	742	1003
1036	1189	1914	1604	454		619		2369	711	345
2745	747	432	1215	2277		1872		897	315	371
3374	223	568	9443	1210		1004		792	603	3362
1301	395	450	4283	6435		1235		705	243	2951
3017	465	932	460	1047		678		809	211	4379
3653	201	1735	474	1391		1098		895	391	2275
1181	2385	1060	1409	7914		859		892	337	3374
2245	1185	1072	2866	1083		621		699	940	398
1718	283	3306	579	2693		1251		680	657	369
3671	1358	799	563	889		735		1578	994	3679
829	249	2366	2982	3170		616		957	1903	1825
2577	372	436	3747	4993		1341		1124	589	295
752	1574	1877	1212	1248		1446		1265	333	848
797	11802	2380	1555	3044		753		782	1116	3529
2566	174	2363	3765	2071		641		911	234	400
912	3504	4166	594	2544		1011		647	571	3375
1261	847	1876	6030	1401		900		832	648	1993
634	14484	3232	897	1040		1270		1101	603	311
641	332	673	4590	4261		868		1183	751	459
1378	1811	1028	1370	1097		634		2788	346	536
1400	193	1189	1289	4519		605		1017	1377	746
802	160	620	568	486		691		646	855	2882
1010	364	1066	3474	993		635		764	328	754
1791	434	1157	3202	1324		852		721	409	299
974	433	691	2440	3803		559		2497	805	390
965	2645	4316	694	1903		2061		1029	1107	1865
1464	1755	3202	2958	1113		583		2401	1017	321
699	1838	1013	479	841		2594		743	841	2290
1903	608	841	605	3715		1217		1841	369	402
1191	1718	2308	1197	672		999		1116	261	1043
2897	245	2425	703	1424		804		1815	909	3626
759	2912	2242	1249	1263		768		734	522	1193
1175	3748	2499	534	1126		647		1454	1143	315
1466	1879	2689	2320	2645		1096		4663	234	995
1300	2669	432	2001	1433		845		640	1296	545
2214	134	995	449	1242		643		1144	292	432
1351	523	822	447	3028		792		686	535	1303
1123	2537	425	2136	4909		648		807	360	3333
3538	214	1565	797	2142		585		1500	684	317
2411	465	1155	604	1210		1011		1244	513	808
1789	253	956	878	1363		752		1014	306	1804
1545	3217	1165	3531	1458		748		1069	1498	1434
1176	3457	1936	699	519		796		1234	1557	2095
1736	2487	1323	794	2105		2049		607	904	555
1835	3378	857	1684	808		1330		854	265	3539
1846	649	885	1881	2399		1735		1304	567	3014
1484	763	1354	416	2504		759		832	616	491
1635	4151	1459	2558	1786		701		829	441	2288
1037	1059	808	1412	3073		603		1206	562	328
1173	290	2333	1740	2078		1382		699	769	4017
578	583	2093	1163	810		1283		1215	378	657
1990	285	1484	5503	1171		728		945	360	3585
2198	314	1230	5721	1285		846		701	715	304
2527	119	635	2030	1885		747		1307	337	404
744	644	633	839	4050		765		1267	288	1331
997	998	591	3642	1708		779		1774	949	730
1577	1240	529	450	1014		746		1163	1138	365
593	153	1039	724	2504		1222		663	360	486
2611	984	1042	1423	1202		1128		2050	378	965
1038	238	975	1221	764		1737		973	2299	1698
742	319	2300	703	3882		695		1177	1125	601
1634	103	1939	1559	562		942		553	544	325
828	4282	829	958	5648		934		1923	1332	539
2683	398	453	917	3369		2185		1838	535	1541
2725	369	591	429	1104		1010		541	324	310
2225	4182	2913	752	619		830		1724	2146	764
4532	1055	406	974	4371		726		608	742	716
2335	2045	747	743	1422		698		710	1215	334
1826	1154	439	797	3898		1336		730	1660	780
776	1244	438	5904	3324		676		579	1656	521
1917	132	1001	1192	1532		571		614	1840	1167
788	6124	569	1030	1795		2812		599	1498	648
1921	212	508	1221	883		925		2794	508	878
2358	2544	988	697	818		666		845	1332	353
2541	270	1692	839	1404		580		676	792	308
868	4312	473	1035	4371		571		1038	580	987
1184	8140	1118	1878	1070		832		584	666	702
624	117	959	1773	723		834		919	387	655
615	872	896	731	1785		624		539	229	429
874	178	703	711	1076		1409		1076	526	1100
756	202	567	659	934		910		1461	315	1458
1941	4534	1319	2247	650		582		685	315	1570
1451	303	1040	1064	3474		851		1255	220	1656
2348	666	575	3149	1113		578		591	261	1262
1474	3616	1146	565	5130		883		595	211	485
671	512	962	927	1029		871		604	405	563
1568	1798	1342	583	2597		2193		814	306	2281
4134	770	1305	424	2435		1719		775	513	347
1746	656	999	493	3118		605		791	310	2399
2188	4984	586	4810	3665		1052		605	756	705
2945	261	1498	4288	3557		559		1921	220	405
3619	253	979	2257	1086		688		956	256	801
732	7199	417	1954	1609		648		954	378	693
2105	154	1843	4328	961		803		567	270	1084
556	1999	592	709	889		1075		975	202	898
2611	613	707	1766	700		567		833	814	862
749	321	683	537	1158		585		753	274	880
4105	431	468	2603	6148		563		639	436	801
869	913	823	8971	2139		524		1292	234	1688
2061	138	644	667	1286		1099		1016	324	329
792	121	658	3659	2086		1056		738	342	1029
1983	388	526	3246	3592		664		520	234	673
644	1509	901	916	573		1414		2124	229	2296
1745	175	771	950	1551		1280		886	225	818
1319	46561	420	2326	3603		1234		591	288	911
2013	149	878	6009	5774		639		3239	324	406
3843	143	1189	1688	610		559		585	265	609
2172	110	850	6832	1008		897		779	360	3691
2742	270	525	1755	1473		505		547	355	2636
708	178	488	912	4383		1158		2751	580	1041
2887	1243	740	589	1820		1204		559	553	575
5675	714	1128	959	1499		1649		586	216	1426
2668	123	1182	7349	1483		770		800	423	312
1907	169	594	482	1569		1228		644	220	421
1117	395	6500	1854	804		1754		552	355	512
1589	421	531	7949	1001		547		2364	553	551
2821	180	972	611	863		975		1158	229	409
1866	154	1222	1010	917		662		716	207	576
4192	518	727	856	3521		1095		1648	216	3776
3436	185	561	651	1166		594		753	220	600
3829	269	1038	1358	1407		684		798	625	454
843	159	1053	1404	1962		2724		882	324	480
4951	2617	940	3567	2467		765		638	270	1192
3004	2292	1049	423	771		791		597	585	1982
2148	1154	631	536	5527		986		2077	324	557
2854	711	864	435	3588		1545		940	774	3775
1295	1272	1046	1965	1368		881		587	976	437
3603	407	1351	2019	1523		1860		1719	432	908
7571	1388	549	1540	716		2024		2487	265	545
5299	228	824	2772	2670		1433		4880	346	1618
4108	2680	501	479	2122		854		548	207	314
2753	166	1355	556	1886		936		1568	238	1425
2130	388	500	1432	834		2080		589	342	2292
5059	6207	921	756	1067		2578		1164	3609	649
1738	1070	1343	582	5857		1412		941	1462	948
731	7033	676	541	1220		580		557	427	1343
5476	211	1041	2457	1983		664		1139	549	2956
739	458	670	770	1074		1643		651	414	3034
1315	2582	1010	1602	655		715		1159	621	1994
635	177	803	718	2245		728		692	391	1429
1497	1042	1101	2778	1069		760		617	711	1015
1305	499	722	2083	2152		1313		1191	342	1407
5732	220	587	472	2612		580		678	459	410
1151	2388	647	762	1551		1526		592	1435	1224
1020	614	558	279	2106		1574		553	445	3294
2272	255	1039	783	3709		984		859	531	362
913	6835	491	3646	3881		728		956	1962	1637
1417	255	1471	305	3401		773		527	837	367
816	130	2443	368	1424		716		2822	261	2201
3630	261	1005	1046	2031		1081		553	319	1118
2765	124	529	350	668		593		690		1167
1076	791	435	436	1580		879		1931		837
1825	183	1183	289	1554		1454		1064		572
7982	1223	883	572	611		886		681		313
1094	263	636	508	4308		1121		737		1308
732	2183	1072	1099	1603		3016		629		852
4170	206	511	1740	1523		1610		796		1486
2705	168	1223	3366	2291		573		864		1603
4136	161	535	795	622		868		656		2681
9865	218	710	294	711		2071		844		1820
1529	449	1118	1267	2362		969		517		876
1217	144	1340	1390	4415		847		1081		1548
597	676	962	669	1405		1364		673		425
11019	344	423	2593	1215		2360		671		1093
1707	107	885	1076	683		1726		2171		1131
1077	351	759	1582	1345		693		2078		320
2059	667	740	2388	846		1288		943		2385
526	458	633	363	3823		1013		480		391
1658	439	449	3933	793		927		1135		3327
9363	1722	625	2145	2314		1529		619		582
16093	135	523	1809	693		2361		2907		402
3664	118	593	1300	756		713		560		324
2131	4582	1864	1114	1966		853		628		2549
13233	591	1260	1612	1718		2418		527		407
4902	627	671	1187	3428		1035		1704		408
1284	179	772	316	1277		1813		701		905
7183	108	913	970	1654		735		546		1156
9642	200	1194	344	930		3845		531		1275
2010	114	603	807	2368		778		874		310
5855	388	469	1271	852		1163		1690		6025
4534	1741	676	1401	2498		1304		539		315
839	158	1102	1624	699		1437		1233		486
1219	259	708	4344	1284		1653		1420		1425
1562	196	1248	411	846		753		1278		1800
3701	250	975	903	712		679		571		3000
5573	2303	1970	2081	2755		976		2244		1864
833	156	501	2157	1533		1056		2150		1473
2563	256	586	470	6023		686		911		413
1693	214	455	4081	2047		697		473		2047
1500	2976	1593	1252	2437		2139		525		2025
910	131	2478	560	887		2224		509		1243
1012	1278	2033	2058	994		1038		530		5190
4093	5783	1367	1949	1573		1900		1410		1624
1795	844	829	2022	3154		839		652		3785
7392	176	1411	1224	1396		2217		1043		508
5284	238	2500	314	1991		1435		631		519
8068	994	1499	3426	1344		1364		794		1162
9791	140	1831	2288	1920		940		613		1196
688	170	450	599	683		1376		897		646
1339		687	6534	746		1101		623		891
2835		549	4611	1128		903		787		340
3482		818	3081	1768		782		508		4643
2239		5961	261	2246		2039		1542		769
8238		775	3976	624		1251		740		439
8203		1546	2109	1374		1138		517		997
2859		611	315	2232		1115		830		1401
6655		4178	1269	2192		999		849		401
2564		980	1403	3087		2142		519		1108
515		444	279	1261		989		1101		4079
4683		1435	1534	3030		1246		669		567
3469		4424	1627	6298		815		699		1551
551		2739	5776	1348		3481		998		1135
4364		3017	1521	3500		1900		502		1114
7554		2913	956	736		578		548		508
3433		3986	561	868		1158		571		1597
9400		2583	2812	582		737		685		899
1661		2099	6911	2216		606		641		344
7100		658	1012	841		4700		580		1262
4206		707	346	4656		1962		559		846
947		2552	1942	3336		1174		662		795
1133		958	1588	3190		889		518		1277
1392		1365	966	3028		1118		547		2314
2270		3849	438	1119		648		1226		1709
1145		2733	3803	1043		1498		552		2072
880		846	511	1023		1677		1285		1815
972		677	1120	1279		848		560		1205
2362		762	1267	1285		1732		607		1087
611		2202	698	601		743		611		454
1591		563	404	2519		1482		759		570
850		1251	257	709		760		719		2018
1176		640	383	5451		851		799		678
979		547	900	3775		732		567		759
1442		2023	460	6431		974		553		1991
1960		592	864	845		580		2096		365
1237		1023	461	1777		1655		1282		1722
1179		913	525	2817		1473		2383		444
1012		1330	1845	1271		819		1005		474
871		704	2729	2189		809		552		1182
2442		989	6018	742		3193		629		508
2223		781	398	2431		1808		904		2068
1270		923	2395	4207		1082		538		1592
1016		500	1563	772		1377		1751		1626
1692		602	1425	2469		1335		1041		430
875		1220	893	2327		2590		974		1097
1743		501	424	3435		2268		644		365
1284		2756	6425	1022		1646		676		2830
601		705	2896	1492		1287		1799		916
1908		1587	1472	5460		3774		1398		2524
2936		509	4809	942		1632		689		548
5243		1153	3050	1809		1893		628		1436
1779		725	288	3203		640		2120		3263
2944		638	394	2998		1666		2571		327
2102		1484	5449	536		767		1121		455
1576		574	5915	1486		729		986		545
3003		466	1369	5995		1638		545		1259
1722		1954	891	2590		1514		641		378
1383		4161	1189	2636		1917		752		694
1113		1129	5053	1173		631		549		506
628		419	908	1938		1162		1051		980
2105		3933	859	925		1308		1009		344
2523		2526	5283	797		1172		1643		554
1904		1149	5527	775		1473		1381		2489
858		896	1121	1468		754		788		1462
2194		918	966	1239		1343		2378		364
1505		1077	796	4974		1200		616		472
1242		673	1042	4488		1237		2091		1197
1135		1473	620	882		1403		1315		883
1025		1064	3073	1325		1330		534		337
2616		2009	3531	1110		1164		569		1305
2486		691	491	1666		916		649		1211
2245		1737	2250	1080		632		819		740
2821		808	423	1659		860		943		1401
1119		1009	343	1782		850		1176		378
1671		659	5513	3754		591		546		798
2158		596	1136	2306		961		743		1641
620		653	934	3862		700		598		1201
2458		1021	616	4805		908		1429		4902
906		1032	4186	2003		1309		1295		1705
2100		451	2553	1438		1902		599		2683
3909		455	2283	580		770		850		536
996		486	1460	1263		1000		803		412
903		1134	645	1761		971		2252		2962
2509		509	454	1571		704		923		987
3356		1633	1978	1994		1507		843		4221
3835		885	1434	611		1333		931		354
2171		2290	3059	3074		1472		707		798
591		593	877	608		559		601		557
2945		1602	594	2603		1350		898		433
914		902	2948	1979		814		1143		1112
2730		1024	1006	1056		764		1181		343
4138		1054	1308	626		2896		530		713
6826		924	2147	1039		1532		843		1417
3563		1010	2676	2698		2701		785		1539
1355		431	709	1105		1563		1222		583
1002		619	2669	985		733		1829		5475
3354		546	753	960		1100		1145		1963
1675		566	2509	2126		1529		735		629
1519		547	594	1998		2115		613		3403
1553		1799	577	3308		787		638		1477
2193		2543	648	669		910		627		1140
2118		1250	4181	1224		581		928		1968
3254		2572	4874	1603		2480		1685		780
3703		1446	467	1327		1435		576		805
5416		1615	908	2382		1349		1705		833
794		726	1251	1306		1078		611		1914
1453		487	405	1377		969		831		518
4377		568	1498	754		686		694		916
2236		878	824	1933		851		589		358
1736		613	1356	2303		726		1667		3808
2864		2385	378	1615		1204		795		534
1689		680	389	844		1634		736		601
3335		475	364	866		1443		1261		1267
3616		1150	4254	2847		2174		1281		1009
3466		1679	1257	1026		977		911		351
5665		1612	2932	3163		960		884		2746
871		1250	642	1851		2464		1014		485
3840		1253	2192	1243		612		690		2922
4330		971	719	1318		2581		1790		958
3841		455	3452	778		673		510		2387
606		757	5064	2046		1367		813		1634
2551		1621	2613	1069		982		977		438
2714		1929	554	2351		665		621		1680
1663		868	515	1699		1892		798		902
3476		789	398	5964		1684		2048		3702
2285		1348	4859	1464		673		1194		4030
828		691	434	2265		1758		774		860
7343		1124	2229	1351		1310		897		1762
687		1276	600	3031		795		1131		1138
5876		672	6254	4073		771		814		1696
1769		1078	760	972		638		588		1556
4908		990	1116	855		643		887		338
1411		546	662	1358		2566		1102		3393
1537		2079	3035	3750		3015		1170		383
6415		1263	344	871		653		600		342
1743		1599	480	3855		948		836		391
1030		958	6688	683		2147		673		816
2100		473	2942	2606		1240		1103		561
5181		806	477	1662		1179		1074		1593
703		561	3236	646		2413		1055		1028
2685		879	2298	1664		675		1038		2549
5913		447	991	1461		844		727		617
7465		453	3851	641		1552		665		2425
981		522	1661	1011		1149		737		2348
2739		482	647	1266		1259		1840		1637
6639		2030	568	641		1005		637		1276
9976		1706	1834	1865		879		821		368
1059		1016	626	2024		629		2386		3114
876		1808	1025	997		690		704		4479
7513		907	354	1650		1223		1195		360
8337		813	465	1932		766		1983		1060
691		1109	7309	3256		827		2146		457
9343		1848	498	815		903		1724		1685
2060		763	1018	3497		609		1208		2836
1574		487	1369	1406		2001		647		3528
4238		700	925	1097		626		1708		1055
9412		585	897	4914		2512		670		1988
1785		909	995	1009		1232		1171		801
2344		433	442	711		860		976		4183
8493		497	515	2216		1848		694		2258
10228		674	3031	2470		748		1946		1933
1666		495	366	2109		2217		1403		1143
2384		459	6965	2062		1750		802		1479
6074		1449	3865	2706		735		819		2885
2629		1066	4816	3118		1473		1011		1669
1517		490	376	4299		760		615		4845
3430		882	561	1038		1367		1103		6721
8389		578	1926	3486		1041		1012		1061
1211		1307	1856	4844		660		1203		1226
3720		396	321	2876		973		788		2286
3334		467	2079	3706		1264		1384		1062
9885		1132	2504	7320		917		973		2339
7585		1153	4797	666		1686		778		1625
3058		1215	332	3437		1085		1120		2268
1830		486	2666	1289		1840		1039		897
1460		1727	515	1106		2046		651		373
589		775	2137	4758		2485		1524		2638
4824		974	503	3551		1118		1044		1535
4324		866	7771	2444		1967		873		3680
747		531	2250	1816		1253		890		2721
2970		468	418	1134		1353		1067		7723
7487		423	730	6560		1299		1257		904
4188		621	972	1228		1137		928		4429
5482		459	4224	2961		1712		1190		685
13777		508	2099	1098		1706		1600		1652
6880		600	3777	4940		758		600		380
17122		425	2622	1276		1854		712		1808
10281		945	4107	3553		980		944		1783
1096		836	1961	631		752		855		1472
3532		700	1564	659		2640		704		1042
3815		516	363	5137		879		654		612
4254		1162	488	1010		976		4381		584
1387		655	1780	589		672		667		1802
6238		536	2740	5706		1381		1329		1309
1641		429	1738	3217		928		682		3703
652		1891	6589	2226		1213		710		2717
829		756	11891	823		4755		1033		729
901		1157	2963	5750		1894		2520		685
808		932	5328	747		655		864		3203
937		697	8304	695		1161		1243		2892
627		1882	694	779		1424		643		2162
1985		756	1511	3559		1526		1183		1165
793		437	2518	1189		1709		677		2387
2075		498	3211	1352		581		1395		281
502		1054	1183	609		1075		1699		568
2300		1044	5978	1757		761		1027		1231
573		463	1106	785		2535		645		1130
2344		445	2428	1885		1813		1500		404
1202		1754	563	2914		840		636		1125
2213		448	653	1307		1372		829		609
631		558	344	2440		888		1130		1755
2240		425	603	2205		770		852		585
647		1103	938	2552		1126		1046		1694
888		432	1586	2513		1871		639		1111
669		916	2429	600		1604		789		349
1136		595	1467	2418		1547		1327		899
760		1466	536	898		1328		1308		856
2899		683	547	999		1703		891		255
429		575	3530	1536		1246		1686		286
2847		528	2233	1846		916		664		422
1036		547	3715	1036		834		1629		4022
1136		708	9986	598		1048		1078		365
2092		1814	5065	4860		693		1032		852
3248		714	12570	1595		1057		629		468
1268		1661	11625	3396		2458		666		504
1990		934	744	1562		672		561		685
1909		2891	1355	1532		2105		561		682
1601		945	475	2387		844		594		282
1750		1026	1196	4386		814		835		427
926		584	1364	859		2420		619		408
797		11255	615	2371		908		548		2904
399		3782	1364	1674		1248		682		2452
1741		2143	369	3044		595		842		284
4156		2294	2197	1226		1267		3106		403
985		2426	5468	1843		1338		1458		1487
1210		486	1063	1827		1616		870		920
1062		3325	4579	2828		696		632		947
607		404	565	2536		1167		734		3686
1149		741	2239	2132		685		814		1590
1066		2201	1133	1087		800		744		274
916		2339	1455	3935		935		902		1162
2072		7734	1810	3515		1825		517		425
1300		587	542	3566		1332		615		2888
1458		414	3778	1946		919		1084		267
681		2200	4927	3959		697		892		2101
1404		3373	6401	3258		1142		1271		737
655		410	512	832		1191		812		386
899		649	2940	5521		2500		518		2501
533		2360	502	4317		657		523		491
798		2180	2327	2372		1104		535		259
2334		620	626	832		1271		1235		1403
2813		2948	2850	1230		598		567		2302
1688		3511	566	3097		1001		889		272
1891		3404	1049	1549		1021		824		1525
1685		807	632	3569		1190		963		3643
709		1229	2449	1948		1589		502		982
651		2483	3647	725		1975		626		1268
641		833	3032	4846		1155		631		3189
4985		1119	693	1688		1495		1006		893
1628		671	1408	4942		2140		907		1391
1627		788	1132	1963		970		1566		2938
2398		503	3342	1371		811		759		911
2499		7216	2319	718		613		570		356
462		797	883	6474		884		1959		1195
635		1775	3151	3359		654		1848		678
844		810	1465	3441		1210		523		284
973		3187	604	1026		1703		652		481
2737		1344	466	2465		712		576		1019
1493		1901	612	649		1036		634		333
1268		1758	510	3698		1816		1697		2458
2894		6962	1121	1399		781		763		1275
797		1153	1947	1244		1058		1864		1863
871		1183	3481	791		2290		875		1094
1200		627	2068	960		1292		932		1203
2187		440	3266	1229		1236		616		1241
2916		3441	1671	830		769		534		1361
2208		2067	2131	868		818		981		605
1921		1170	504	5915		797		626		865
1096		1109	619	2910		1591		534		2055
1556		1416	1121	1916		761		567		813
856		2132	769	1353		1375		1971		858
2622		765	526	1509		1023		868		274
566		523	556	1429		1034		611		413
486		1458	497	1367		1878		2010		473
642		2129	951	2982		1146		1224		413
1008		3541	825	6420		2019		1721		2671
1208		1737	3879	2579		708		816		1648
3113		686	3398	760		1456		616		1310
863		1796	1041	7756		2335		1389		1240
747		978	1514	1536		1327		1279		366
4816		1461	671	1627				1514		2306
2480		947	895	4514				800		760
638		1771	3798	2561				1045		1121
1017		1668	3414	3455				1941		462
718		3349	751	2880				2273		485
2036		425	536	2607				970		506
700		1079	1745	4207				849		338
489		861	864	4217				1918		492
2064		415	1256	3555				1718		452
1197		1231	2149	1253				536		707
1968		429	1887	1821				1281		768
536		2320	1178	978				882		343
1751		1329	1113	7873				593		487
3674		1546	1239	2661				1470		948
1264		2427	2217	5811				682		814
2591		1291	1358	985				647		719
3553		515	515	2954				879		269
658		499	893	798				1134		272
1478		524	726	1333				1949		785
2298		1591	2165	1243				869		429
1216		2907	4511	2834				687		336
1179		1014	978	2508				666		1573
1532		732	1211	1974				656		1794
2493		488	1883	3083				888		1764
1756		1857	902	1826				612		422
1043		729	515	2932				531		1967
1780		802	2331	6750				1588		294
958		791	529	1764				2867		1291
1072		528	1403	2590				1575		1112
740		569	514	2004				679		1195
1400		890	606	3796				1806		2095
531		2171	777	3209				666		430
1877		1310	946	6241				801		296
548		1001	3144	1557				581		2175
630		704	997	1444				700		6937
557		2676	3346	3519				1708		395
867		3857	1663	2641				831		1435
893		1084	482	926				655		318
416		1353	3286	1330				815		2302
1810		1646	1575	1979				598		2664
909		1174	507	2644				802		2548
1147		538	3483	1963				937		984
3168		519	7113	734				1762		1993
2591		1427	4568	5278				737		2097
631		785	2558	7794				1021		441
1824		1586	1077	6524				1154		973
1836		511	4501	4614				2373		405
1437		528	1177	2087				651		615
2178		913	836	2151				1417		860
569		1712	1155	2180				587		384
1210		820	4098	3590				960		360
1433		726	859	3942				963		1556
1590		1998	1230	3749				830		1512
471		1222	3883	947				584		1962
687		613	1386	4084				751		297
2099		1618	4891	782				889		2118
615		755	1914	3809				747		453
1312		1201	2329	5586				609		328
1519		1402	914	3934				1584		1565
687		662	677	1919				914		1234
652		1622	979	3793				1787		379
502		1160	4000	2705				789		977
1030		727	713	2795				2152		1008
1372		599	1695	1171				651		256
1060		675	1929	1794				631		1461
2196		530	1064	10406				876		264
713		880	1209	1363				710		245
1073		533	2881	2724				563		324
896		618	3843	4528				684		490
812		409	610	3112				675		1066
1001		487	7971	5311				616		273
1517		690	1828	6075				1722		1565
2044		702	7913	869				5631		699
2107		399	1609	1243				798		349
600		822	9697	3472				1627		742
2509		1432	855	2535				952		245
552		587	650	4573				1128		1257
1786		744	2375	4328				636		845
624		1265	1475	700				1389		602
1320		1538	1976	1765				1032		653
510		1114	1541	1189				1099		1038
2249		1912	683	7355				3138		832
935		4513	1241	1035				604		593
1425		377	2716	886				1345		1064
966		1377	854	4272				1186		607
937		2525	1056	6466				1071		1309
2666		855	3611	4853				578		258
568		2250	800	1933				977		308
572		1217	627	3294				1046		247
543		2234	4453	6707				599		678
2067		2708	1544	7143				731		1075
479		885	1724	1116				763		755
1356		1362	939	1243				632		375
1002		1074	912	661				926		1427
1844		1571	629	15131				1125		500
1901		777	711	2202				1240		821
972		2236	3313	1060				1108		371
1698		453	3848	863				966		471
591		603	3033	5262				1264		294
447		2541	617	8958				679		1370
414		580	767	1413				1443		615
449		744	593	8777				887		1684
1766		467	714	2024				699		1141
868		418	873	2192				718		463
391		646	1108	861				775		273
694		909	590	5673				1608		1755
966		1499	852	3848				736		625
602		2259	711	2177				1467		645
1559		713	2654	3240				817		367
390		1363	2981	1329				2901		571
2823		870	2517	5191				3019		267
805		1852	4899	2184				1045		1714
755		915	499	4529				862		247
3217		615	506	946				931		444
501		1909	8467	638				785		1301
536		1729	6977	3753				1211		1266
1149		386	910	669				1709		1229
2262		1041	1830	692				1737		1056
660		1105	2535	4547				1368		768
1145		2320	1519	575				2254		321
987		1037	1392	2426				2512		1162
477		473	4126	488				1362		683
1420		514	1130	834				847		313
1113		409	4727	1391				1007		544
754		422	3794	4210				913		382
629		1276	684	1706				1656		279
656		439	1947	600				722		1543
2310		676	773	437				1052		492
1444		631	502	1422				1739		553
1811		505	3737	3410				1262		319
955		1760	1240	746				805		930
457		901	623	494				1231		263
2162		1531	6508	1770				2267		312
800		1495	5644	586				870		464
668		1065	958	4154				846		837
792		1183	1518	2080				840		488
532		411	1232	1881				943		326
571		621	984	698				1205		1064
2073		1484	780	587				1144		404
1865		462	813	1153				758		1022
795		589	1875	3814				1225		922
1163		484	4885	4507				2388		256
406		2437	1462	4482				1013		601
1232		882	484	1121				774		342
984		1148	1039	2486				2434		1432
628		619	1473	575				1503		753
1148		514	638	3776				3206		254
2602		1572	513	978				2172		480
1279		1262	11620	3466				3060		595
1363		1468	1014	806				1325		237
1319		1963	546	2033				1676		234
506		468	651	1209				1495		1077
2010		1291	2040	1504				2080		268
1234		880	2050	3037				1666		941
1451		656	1145	2503				3612		1003
1594		431	2028	948				1855		563
781		2696	1228	3441				1343		941
2408		656	737	2343				925		748
1538		484	1668	733				1360		2047
533		1411	4719	2930				774		882
1616		655	4651	5617				1097		587
3141		589	1216	964				722		1004
896		929	503	2491				1152		1087
6471		602	631	956				1818		517
1161		397	3018	1103				6224		700
763		866	587	2557				1188		324
920		1100	1393	578				1385		247
1727		662	1093	1240				1062		1440
1042		522	7041	2168				2533		2591
542		848	512	1613				1589		429
1502		883	506	1980				1292		896
1899		635	2947	2709				1775		948
1267		541	1950	613				1448		1828
1452		460	1672	853				860		243
1112		515	536	2262				1069		1842
1545		772	3401	1538				764		379
2614		540	3336	4544				1136		523
2954		864	2075	1524				928		931
1221		691	5749	5129				1829		325
1367		631	2504	1466				683		1552
468		547	894	1374				916		928
476		2310	5469	749				3536		1537
1064		1107	1254	2677				1739		584
668		491	2812	3357				794		390
2404		405	2160	1946				1733		804
745		1039	1225	2718				1985		562
1382		920	2046	1294				795		254
1803		920	1519	7141				819		248
2605		2819	5123	7597				1744		320
842		460	1381	3413				771		237
1010		1885	10015	2630				1049		293
970		1005	687	636				3736		886
1298		1924	1604	771				3494		252
892		1740	8266	2673				1962		906
2943		403	5307	3191				1705		240
1421		2413	916	2292				1111		236
867		1071	4887	4526				2765		1222
1521		651	654	3626				745		275
1316		649	1000	1357				824		328
595		503	2122	504				1634		474
2830		553	10398	1324				2075		328
2331		1045	6764	1435				1304		592
545		876	1612	1060				694		496
3787		1484	7485	5590				2344		674
1062		525	1382	1678				1272		1263
822		402	987	1754				1342		991
787		1992	2771	1214				2218		578
1528		732	1430	9904				8179		547
3608		543	4201	3010				1307		1535
1291		1771	5134	3694				819		669
3081		495	1277	7515				733		393
1763		555	3443	1138				753		750
1158		377	6409	2442				837		1557
1473		775	2508	8298				755		903
997		672	2922	633				1015		831
831		685	3559	1857				1288		1591
489		850	2327	1578				1239		1779
1011		844	4142	579				759		1018
925		928	965	1814				973		341
402		2321	1921	3520				2664		316
1773		3861	1171	1762				2492		520
1173		3861	521	736				1320		343
490		403	1701	1657				777		562
1214		2185	509	6374				1159		618
2124		699	5042	1062				940		636
3400		706	513	1056				1711		450
2231		730	1762	1464				1358		434
573		1006	8327	2535				1203		951
806		421	3194	1313				832		2699
2037		789	2735	694				1305		1261
2603		1412	1799	963				826		357
3108		729	3300	3580				818		756
1371		923	8056	2117				1907		1486
616		867	6706	4333				1127		908
1265		4133	5504	3038				1785		865
1245		1414	6138	7489				702		494
932		509	758	5437				694		591
588		563	6705	1298				1145		611
1268		535	5190	2904				2091		2536
498		703	1990	1010				807		1278
1511		703	491	581				887		760
1231		626	3287	844				1203		699
2480		2078	2149	7002				2759		1502
3188		1389	4542	3552				778		429
824		643	1062	5063				672		537
3381		928	718	1758				939		400
811		757	1477	4057				1715		497
2378		974	2320	604				1869		665
2901		5678	5365	2124				1320		329
5519		1110	3427	3059				1155		502
528		643	8262	986				740		528
1833		483	2790	10046				1000		331
569		2424	2222	1390				841		1137
1519		4599	823	9285				2431		418
1933		423	1799	730				1146		679
793		1780	2321	731				1060		330
2108		4155	4190	5663				638		906
1051		4498	9877	557				674		1426
416		1255	2071	620				1973		510
1731		796	1325	4233				2511		353
629		2229	2666	3192				1257		1511
495		2038	988	4384				743		1848
1862		851	1886	1017				1085		835
489		1165	2388	1142				1012		427
1072		707	466	447				859		703
1194		577	2970	4240				1083		1675
1417		780	3951	580				1055		421
1442		1251	568	699				1098		1590
4078		1636	726	923				1086		707
1343		406	2987	9360				912		406
1079		1995	1377	2017				1108		644
1877		1742	860	1159				3191		556
1380		690	4278	3484				621		812
717		2176	1788	4302				2505		671
1998		4628	2608	1519				680		1814
618		2760	1380	1658				1641		1160
2694		584	7243	5651				1753		522
1262		3947	1011	8698				760		1470
1120		1604	1471	2040				731		571
452		1982	614	2431				725		999
552		2769	3048	2751				1920		1927
974		5430	3317	2305				1802		481
414		2604	7312	3793				705		905
1388		448	6687	1857				1076		1923
1135		2546	5810	5302				1116		2234
889		1409	3923	4140				964		2639
2856		759	1081	5509				1035		691
1710		1870	1027	1368				885		1883
434		2004	10250					780		639
3121		584	1420					663		322
427		1385	1249					744		1485
465		8745	5343					1133		322
3303		2187	1543					970		1290
546		2702	703					961		483
564		635	10821							313
2813		2880	5403							2209
4592		1030	4294							4612
742		690	3447							741
1151		1353	3227							429
3416		807	3492							420
2262		804	9227							1738
2219		4802	5397							330
2079		7870	5957							498
883		3813	475							678
2188		1322	4935							709
3493		1822	11726							1560
613		3672	5243							668
1712		478	4473							2596
3948		2558	7925							402
1688		1094	3876							1478
727		2038	1913							807
2259		2160	5561							669
3409		2508	2185							412
3857		468	7252							418
2625		4821	844							1040
2614		785	498							330
555		8030	1458							4360
1211		973	2909							1629
892		1234	2000							316
1097		660	1103							1460
2273		710	1406							513
1399		2206	11173							1388
2558		636	11207							1103
3566		590	3534							2227
1327		3811	7063							1010
2959		782	3341							1129
8173		532	3285							296
3241		430	746							813
624		3446	7766							1837
597		1433	499							667
1649		713	2602							803
2943		780	4260							416
2666		1660	416							1079
529		444	3897							329
1814		1906	557							630
10035		2883	9393							404
1351		2485	5909							427
2809		581	1629							423
733		6247	475							337
1601		620	5669							2852
1585		722	2235							594
947		1018	518							2061
5789		2381	10843							2298
4133		1279	7720							1908
6411		4685	479							313
713		735	1327							1509
1611		815	3928							1236
15048		1984	4352							313
2631		1441	1432							2087
15457		1266	2391							1025
2793		901	655							1780
898		498	1174							1560
6160		1292	3221							1136
3186		1126	8589							821
2417		1179	1586							2728
2114		481	2614							637
611		909	825							1066
425		458	1109							734
24141		724	3294							1576
2643		669	2710							413
3993		789	454							1726
4654		4702	1209							1190
10259		2175	3682							1048
9278		971	1675							407
6104		1139	1809							1448
3982		590	671							2566
5512		1208	989							1402
4486		1753	846							2163
1495		698	1232							325
1049		2618	1234							892
8735		1733	949							3693
6398		678	975							297
1516		630	2238							578
509		879	373							336
14760		1135	1523							2129
6512		666	2131							417
7880		441	977							2459
15087		1567	549							933
2961		2446	1855							1411
7176		1401	5102							818
473		570	538							876
1123		1373	1277							1630
1671		475	2526							318
1481		668	2762							2865
7188		925	885							1514
13968		1039	3042							1434
11774		796	3141							598
5473		686	1745							3355
4237		727	2825							2014
1499		565	657							1029
813		940	451							297
4019		799	533							420
1612		529	2568							405
4181		507	6386							1132
1326		1266	4487							285
2221		495	5969							879
2422		522	6181							258
9396		1034	1791							1577
7887		1398	902							690
757		594	1796							845
8954		1475	714							458
2579		1162	538							373
1481		1118	3107							483
4141		1412	1813							865
5491		1387	1327							465
757		1098	787							1559
9246		590	1666							1263
7388		771	3382							1430
830		807	403							1122
4977		683	1044							615
2827		595	4154							743
2778		479	959							391
11649		479	1339							782
5652		1059	643							355
1979		871	574							3225
4998		624	4886							978
1062		926	1280							272
512		495	7401							1243
5408		1215	5711							835
3371		975	3699							2135
5789		465	1106							286
4305		3569	871							344
7176		418	1902							914
2112		2067	475							334
1791		404	3623							1273
8046		2034	1984							494
1412		786	3661							1608
3649		831	697							368
7685		451	1349							275
996		1017	1865							1440
5835		547	821							1566
1501		474	677							546
3098		1965	1578							2226
896		2274	610							544
2840		1950	602							971
4216		1592	476							2680
1615		1213	3412							1735
4884		2398	554							2004
1583		478	550							697
6182		502	767							1248
5336		752	392							2292
5989		1766	4507							476
4761		742	3932							1208
3443		1450	2380							1426
2352		1175	1952							368
1050		1552	562							354
3309		2431	685							2456
12874		2182	553							279
4592		1398	678							470
3997		998	1400							270
934		581	746							335
446		748	1051							3881
420		503	1769							1110
5193		927	910							1505
736		2532	4325							985
2134		480	668							858
1209		435	1651							262
3396		1322	684							645
3256		707	1835							414
4267		1379	1043							1383
4266		501	569							272
1331		390	1948							3532
2905		1539	744							2676
601		734	2207							437
3482		523	965							3312
3678		481	725							1398
503		443	1302							692
2184		2581	1197							368
3507		1037	2210							623
553		760	1626							1073
1439		1318	1478							930
541		1075	695							1167
2789		1268	421							3403
2146		1035	477							715
3176		717	652							727
1500		2185	1611							1127
6160		1357	483							286
2087		510	1176							651
3376		597	446							594
3785		2095	5699							266
1657		541	1386							1995
1220		1209	501							2755
3998		1251	560							2336
897		405	680							4395
3049		1327	1589							417
928		550	960							993
3270		488	834							1841
1319		1495	524							1358
5158		1869	412							635
2111		1611	1103							679
511		763	838							743
1956		1162	1992							1747
549		472	571							419
2191		522	424							355
4086		694	960							574
2354		423	1445							420
1993		442	472							3850
3167		407	2618							825
939		947	495							1401
548		934	983							260
2707		413	1000							3442
4011		738	597							1513
1751		888	2911							3800
4815		736	707							1009
2524		1045	1528							879
1030		601	6288							1307
1690		2013	3896							495
558		1461	2419							3189
1067		1300	946							1806
1078		689	392							834
1306		1086	974							2069
3289		1526	371							2059
3124		1026	385							271
1185		534	1745							969
594		2929	1509							1297
1067		421	4356							3599
1802		1338	644							356
2421		559	3009							266
3603		738	3688							2285
834		1566	2318							410
2819		620	383							350
5445		514	1849							639
1636		896	561							837
2029		397	1169							804
3204		1833	924							416
850		403	4218							1419
3309		760	3836							3080
1314		729	2831							557
1901		536	2775							1393
1414		706	404							1086
2793		596	372							1354
586		518	399							1084
2190		936	1260							393
2512		1198	8436							836
843		1864	2086							271
2087		1075	491							714
1405		465	540							3559
1439		596	1082							581
1011		2639	2739							284
1022		1505	3699							1518
595		612	5111							2654
567		453	692							390
3773		778	3229							433
533		1464	395							1649
1834		668	478							688
1063		720	1270							1001
3194		1320	1801							502
3588		787	1602							760
3152		1277	3963							1270
1908		501	1672							357
1482		583	392							541
518		1355	5540							543
535		411	853							445
1522		900	689							2859
583		1651	472							286
2631		578	3107							2784
4192		1895	2315							1358
825		923	475							349
2758		874	3765							275
583		1248	506							1002
665		660	4560							275
1477		399	587							393
1948		897	459							1052
1752		906	4428							3164
2291		773	2386							396
630		426	2393							494
1927		1303	907							3775
1393		434	1150							2328
1372		616	4792							555
2004		2526	6430							806
1843		1792	2502							639
997		537	1448							698
1863		1053	804							4489
2044		1851	806							1045
795		590	853							3299
697		1207	1269							891
2232		2982	2297							746
1171		450	1649							3810
615		536	982							370
2075		821	1776							727
2465		1355	4420							3018
2992		467	3048							294
594		1192	2354							279
1269		888	623							297
699		491	3319							475
1531		664	2043							451
2853		1301	1139							751
3017		457	417							311
725		958	2457							548
681		1039	493							472
1689		732	391							344
446		897	685							1557
1075		1574	2267							1052
924		1912	747							405
494		549	1297							289
590		446	1436							653
847		2853	2326							810
1131		1391	2242							1118
2402		504	1351							4686
2618		990	466							309
517		674	4777							826
705		927	617							1024
1863		2630	753							622
1324		832	423							938
1223		1907	1609							381
1382		751	1719							804
4246		1636	2172							538
1947		1442	891							1312
1802		2489	559							739
1859		2905	1668							311
1272		1104	1865							1571
436		948	1112							1995
1044		2164	1671							306
2721		4061	1356							522
641		997	614							1748
1198		1670	1174							646
523		863	708							826
697		1745	1084							491
543		1955	601							409
704		508	2216							658
912		867	2408							559
2264		1479	696							1532
1710		2552	1229							1245
610		465	1061							1024
552		475	700							387
467		638	891							315
1233		2849	699							324
1189		718	1250							456
538		504	1820							456
1110		392	496							468
1519		756	1879							302
793		982	1708							645
1299		1770	894							1892
462		1335	459							1417
498		1788	1133							397
2030		1605	425							400
1366		1424	1647							770
1240		526	3937							4142
936		1065	1945							4400
972		1144	900							1746
420		2635	2804							636
1158		2917	2231							1334
2800		2144	534							564
1178		1047	3334							1154
2056		1449	901							2661
2021		1086	435							4425
813		1355	521							1834
2047		859	2286							1978
748		603	476							1128
1880		698	1333							968
1150		1460	1947							1567
575		1146	2021							2799
701		1117	857							1578
4099		412	2433							6566
490		594	4905							1125
2589		3424	1631							1277
1221		847	816							552
991		1369	995							414
1337		2379	514							1522
810		2935	5725							1106
1230		511	840							415
1405		1013	538							738
2085		1073	4852							991
1659		599	636							308
692		597	687							720
758		1145	453							1288
1031		769	1692							592
2472		404	2107							428
678		504	973							1355
628		536	5578							817
3434		696	885							589
1421		1509	975							392
921		1075	1175							1890
3937		493	1297							844
1329		402	2750							327
794		1244	494							356
6371		859	554							1275
628		584	783							860
8769		1073	459							395
489		1327	1308							1528
1002		2243	978							2573
663		617	1179							317
1695		777	669							1044
2077			3778							788
742			4405							650
3277			1111							2626
2492			971							388
1017			2952							532
1189			450							2321
2585			501							332
981			1758							1291
2517			1512							842
1724			2058							344
1841			2789							319
492			2763							1554
1369			803							964
631			809							331
486			623							1590
2035			4704							2486
2385			3160							3235
1606			1896							979
1874			758							326
3613			5131							411
1201			519							1319
2781			686							2715
1559			2083							1258
599			1041							358
1045			7642							1307
756			3640							486
977			2247							903
765			1202							701
2748			4556							1381
1401			464							673
502			666							707
1243			1104							487
1193			1618							2593
989			560							445
1176			3605							1874
1280			791							2110
3146			1572							353
870			589							1044
856			3646							1028
808			3500							2569
1006			4838							930
6016			846							2817
1435			413							526
2036			1154							2465
2135			677							1218
881			1939							1762
1066			499							666
8530			713							493
3622			485							1604
429			1958							1198
8718			3636							4214
352			2325							2271
4948			1203							1173
487			514							350
5291			9576							1553
5526			2267							346
8641			1447							1359
2394			6222							2677
4620			671							1077
3927			643							1322
5525			1802							374
1689			4533							1352
1137			1241							900
5212			1127							1276
3589			2005							1295
13992			1127							430
1782			1756							730
1171			1294							946
6273			3215
539			842
2494			5043
4774			577
8452			8862
557			1143
871			512
6659			2369
2919			916
5192			469
1259			1319
2383			950
3116			1561
3830			522
1447			917
3128			3129
2376			1929
613			428
1063			3583
1320			1271
2352			3443
1697			536
2804			852
715			2384
1599			2248
2663			13788
641			965
4529			3706
2582			1613
5339			2144
2383			5339
1866			756
2583			1356
2625			1071
442			1174
2979			1221
1217			1318
962			463
523			909
5605			2272
6999			3575
3839			424
2058			1320
1367			8368
4431			536
3704			530
1930			1193
1613			15291
3257			1751
2177			504
4929			2108
928			4252
457			1225
1508			2857
498			1047
1927			1478
928			1446
1493			5324
11339			440
973			1112
2615			2738
3442			2025
3402			4680
2433			1991
3469
3961
1843
1551
3347
7552
2205
496
1280
3051
3743
3994
588
3211
442
1116
2197
1875
1078
479
422
3403
1727
5299
4077
494
1948
1116
2764
1651
1093
836
4694
1352
3454
618
687
578
4429
3178
1056
3959
1744
790
837
3850
2251
2489
1578
4766
580
2227
1407
1216
1437
565
2168
1206
2165
1029
6118
1398
3357
4201
2627
846
1165
1377
1065
7988
2169
2705
3899
1531
732
1750
3907
2164
2325
500
1220
1947
4388
375
469
1063
1581
674
803
3226
3109
2979
717
901
1142
2202
511
659
4278
1083
2247
2737
400
2877
2505
1695
830
605
601
1397
2541
629
794
2499
1266
4614
816
1058
2170
4195
755
465
671
1569
3150
754
1045
1285
769
1675
1649
1158
2145
1574
1910
3680
1419
459
594
465
2806
466
1199
387
1333
1230
2027
539
672
741
538
1019
465
816
2030
969
425
2338
2086
605
1172
577
1898
636
413
962
2945
1068
1688
1767
996
1175
1375
1748
1258
657
3064
699
1359
487
2569
452
3789
643
2563
3573
1606
756
1990
1268
4000
4199
1376
3772
2606
6974
618
2250
2473
1251
2003
1268
2482
7675
6236
676
920
897
5357
1463
991
1099
1562
442
432
4230
486
2385
4016
2468
497
783
501
2816
1549
1446
2247
2993
1101
587
382
1504
678
5447
6514
1011
1439
524
1930
4084
1547
1211
1231
917
2177
3322
1432
1584
2037
1373
400
1692
5221
2285
504
5526
1979
2443
383
1211
846
640
927
597
419
2589
774
607
1523
415
536
1200
2297
910
953
423
559
941
1127
563
787
559
509
1022
391
636
1311
645
1372
764
381
581
619
532
734
731
[truncated: 42 more rows]

## Sheet: Fig 2C
Wild Type	glh-1/4	glh-1DQAD
0.900077	1.50989	1.31769
0.952934	0.980732	1.16109
1.16589	1.16555	1.13801

## Sheet: Fig S2C PRG1 mRNA coloc
genotype	mrna_signal	percent_colocalized_PRG1
Wild type -piRNA	gfp	6.00027
Wild type -piRNA	gfp	16.2678
Wild type -piRNA	gfp	5.7391
Wild type -piRNA	gfp	13.9489
Wild type -piRNA	gfp	22.4759
Wild type -piRNA	gfp	9.15636
Wild type -piRNA	gfp	3.46822
Wild type -piRNA	gfp	13.2721
Wild type -piRNA	gfp	11.8913
Wild type -piRNA	gfp	22.3766
Wild type -piRNA	gfp	5.75139
Wild type -piRNA	gfp	11.0917
Wild type -piRNA	gfp	15.6858
Wild type -piRNA	gfp	14.6915
Wild type -piRNA	gfp	9.9072
Wild type -piRNA	gfp	1.1193
Wild type -piRNA	gfp	0.303227
Wild type +piRNA	gfp	7.37864
Wild type +piRNA	gfp	0.387683
Wild type +piRNA	gfp	47.2068
Wild type +piRNA	gfp	44.7409
Wild type +piRNA	gfp	29.553
Wild type +piRNA	gfp	17.4222
Wild type +piRNA	gfp	27.0154
Wild type +piRNA	gfp	29.3678
Wild type +piRNA	gfp	22.609
Wild type +piRNA	gfp	11.6927
Wild type +piRNA	gfp	0.487418
Wild type +piRNA	gfp	3.59281
Wild type +piRNA	gfp	27.322
Wild type +piRNA	gfp	30.1887
Wild type +piRNA	gfp	58.5237
Wild type +piRNA	gfp	1.85436
Wild type +piRNA	gfp	71.1524
Wild type +piRNA	gfp	3.42017
Wild type +piRNA	gfp	70.8563
Wild type +piRNA	gfp	0.898957
Wild type +piRNA	gfp	10.485
Wild type +piRNA	gfp	0.238549
Wild type +piRNA	gfp	2.18178
Wild type +piRNA	gfp	15.4727
Wild type +piRNA	gfp	2.02087
Wild type +piRNA	gfp	82.3092
glh-1/4 +piRNA	gfp	34.0162
glh-1/4 +piRNA	gfp	1.14379
glh-1/4 +piRNA	gfp	0.0308874
glh-1/4 +piRNA	gfp	3.90812
glh-1/4 +piRNA	gfp	7.80732
glh-1/4 +piRNA	gfp	0.458218
glh-1/4 +piRNA	gfp	0.0540153
glh-1/4 +piRNA	gfp	1.2704
glh-1/4 +piRNA	gfp	3.19546
glh-1/4 +piRNA	gfp	28.4763
glh-1/4 +piRNA	gfp	4.72664
glh-1/4 +piRNA	gfp	4.61241
glh-1/4 +piRNA	gfp	16.5093
glh-1/4 +piRNA	gfp	29.305
Wild type -piRNA	nos-3	4.36159
Wild type -piRNA	nos-3	10.2688
Wild type -piRNA	nos-3	6.78744
Wild type -piRNA	nos-3	12.1271
Wild type -piRNA	nos-3	19.2672
Wild type -piRNA	nos-3	6.32741
Wild type -piRNA	nos-3	3.94308
Wild type +piRNA	nos-3	8.90153
Wild type +piRNA	nos-3	18.7279
Wild type +piRNA	nos-3	20.313
Wild type +piRNA	nos-3	11.5606
Wild type +piRNA	nos-3	8.57396
Wild type +piRNA	nos-3	3.93216
Wild type +piRNA	nos-3	9.75241
Wild type +piRNA	nos-3	11.4278
Wild type +piRNA	nos-3	0.188893
Wild type +piRNA	nos-3	6.04541
Wild type +piRNA	nos-3	11.1818
Wild type +piRNA	nos-3	10.6079
Wild type +piRNA	nos-3	1.78082
Wild type +piRNA	nos-3	17.0654
Wild type +piRNA	nos-3	6.6595
Wild type +piRNA	nos-3	11.8399
Wild type +piRNA	nos-3	11.2601
Wild type +piRNA	nos-3	24.963
Wild type +piRNA	nos-3	19.8088
Wild type +piRNA	nos-3	5.3816
Wild type +piRNA	nos-3	3.9284
Wild type +piRNA	nos-3	5.11541
Wild type +piRNA	nos-3	16.3519
Wild type +piRNA	nos-3	13.6768
Wild type +piRNA	nos-3	16.1891
Wild type +piRNA	nos-3	7.60287
Wild type +piRNA	nos-3	8.71785
Wild type +piRNA	nos-3	3.65698
Wild type +piRNA	nos-3	1.57874
Wild type +piRNA	nos-3	12.5828
Wild type +piRNA	nos-3	14.4326
glh-1/4 +piRNA	nos-3	5.64307
glh-1/4 +piRNA	nos-3	1.09397
glh-1/4 +piRNA	nos-3	6.06943
glh-1/4 +piRNA	nos-3	0.25409
glh-1/4 +piRNA	nos-3	2.45151
glh-1/4 +piRNA	nos-3	0.098266
glh-1/4 +piRNA	nos-3	16.0313
glh-1/4 +piRNA	nos-3	3.46259
glh-1/4 +piRNA	nos-3	0.0077187
glh-1/4 +piRNA	nos-3	39.6604
glh-1/4 +piRNA	nos-3	0.159658
glh-1/4 +piRNA	nos-3	1.26357
glh-1/4 +piRNA	nos-3	0.831002
glh-1/4 +piRNA	nos-3	0.402245
glh-1/4 +piRNA	nos-3	0.381845
glh-1/4 +piRNA	nos-3	7.06833
glh-1/4 +piRNA	nos-3	8.78971
glh-1/4 +piRNA	nos-3	1.05182
glh-1/4 +piRNA	nos-3	5.21857
glh-1/4 +piRNA	nos-3	13.1821
glh-1/4 +piRNA	nos-3	0.0108601

## Sheet: Fig 4A
Gene.ID	control_for_glh14	glh14	control_for_glh1_IP	glh1_IP
WBGene00000019	1.51658	0.678463	4.31947	1.54989
WBGene00000030	0.381447	0.0316988	0.515399	0.2742
WBGene00000031	0.485478	0.0316988	0.605034	0.2742
WBGene00000037	0.312093	0.25359	2.77867	0.677435
WBGene00000039	4.68139	0.633975	9.14274	0.354847
WBGene00000048	1.66449	2.5359	6.4537	7.48404
WBGene00000056	1.91735	3.50048	10.744	3.64406
WBGene00000059	0.520155	0.443783	2.24087	1.45165
WBGene00000068	5.51364	1.14116	18.5544	18.6456
WBGene00000081	155.069	227.866	600.194	761.629
WBGene00000089	207.134	156.148	386.775	387.234
WBGene00000096	3.22496	0.25359	5.73662	3.22588
WBGene00000103	2.92763	2.24933	12.0048	8.5774
WBGene00000111	2.84298	0.443783	6.68262	5.09585
WBGene00000112	26.6526	10.3515	72.3352	36.7786
WBGene00000113	7.35096	8.34617	18.7425	732.017
WBGene00000120	0.728216	20.6042	5.28845	44.7107
WBGene00000157	4.47333	41.7156	4.3921	6.38724
WBGene00000159	8.11441	29.7334	7.17077	30.0974
WBGene00000177	14.4571	1.43074	48.8836	3.79289
WBGene00000178	7.90635	5.38879	50.9125	20.4521
WBGene00000190	0.57217	0.76077	1.43415	0.177423
WBGene00000207	6.55395	58.1989	21.6916	34.8717
WBGene00000210	5.61767	46.3753	15.1931	16.8713
WBGene00000219	0.416124	2.28231	2.91313	0.0483882
WBGene00000222	13.2119	18.1317	14.0726	15.6133
WBGene00000224	7.49023	1.77513	42.5765	20.3553
WBGene00000232	2.60077	4.31103	10.1287	5.06463
WBGene00000237	5.61788	1.79512	50.906	1.57582
WBGene00000240	2.28868	0.0633975	5.55735	3.22588
WBGene00000251	0.624186	0	0	0
WBGene00000253	10.104	3.49174	49.8811	12.2261
WBGene00000267	16.5583	3.98821	36.9173	11.8814
WBGene00000294	7.59426	55.2192	18.644	12.7261
WBGene00000301	4.26527	25.993	20.3471	12.2261
WBGene00000368	3.04579	2.51359	10.4409	7.731
WBGene00000387	19.6618	35.6294	96.6262	97.9699
WBGene00000395	0.416124	1.01436	2.24087	0.290329
WBGene00000397	4.05721	1.58494	9.23237	3.80654
WBGene00000402	2.93581	2.84138	12.2369	6.94144
WBGene00000422	2.49674	1.01436	15.5964	13.3551
WBGene00000443	195.578	131.106	782.959	765.307
WBGene00000460	17.8933	65.8911	121.156	313.039
WBGene00000462	3.95317	24.2178	31.641	180.165
WBGene00000469	19.2457	3.48686	78.0718	13.9358
WBGene00000493	1.97659	0.316988	2.42014	1.0968
WBGene00000497	20.0888	1.26828	81.8274	1.06956
WBGene00000514	24.4824	3.68005	124.636	11.7044
WBGene00000518	158.073	14.3723	314.361	247.778
WBGene00000535	2.28868	0.697373	11.294	11.6132
WBGene00000544	6.23763	1.99168	25.2649	9.25776
WBGene00000545	45.5101	26.4961	134.251	66.1639
WBGene00000546	36.6825	20.1912	172.684	39.0675
WBGene00000553	0.211096	1.32516	4.14314	5.38145
WBGene00000554	56.8009	5.70578	250.17	156.326
WBGene00000591	1.67007	17.1225	2.52678	28.9361
WBGene00000593	0.104031	0.0316988	0.537808	0.25807
WBGene00000615	11.8147	0.833526	43.7012	2.35489
WBGene00000616	0.429128	0.00792469	0.885676	0.231188
WBGene00000622	18.2054	2.28231	77.4444	2.64522
WBGene00000630	0.312093	0.190193	0.358539	0
WBGene00000633	0.624186	0.50718	0.268904	0.129035
WBGene00000636	8.01038	2.40911	57.4558	8.0647
WBGene00000647	190.203	803.828	333.949	57.8077
WBGene00000648	2.29057	0.97978	4.76961	0.830224
WBGene00000660	1.10153	0.0184155	4.52335	0.930128
WBGene00000662	0.678966	0.389094	1.49636	0.0218538
WBGene00000685	41.8724	3.61458	223.997	1.6452
WBGene00000712	6.12049	6.5067	14.8241	12.3008
WBGene00000727	13.7754	19.8857	23.1168	20.2988
WBGene00000728	13.7044	20.1575	24.9084	24.4948
WBGene00000730	38.2545	48.8369	103.567	71.9459
WBGene00000734	0.351104	0.0713222	7.08242	0.551088
WBGene00000735	1.18335	0.324912	11.814	2.55113
WBGene00000768	1.97659	0.76077	9.94945	0.290329
WBGene00000775	42.8607	2.5993	64.1784	7.74211
WBGene00000780	161.144	13.5671	488.419	396.138
WBGene00000788	1.44347	3.04865	4.59928	0.502222
WBGene00000795	2.80883	1.77513	13.2659	3.09684
WBGene00000819	187.256	23.7741	416.535	224.908
WBGene00000820	42.1708	16.7102	146.257	57.2539
WBGene00000821	62.3145	17.8147	154.082	61.1143
WBGene00000857	48.3744	13.3135	151.572	50.7108
WBGene00000899	13.6281	13.3769	32.8063	21.8069
WBGene00000903	17.2691	1.01436	40.246	3.8388
WBGene00000911	37.6614	19.1519	41.502	48.9911
WBGene00000937	12.2756	3.48686	8.69456	12.0003
WBGene00000951	0.104031	0.316988	3.40612	2.09682
WBGene00000955	0	0	4.03356	1.41939
WBGene00000959	9.88294	11.6651	37.6466	39.517
WBGene00000961	3.0169	0.633975	36.6606	15.2261
WBGene00000967	2.89339	2.81228	2.93711	1.28651
WBGene00000973	2.11593	82.4473	6.90081	5.06565
WBGene00000982	3.74511	39.56	15.0586	8.51632
WBGene00000993	2.62045	8.04931	27.1601	20.7521
WBGene00001008	91.7553	6.40315	319.637	10.1938
WBGene00001025	56.6137	63.0235	246.901	168.653
WBGene00001032	3.43302	16.9271	3.58539	17.581
WBGene00001039	0.520155	9.63642	1.70306	3.09684
WBGene00001042	92.1714	3.16988	180.614	37.3879
WBGene00001045	3.13126	5.7323	3.24754	3.14634
WBGene00001072	2.91287	1.90193	15.4172	1.54842
WBGene00001082	2.18465	16.6735	9.77018	5.80658
WBGene00001111	88.1662	8.74886	211.314	141.353
WBGene00001115	0.346778	1.47539	1.80714	0.104121
WBGene00001118	3.24571	0.827889	6.92318	1.20083
WBGene00001131	32.2565	2.85289	118.273	8.68998
WBGene00001145	37.3471	18.3219	123.875	185.843
WBGene00001152	1.97659	0.190193	4.92991	1.83875
WBGene00001171	1.60264	2.09195	6.39428	8.2112
WBGene00001178	20.3901	5.95937	54.3186	82.518
WBGene00001188	52.0155	1.58494	163.404	9.87119
WBGene00001189	5.20155	1.20455	51.3607	7.41952
WBGene00001196	46.7357	45.8085	103.956	201.437
WBGene00001244	1.56046	1.07776	1.70306	2.48393
WBGene00001247	18.1014	7.16398	50.4656	53.4528
WBGene00001368	5.20155	0.950963	20.5263	5.00011
WBGene00001387	0	0	0.179269	0.0322588
WBGene00001433	923.993	602.768	2472.44	1504.52
WBGene00001441	0.624186	1.07776	1.52379	3.51621
WBGene00001459	52.0208	4.12926	177.363	122.934
WBGene00001470	5.33158	6.59334	3.49575	2.09682
WBGene00001480	21.867	27.9079	78.3971	32.6911
WBGene00001518	0.312093	0.126795	2.24087	0.548399
WBGene00001520	8.87573	894.854	20.2447	183.354
WBGene00001523	47.022	27.3877	115.808	142.132
WBGene00001544	0.635211	0	0.204879	0.419364
WBGene00001548	4.40305	2.60294	15.0077	3.09625
WBGene00001555	1.77879	3.11163	4.03822	1.80949
WBGene00001569	9.88294	34.7735	24.2462	31.0652
WBGene00001583	37.7796	62.7635	119.71	259.948
WBGene00001602	5.20155	586.617	4.48173	40.3557
WBGene00001613	1.87256	0.50718	2.50977	3.45169
WBGene00001617	1.24837	25.4224	4.48173	17.6133
WBGene00001623	0.520155	0	1.97196	0
WBGene00001627	0.32155	0.380385	2.83118	0.00124072
WBGene00001636	1.02288	0.18533	2.72261	2.03616
WBGene00001638	87.49	145.37	253.218	185.004
WBGene00001639	5.82573	1.90193	6.18479	3.41943
WBGene00001650	16.3329	4.89891	31.8203	7.87114
WBGene00001663	9.60552	32.3327	28.0706	153.401
WBGene00001666	12.9024	2.92685	63.2521	33.9685
WBGene00001671	117.659	67.7085	291.193	134.551
WBGene00001680	19.5578	4.12084	24.9249	21.0629
WBGene00001704	0.522694	0.957436	6.03176	0.13926
WBGene00001712	0	0	2.15123	0
WBGene00001736	8.49586	4.51179	17.4638	2.93555
WBGene00001745	247.643	174.082	508.34	782.578
WBGene00001760	1.09232	4.65972	5.19881	2.96781
WBGene00001763	2.60077	6.14956	17.0306	16.2262
WBGene00001778	3.74511	0.633975	7.61895	4.25816
WBGene00001785	4.05721	0.50718	4.61619	1.03228
WBGene00001786	0.520155	0	3.85429	0.129035
WBGene00001791	5.32106	2.28412	12.7414	7.45333
WBGene00001814	88.6359	31.4102	281.772	393.488
WBGene00001819	13.0039	3.67706	11.2043	11.4519
WBGene00001823	3.12093	1.96532	3.76466	8.90343
WBGene00001824	0.936278	0.824168	3.67502	3.87105
WBGene00001843	0.767472	0.216513	3.87062	1.75004
WBGene00001853	10.7152	65.2994	21.826	202.279
WBGene00001854	137.685	398.96	289.161	460.543
WBGene00001859	257.962	166.799	531.713	270.329
WBGene00001898	1023.51	746.854	2312.66	1682.84
WBGene00001905	12.6268	39.6203	37.3104	46.618
WBGene00001909	13.7155	197.199	39.9372	200.902
WBGene00001911	22.4707	189.622	60.0552	318.788
WBGene00001915	2.47073	94.6525	12.6721	26.9361
WBGene00001934	18.2116	165.607	35.8881	203.963
WBGene00001941	19.6445	228.222	53.4223	95.1473
WBGene00001955	101.881	5.95937	216.647	161.315
WBGene00001976	610.349	685.39	1483.54	1459.23
WBGene00001992	0.312093	0.316988	1.52379	0.0645176
WBGene00001995	19.1417	24.4714	107.203	36.9363
WBGene00002015	1.40442	0.443783	4.92991	8.57546
WBGene00002017	1.40442	0.443783	4.92991	8.57546
WBGene00002019	0.901601	0.158494	1.46403	4.0431
WBGene00002020	0.901601	0.158494	1.46403	4.0431
WBGene00002037	1.97659	3.42347	4.30246	3.61298
WBGene00002040	40.8282	35.7264	85.5675	46.3076
WBGene00002044	0.208062	2.97968	2.86831	0.419364
WBGene00002048	19.7659	0.202872	26.7291	1.87101
WBGene00002063	60.6179	286.719	185.437	275.815
WBGene00002065	103.511	231.781	354.236	654.273
WBGene00002081	4.26527	1.90193	13.8934	1.00002
WBGene00002088	180.494	50.0206	347.514	179.294
WBGene00002100	84.3691	2.28231	218.171	1.6452
WBGene00002114	0.104031	0.380385	0.717077	1.96779
WBGene00002119	0.208062	0.380385	0.627443	0.483882
WBGene00002142	2.18465	0.633975	6.36406	0.193553
WBGene00002151	8.01038	5.70578	25.9044	10.4196
WBGene00002163	0.416124	0.316988	6.00552	1.22583
WBGene00002176	53.8418	3.31074	103.505	2.99805
WBGene00002181	15.9324	15.4734	93.5008	6.17453
WBGene00002184	89.0286	7.89074	183.27	7.9363
WBGene00002189	11.0742	4.81309	32.9852	17.7776
WBGene00002203	13.3315	9.46823	40.6073	22.0338
WBGene00002220	25.9002	28.1031	91.9114	226.319
WBGene00002222	282.34	11.2848	410.616	535.044
WBGene00002248	41.9418	1.14116	105.141	5.67755
WBGene00002299	0.123097	0.0440107	0.425554	1.21749
WBGene00002632	3.43302	8.17828	16.941	35.5169
WBGene00002881	5.09751	1.01436	6.7226	36.0653
WBGene00002977	92.3875	33.3196	207.639	27.2993
WBGene00002978	10.099	40.2841	21.0167	40.4401
WBGene00002989	2.39271	0.316988	2.42014	0.774211
WBGene00002990	96.6999	45.0424	212.71	182.106
WBGene00002991	3.70053	3.14424	18.097	7.91068
WBGene00002997	3.74511	5.26199	2.3305	0.967764
WBGene00003025	78.5058	48.9439	181.396	2493.12
WBGene00003035	4.88945	20.7944	8.96347	39.0654
WBGene00003043	6.03379	4.31103	13.7141	23.2586
WBGene00003061	3.74511	37.4679	5.73662	80.3566
WBGene00003075	20.7022	2.40911	75.7413	3.58073
WBGene00003102	8.30766	1.1005	9.9421	3.29502
WBGene00003111	0.992714	1.80094	3.29051	2.82364
WBGene00003124	52.7437	256.696	113.567	148.584
WBGene00003142	13.1231	3.37016	30.8155	112.608
WBGene00003173	0	0	0.627443	1.41939
WBGene00003182	62.6266	3.16988	119.842	13.0971
WBGene00003219	11.7602	27.0376	34.8538	31.5808
WBGene00003234	2.49793	9.57437	3.13995	1.45265
WBGene00003235	29.6488	76.4574	97.4374	342.653
WBGene00003384	1.87256	0.380385	19.3611	3.00007
WBGene00003387	15.8262	1.78788	42.9827	8.75878
WBGene00003400	8.40501	6.37546	18.0838	3.75178
WBGene00003402	8.11441	1.85383	34.3301	3.2904
WBGene00003404	3.97468	0.478529	8.50439	3.07389
WBGene00003480	30.5851	1.71173	35.8539	19.4198
WBGene00003523	25.1755	1.45814	71.2596	4.32268
WBGene00003528	0.329858	0.533557	3.0979	0.0259758
WBGene00003531	2.08062	0	3.40612	0.612917
WBGene00003547	1.24837	0.0633975	1.88233	1.19358
WBGene00003548	3.06213	2.37787	2.32134	0.287427
WBGene00003551	0	0.316988	1.79269	0.677435
WBGene00003552	49.8382	5.38899	193.882	176.068
WBGene00003579	37.0289	4.89181	152.515	2.75367
WBGene00003583	1.56046	2.72609	3.67502	1.35487
WBGene00003585	24.6553	3.16988	45.5344	7.19371
WBGene00003593	143.875	5.89597	266.484	270.038
WBGene00003599	3.97144	2.11419	5.56192	1.93649
WBGene00003602	43.901	45.0756	105.59	195.037
WBGene00003607	9.15472	0.887565	42.1283	5.00011
WBGene00003610	0.626997	1.58494	7.44695	6.03239
WBGene00003611	12.0156	5.32539	18.1958	5.8711
WBGene00003620	1.14434	0.443783	5.20851	1.4839
WBGene00003624	5.62836	3.97321	25.3408	11.0299
WBGene00003633	0.520155	0.190193	2.86831	1.32261
WBGene00003637	7.17813	4.12084	17.9269	18.4843
WBGene00003648	25.7997	21.048	40.6941	28.2587
WBGene00003654	9.779	2.72663	46.4316	167.474
WBGene00003655	1.3524	1.71173	4.84027	0.387105
WBGene00003664	0.208062	0.633975	9.815	0.612917
WBGene00003674	17.0611	5.51558	77.534	50.7753
WBGene00003711	1.45885	0.656507	2.69099	0.774211
WBGene00003721	0.429128	0.381067	1.85049	3.23432
WBGene00003727	0	1.20455	0.717077	2.54844
WBGene00003735	1.99739	4.01261	9.69423	18.3311
WBGene00003746	0.520155	0.380385	1.97196	1.70972
WBGene00003750	20.9102	9.12924	75.2071	3.35518
WBGene00003813	5.40961	2.4725	9.23237	3.64524
WBGene00003837	0.494713	0.109039	1.84335	2.93769
WBGene00003847	0.936278	0	4.92991	4.61301
WBGene00003848	28.123	5.65421	41.9562	19.0497
WBGene00003878	0.936278	0.427933	4.48173	2.21779
WBGene00003883	3.22639	3.70115	18.1978	2.02718
WBGene00003903	72.9257	176.879	446.201	753.114
WBGene00003911	4.47333	36.517	12.1007	64.3885
WBGene00003915	222.009	21.9989	372.348	797.373
WBGene00003917	264.36	154.92	404.736	354.106
WBGene00003936	12.9918	20.5431	30.7209	26.8475
WBGene00003938	0.244549	0.438134	1.58074	0.533538
WBGene00003970	7.85433	80.7684	15.8653	178.004
WBGene00003976	63.1294	7.7345	220.666	105.325
WBGene00003977	2.44473	2.4725	19.7644	9.30666
WBGene00004017	2.80883	0.0633975	4.48173	0.387105
WBGene00004056	58.8295	41.2718	227.448	92.9698
WBGene00004057	204.213	29.7334	487.433	229.199
WBGene00004083	0.416124	0.126795	0.448173	0.0645176
WBGene00004108	0.625354	1.52229	3.22685	1.93553
WBGene00004113	0	0.25359	0.627443	0.645176
WBGene00004120	28.6085	1.71173	39.5289	6.19369
WBGene00004130	1.65961	10.0171	7.31486	5.52627
WBGene00004140	24.0311	7.41751	30.8343	3.41943
WBGene00004155	0.832247	1.01436	21.9605	5.25818
WBGene00004165	0.00281165	0.25359	3.31648	0.935505
WBGene00004168	0.155079	0.344195	1.32489	0.152776
WBGene00004182	11.2918	6.749	46.2538	30.0326
WBGene00004196	77.0869	8.81225	96.178	3.93557
WBGene00004198	97.2754	50.401	209.387	19.0327
WBGene00004202	37.2431	3.42347	152.618	4.41945
WBGene00004210	7.0741	3.86725	21.5123	3.22588
WBGene00004219	0	0	0	0
WBGene00004225	0.312093	0.50718	3.58539	0
WBGene00004227	2.7048	0.50718	34.1508	5.45174
WBGene00004233	1.97659	0.25359	4.12319	0.645176
WBGene00004240	133.376	178.062	431.266	424.903
WBGene00004249	196.618	154.31	562.368	355.008
WBGene00004256	9.17423	1.14512	28.8624	5.29044
WBGene00004267	4.3693	2.72609	17.4788	10.0647
WBGene00004270	10.9232	135.988	24.4703	94.4215
WBGene00004278	3.85118	1.91412	3.58928	2.80651
WBGene00004321	174.565	5.00895	330.846	150.068
WBGene00004347	1.49246	0.601972	8.41107	1.0146
WBGene00004352	22.5747	23.8375	86.3182	41.0654
WBGene00004358	0.832247	1.14116	12.6385	8.87117
WBGene00004364	4.27778	0.870711	9.21977	2.55812
WBGene00004372	1.85351	0.842788	4.67821	3.21662
WBGene00004377	15.0758	77.7543	33.3469	25.9404
WBGene00004423	8.01038	347.545	17.7477	23.7263
WBGene00004509	51.4433	11.4432	131.225	46.4849
WBGene00004681	16.6702	13.5145	19.0937	7.01885
WBGene00004751	63.0096	16.2236	82.2248	7.96341
WBGene00004778	75.3184	2.5359	96.3573	106.389
WBGene00004809	0.208062	0.570578	4.03356	1.25809
WBGene00004816	11.7295	58.648	28.8101	23.6645
WBGene00004827	151.261	55.1558	388.477	307.62
WBGene00004857	14.2602	4.56462	47.9546	4.96785
WBGene00004905	25.8775	9.12924	73.2358	257.749
WBGene00004923	1.58427	1.39828	7.87176	3.33042
WBGene00004927	2.60077	6.72014	3.04758	10.0002
WBGene00004933	88.3351	5.70655	164.393	58.8623
WBGene00004976	23.2	6.34006	67.0499	39.6461
WBGene00004995	1.3524	0.316988	1.61342	0.161294
WBGene00005061	45.1738	10.5322	118.901	29.0035
WBGene00005098	0.208062	0.0316988	2.42014	1.0968
WBGene00005148	0.420515	1.77945	17.6157	1.53967
WBGene00005210	0	0	0.358539	0.25807
WBGene00005226	0.936278	0.443783	4.92991	1.22583
WBGene00005227	2.73948	8.453	3.33142	3.87643
WBGene00005292	0	0.25359	0.268904	0
WBGene00005297	0.416124	0	2.59941	1.41939
WBGene00005423	2.29188	5.07856	5.02383	3.63156
WBGene00005641	0.0218772	0.391726	5.04434	1.61441
WBGene00005643	4.05721	6.21296	20.0782	3.25814
WBGene00005644	0	0	0.0896347	0
WBGene00005707	0	0.0633975	0.0896347	0.483882
WBGene00005898	6.29548	1.14653	11.0789	3.9517
WBGene00005903	6.65798	0.697373	20.5263	3.09684
WBGene00006062	15.4057	8.68879	31.6906	788.278
WBGene00006272	0.438585	0.347101	6.30804	0.786968
WBGene00006306	0.728216	0.0633975	6.81224	0.903246
WBGene00006351	14.3563	33.7909	50.1954	107.325
WBGene00006353	8.98134	15.3696	45.8033	21.6456
WBGene00006364	7.17813	8.17828	28.2349	4.2259
WBGene00006397	8.11441	16.2298	15.5068	96.1312
WBGene00006423	2.91287	1.58494	23.305	21.9037
WBGene00006432	48.4974	67.4805	186.481	60.6133
WBGene00006445	13.524	1.71173	16.941	0.903246
WBGene00006453	94.3214	0.824168	153.813	17.1617
WBGene00006472	1.95767	13.74	8.43381	5.29044
WBGene00006477	1.3524	6.08616	1.52379	2.90329
WBGene00006478	3.12093	4.50122	6.09516	1.00002
WBGene00006494	2.08062	7.22732	3.31648	2.32263
WBGene00006505	0.654387	1.57007	2.40283	1.28194
WBGene00006508	45.1999	14.6241	79.4429	9.55249
WBGene00006513	43.797	8.11488	70.5425	11.839
WBGene00006522	0	0	1.07562	0.193553
WBGene00006524	4.47333	5.70578	22.7672	8.90343
WBGene00006527	67.412	4.18424	213.689	10.839
WBGene00006532	0.312093	0.0633975	0.627443	0.25807
WBGene00006539	3.64108	0.380385	18.644	10.5164
WBGene00006561	4.92007	2.45113	34.1013	8.8582
WBGene00006570	3.86178	1.07858	45.1947	9.93793
WBGene00006575	4.62369	8.99764	15.052	12.8365
WBGene00006582	0.624186	0.443783	0.985981	0.677435
WBGene00006591	0.832247	0.25359	12.011	1.80649
WBGene00006592	138.888	9.21	375.48	318.717
WBGene00006599	3.06797	5.42874	36.7033	8.23014
WBGene00006606	14.2919	15.5093	38.8585	38.7253
WBGene00006608	8.42767	2.98385	5.55853	6.64531
WBGene00006615	0.668286	0.449295	5.91589	0.193553
WBGene00006616	101.953	23.3461	207.438	238.134
WBGene00006629	0.277416	0.0211325	0.941164	1.12906
WBGene00006640	57.6681	81.127	150.292	92.7384
WBGene00006646	6.97007	1.39475	42.2179	12.7745
WBGene00006714	213.914	362.889	428.146	505.156
WBGene00006742	2.16767	1.10989	13.3732	5.37627
WBGene00006761	0.728216	0	0.627443	1.0968
WBGene00006774	0.832247	0.380385	0.806712	0.580658
WBGene00006777	8.53054	1.90193	15.1483	4.54849
WBGene00006784	82.6005	55.2192	185.723	96.6151
WBGene00006788	2.91731	0.950963	6.9404	1.64684
WBGene00006801	56.4368	4.56858	214.854	23.0005
WBGene00006810	1.04031	1.90193	6.7226	1.80649
WBGene00006812	4.09749	6.82335	26.6616	15.3345
WBGene00006822	2.60077	0.190193	7.61895	2.12908
WBGene00006830	8.01038	1.33444	22.6998	11.1309
WBGene00006831	3.34633	1.14342	5.74545	2.46972
WBGene00006832	0.936278	0.190193	2.59941	1.58068
WBGene00006843	16.6015	117.653	42.2323	16.7745
WBGene00006874	1.14434	0.443783	4.27259	2.88227
WBGene00006876	39.6173	55.7189	36.7353	31.0953
WBGene00006902	53.4719	57.1845	351.368	217.844
WBGene00006951	2.39271	1.46001	0.985981	0
WBGene00006962	48.8945	31.1916	166.048	305.2
WBGene00006975	271.313	163.375	609.964	410.106
WBGene00006982	208.374	14.3912	678.445	401.009
WBGene00006985	40.646	2.23432	68.0989	21.4181
WBGene00006987	1.04985	0	2.593	0.838728
WBGene00007011	4.16124	6.02276	2.68904	3.38717
WBGene00007026	8.94666	16.8637	14.2519	66.0015
WBGene00007044	0	0	0.179269	0.870987
WBGene00007047	13.9401	17.3075	56.1113	57.1948
WBGene00007060	10.2991	1.45814	22.0501	2.1936
WBGene00007063	2.60077	4.62802	19.2715	19.9682
WBGene00007075	186.84	340.857	498.862	356.185
WBGene00007076	60.8061	52.081	219.919	92.1634
WBGene00007088	57.9452	34.4882	171.74	269.748
WBGene00007108	27.4642	12.5532	97.9737	133.955
WBGene00007119	78.1272	2.97968	94.5646	2.96781
WBGene00007125	1438.64	846.23	3303.04	1963.03
WBGene00007129	14.2522	6.27635	127.64	80.8728
WBGene00007131	0.624186	1.83853	0.896347	1.51616
WBGene00007133	254.772	357.372	522.301	435.752
WBGene00007140	0.946874	0.0645715	2.34432	1.12906
WBGene00007142	0	0.0633975	0.806712	2.0323
WBGene00007179	6.50193	2.09212	40.0219	25.7909
WBGene00007181	0.624186	0.0633975	0.384902	0.0113855
WBGene00007182	0.624186	20.3823	8.30615	2.00004
WBGene00007218	35.2665	3.61366	87.4834	17.6133
WBGene00007222	1.24837	2.78949	2.95794	1.87101
WBGene00007230	1.3524	0.50718	31.9099	15.5165
WBGene00007242	21.6384	6.78353	169.23	53.8399
WBGene00007254	0.416124	0.126795	5.10918	0.25807
WBGene00007290	6.55395	18.1317	26.6215	55.2916
WBGene00007303	463.562	751.26	1372.04	1080.57
WBGene00007309	794.649	325.894	1670.34	1162.86
WBGene00007331	6.65798	0.824168	36.4813	0.838728
WBGene00007340	0	0.0633975	2.42014	0
WBGene00007354	8.99867	1.10946	28.5935	0.483882
WBGene00007366	0.520155	0.443783	1.79269	1.29035
WBGene00007367	2.42828	0.51352	2.50977	1.0968
WBGene00007372	48.8053	5.27186	153.773	11.6211
WBGene00007375	0	0.0316988	1.47897	0
WBGene00007378	36.3068	48.7314	54.7284	36.1304
WBGene00007380	1.10966	1.7857	5.7665	2.89791
WBGene00007391	5.51364	15.5958	48.4027	132.067
WBGene00007401	0.554832	0.359253	5.22869	2.47317
WBGene00007419	5.30558	1.83853	9.85981	0.774211
WBGene00007421	0.832247	1.14116	5.01954	1.54842
WBGene00007455	0.0520155	0.380385	0.645702	0.129035
WBGene00007479	0.312184	0.507714	6.4987	0.0329787
WBGene00007485	168.01	109.678	717.615	546.561
WBGene00007489	79.7917	4.50122	123.158	6.74209
WBGene00007538	1.66449	0.316988	12.4592	1.87101
WBGene00007566	4.15349	1.29564	39.026	10.3826
WBGene00007567	0	0.0633975	0.806712	0
WBGene00007600	46.3458	11.0946	87.1249	30.8717
WBGene00007603	13.524	85.65	52.8845	548.754
WBGene00007667	33.7164	18.3233	162.402	186.834
WBGene00007672	16.6449	15.2154	103.349	30.8394
WBGene00007675	57.2489	402.971	273.527	320.422
WBGene00007679	55.3369	11.2025	125.825	37.8592
WBGene00007680	112.113	31.1609	239.991	380.829
WBGene00007717	6.55395	1.33135	11.2981	10.4196
WBGene00007722	2.80883	0.126795	7.35004	1.80649
WBGene00007729	1.76853	0	3.49575	0.612917
WBGene00007744	5.40961	2.34571	4.03356	0.612917
WBGene00007746	0	0	0.806712	0
WBGene00007750	16.0939	10.8154	30.0343	24.4769
WBGene00007765	2.91287	0.443783	12.8178	0.387105
WBGene00007766	42.3579	437.728	113.769	254.922
WBGene00007769	42.9654	17.8948	87.6648	54.2001
WBGene00007771	28.4004	171.49	93.6682	134.842
WBGene00007779	85.0152	2.66247	65.4756	31.7259
WBGene00007796	0.104031	0	0.627443	0
WBGene00007799	0.416124	1.45814	4.21283	0.0322588
WBGene00007813	23.5297	3.32153	70.3998	51.358
WBGene00007850	9.67488	18.734	71.4388	70.4532
WBGene00007855	5.7217	3.16988	17.658	6.54853
WBGene00007856	3.22496	1.39475	12.8178	1.83875
WBGene00007859	7.49023	5.0718	4.21283	2.00004
WBGene00007875	0.104031	0.221891	1.79269	1.01615
WBGene00007886	11.2353	2.5993	52.7052	31.0007
WBGene00007898	2.39271	2.6627	7.70858	11.097
WBGene00007900	32.4576	23.3303	96.8054	92.8408
WBGene00007910	0	0.697373	0.896347	0.870987
WBGene00007920	60.6067	22.4163	150.116	62.6036
WBGene00007924	32.4576	671.316	116.884	464.172
WBGene00007941	117.243	178.908	333.082	591.046
WBGene00007943	11.6515	121.343	18.7336	60.6143
WBGene00007951	1.14434	0.316988	6.9915	1.87101
WBGene00007976	8.32247	3.67706	30.8343	37.3234
WBGene00007982	274.85	256.253	712.685	838.116
WBGene00007984	21.0663	2.28231	125.22	54.7432
WBGene00007986	4.19591	3.99933	10.3304	3.78234
WBGene00007988	4.64671	2.4725	13.983	10.3873
WBGene00008018	2.39271	0.633975	4.75064	0.516141
WBGene00008050	1.14434	0	6.90187	1.80649
WBGene00008051	2.60667	0.570578	28.148	1.3564
WBGene00008078	8.94827	2.47259	27.6622	9.69054
WBGene00008086	380.545	288.902	1094.62	743.565
WBGene00008090	16.853	37.7215	43.4728	43.001
WBGene00008101	0.208062	0	0.448173	0
WBGene00008110	20.3901	9.2032	75.9206	205.005
WBGene00008111	421.013	388.436	980.603	542.432
WBGene00008121	5.30558	1.33135	10.3976	2.87103
WBGene00008144	1.97659	3.02723	4.84027	9.9599
WBGene00008154	1.24837	0.950963	8.06712	6.83886
WBGene00008177	18.5175	1.99702	41.9938	18.1617
WBGene00008204	0.936278	1.26795	2.0616	2.5807
WBGene00008223	0	0.0633975	2.77867	0
WBGene00008243	1.87256	0.443783	44.0106	5.8711
WBGene00008283	3.23138	1.38604	13.0346	20.6694
WBGene00008304	0.104031	0.25359	1.88233	0.870987
WBGene00008353	22.785	6.40463	154.353	36.5512
WBGene00008382	0	0.126795	0.0896347	1.38713
WBGene00008384	2.76424	3.46162	5.8204	4.06842
WBGene00008390	1.14434	0.697373	4.30246	1.03228
WBGene00008392	0.213263	0.50718	2.77867	0.838728
WBGene00008395	1.14434	0.697373	6.00552	1.54842
WBGene00008398	31.0012	68.9131	105.679	292.878
WBGene00008422	184.707	65.7115	253.308	76.3082
WBGene00008423	0.364108	0.0633975	0.851529	0
WBGene00008434	4.50305	12.2595	8.37444	0.776361
WBGene00008436	0.416124	0.887565	8.42566	5.29044
WBGene00008444	7.0741	3.67706	18.5544	9.06472
WBGene00008476	3.84237	3.23269	15.8411	14.5962
WBGene00008478	1.66449	1.07776	9.68054	1.6452
WBGene00008500	54.6162	17.3709	169.858	163.326
WBGene00008517	381.377	371.002	1057.33	697.338
WBGene00008521	0.416124	0.380385	1.34452	0.0322588
WBGene00008527	5.82573	4.69142	40.0667	6.67757
WBGene00008536	2.08062	52.3663	20.0782	19.2585
WBGene00008545	0.728216	0.0633975	2.59941	0.193553
WBGene00008548	1.87256	0.380385	11.6525	5.25818
WBGene00008568	26.84	7.92469	67.0467	6.09691
WBGene00008570	0.520155	0.824168	3.94393	2.06456
WBGene00008587	6.34589	296.003	17.658	50.3882
WBGene00008620	5.09751	0.25359	15.5068	4.06461
WBGene00008622	135.745	62.1387	658.135	949.974
WBGene00008663	0.728216	0.190193	0.358539	0.903246
WBGene00008690	81.3522	110.502	184.558	187.714
WBGene00008694	6.65798	6.40315	17.3891	7.61307
WBGene00008695	23.3349	11.2214	87.0676	113.938
WBGene00008714	2.96488	2.5042	10.5769	3.05383
WBGene00008734	0.208062	0	6.36406	0.451623
WBGene00008776	56.6968	3.48686	134.452	131.035
WBGene00008782	67.204	14.1376	166.452	40.1299
WBGene00008788	2.08062	2.15552	5.15399	3.87105
WBGene00008802	2.7048	0.570578	8.24639	3.54847
WBGene00008804	0.24328	0.586099	2.34784	0.0663537
WBGene00008819	13.0593	6.24465	120.85	16.4197
WBGene00008821	3.22496	1.90193	19.0922	6.90338
WBGene00008823	7.17813	39.4332	43.5625	59.3239
WBGene00008838	5.93411	5.83257	22.5942	16.4315
WBGene00008858	8.84292	2.47277	23.4092	11.3712
WBGene00008865	7.80232	21.2382	25.1873	56.3561
WBGene00008880	7.20084	56.6322	29.4573	44.8107
WBGene00008882	22.9908	24.7884	37.1088	74.6791
WBGene00008883	0.208062	25.6126	2.68904	3.45169
WBGene00008890	56.4888	2.85289	56.8284	2.5807
WBGene00008913	58.6734	3.67706	214.137	133.842
WBGene00008922	11.7555	8.30507	40.3356	51.5818
WBGene00008929	146.616	19.6084	281.777	115.827
WBGene00008932	49.7807	5.32539	134.99	14.6777
WBGene00008937	88.8424	3.10648	242.731	118.196
WBGene00008945	43.589	69.8007	77.534	12.2261
WBGene00008949	11.2353	9.76322	89.0969	68.5177
WBGene00008973	2.28868	44.1881	7.61895	23.5489
WBGene00008975	5.20526	68.2791	19.9066	33.8317
WBGene00008980	0.937183	198.134	1.31513	5.45441
WBGene00008986	18.5175	6.59334	101.108	37.1299
WBGene00008996	75.1103	5.89597	163.404	28.6135
WBGene00008999	2.60077	8.24168	17.0306	48.614
WBGene00009008	2.93304	1.29663	9.54833	1.48778
WBGene00009009	3.53705	3.80385	12.011	7.09693
WBGene00009016	4.65431	11.9064	6.92336	4.91779
WBGene00009025	7.30467	8.60103	15.0479	16.2262
WBGene00009026	9.67488	1.39475	34.2404	25.1296
WBGene00009043	3.64108	0.950963	10.3976	25.2909
WBGene00009044	15.7087	6.46655	50.1954	45.9043
WBGene00009058	8.31432	6.81396	14.6452	29.8242
WBGene00009081	4.21804	11.0496	15.0084	8.53037
WBGene00009106	1.0404	1.77519	4.661	7.74211
WBGene00009109	0.249428	0.194484	2.31391	1.22602
WBGene00009142	13.9401	3.48686	41.5009	86.0987
WBGene00009148	35.7866	16.2298	99.853	41.6784
WBGene00009162	2.45518	0.50718	4.56511	0.37008
WBGene00009221	35.8907	1.58494	79.7749	2.80651
WBGene00009234	20.9087	56.9715	65.1114	45.8827
WBGene00009241	5.51364	0.380385	14.5208	4.61301
WBGene00009243	0.104031	0.570578	2.50977	1.22583
WBGene00009247	1044.57	850.731	2310.78	1748.14
WBGene00009252	1.77442	0.268021	11.35	19.6155
WBGene00009280	0.832247	1.58494	11.6525	3.80654
WBGene00009288	1.49388	0.263734	7.7131	0.243876
WBGene00009292	1.3524	3.93065	8.7954	15.883
WBGene00009299	19.8699	246.711	96.3681	139.6
WBGene00009302	2.86085	11.01	3.83935	2.3065
WBGene00009304	3.0169	5.0718	8.7842	4.54849
WBGene00009306	78.8381	77.5616	174.056	169.084
WBGene00009361	88.3143	117.778	220.959	59.5562
WBGene00009370	5.92976	1.77513	23.0361	5.48399
WBGene00009371	1.04031	0.697373	5.46772	1.06454
WBGene00009384	5.30558	0.25359	3.13721	4.74204
WBGene00009408	0.915224	0.516861	2.59568	5.37329
WBGene00009416	1.66449	6.37145	11.8318	16.6455
WBGene00009437	15.9167	1.07776	45.4448	6.35498
WBGene00009453	4.47333	1.01436	45.8033	2.64522
WBGene00009468	37.5106	6.33975	95.8195	20.4198
WBGene00009490	0	0	0	0.419364
WBGene00009493	0	0	0.537808	0
WBGene00009509	846.604	807.462	1977.83	1370.68
WBGene00009511	1868.19	2350.59	4837.18	2754.16
WBGene00009512	12.3277	2.15552	12.8178	5.51625
WBGene00009544	0.312093	2.5993	3.04758	0.129035
WBGene00009552	10.0468	38.3447	30.1153	24.4693
WBGene00009558	28.0092	1.52231	79.651	4.80734
WBGene00009582	0.728216	0.697373	2.77867	4.87108
WBGene00009602	73.7666	53.5128	169.955	102.932
WBGene00009617	0.21943	0.555427	3.44895	0.699234
WBGene00009630	16.1248	11.7919	74.1279	60.7433
WBGene00009635	20.286	20.1604	65.6126	104.131
WBGene00009658	14.8764	19.0193	100.57	98.6796
WBGene00009660	2.08062	1.26795	26.1733	6.87112
WBGene00009690	0.208062	0.0950963	3.18203	0.951634
WBGene00009696	282.08	300.377	888.549	463.801
WBGene00009698	9.62286	66.8527	38.2292	23.4038
WBGene00009702	21.0142	5.64238	58.2625	7.96792
WBGene00009713	9.98697	6.33975	45.624	81.9373
WBGene00009721	10.7152	11.4749	49.7472	16.0326
WBGene00009730	2.91287	5.1986	9.54609	6.34669
WBGene00009736	6.86604	87.1716	18.7336	227.328
WBGene00009746	0.104031	0.697373	4.79546	0.580658
WBGene00009747	0.104031	0	2.89819	0.129035
WBGene00009788	609.5	497.956	2148.54	1457.72
WBGene00009793	12.6918	51.9226	29.2209	84.8084
WBGene00009834	6.86604	102.165	24.0669	31.0975
WBGene00009839	2.80883	7.98809	18.0166	8.41954
WBGene00009865	6.86189	80.0067	15.2115	15.3059
WBGene00009867	48.5434	57.0197	129.136	99.4904
WBGene00009889	2.72703	1.53153	16.2332	0.4448
WBGene00009917	6.65798	0.316988	8.87383	0.419364
WBGene00009942	1.45643	0	4.92991	4.35494
WBGene00009958	0.884263	0.191436	1.97196	1.12906
WBGene00009961	11.2353	0.50718	9.23237	1.83875
WBGene00009963	0	0	1.70306	0.0967764
WBGene00009968	1.18587	1.29774	8.19693	1.12346
WBGene00009988	47.3341	4.31103	128.446	89.6472
WBGene00010000	1.97659	37.8483	12.2351	31.5007
WBGene00010003	66.7878	19.0193	175.953	65.4101
WBGene00010011	6.13782	22.8971	33.7923	113.018
WBGene00010028	4.26527	23.5205	14.969	38.1621
WBGene00010043	1.66449	0.190193	2.50977	0.80647
WBGene00010051	11.1313	9.95341	31.3721	15.5487
WBGene00010057	1.66449	0.381732	7.26205	1.58068
WBGene00010067	83.4848	3.26497	13.8486	38.017
WBGene00010119	9.88294	7.41751	23.0361	16.9681
WBGene00010121	0.425073	1.46693	1.01388	0.713033
WBGene00010131	4.16124	1.90193	12.8178	6.67757
WBGene00010138	2.20431	0.00474526	4.67185	1.87876
WBGene00010148	11.9636	0.633975	9.32201	8.93568
WBGene00010158	2.44473	2.4725	19.7644	9.30666
WBGene00010174	0.312093	16.2298	4.30246	1.96779
WBGene00010184	11.0273	4.69142	69.5565	7.83889
WBGene00010199	20.182	43.6257	10.7562	33.0007
WBGene00010204	5.20155	3.99404	25.7252	58.8562
WBGene00010214	0.624186	1.07776	2.15123	1.61294
WBGene00010226	31.2143	1.65849	59.3428	0.909766
WBGene00010242	13.0323	5.55286	44.6946	3.37983
WBGene00010243	78.2553	15.9762	322.954	383.892
WBGene00010245	0.00183228	2.85537	2.51271	3.4275
WBGene00010269	3.00478	1.83775	4.39093	2.19904
WBGene00010271	2.80883	1.64834	16.7617	3.1291
WBGene00010296	3.12093	0.380385	8.33602	0.225812
WBGene00010311	12.4837	1.71173	45.5344	11.3228
WBGene00010330	15.3136	2.98056	30.515	17.4843
WBGene00010332	1.3524	23.5839	5.82625	7.96792
WBGene00010357	2.91287	1.33135	0.268904	0.129035
WBGene00010364	31.6254	11.9821	71.5285	52.0657
WBGene00010365	17.8157	2.49428	92.9154	7.45965
WBGene00010370	2.91287	1.33135	10.7562	3.51621
WBGene00010407	2.60077	4.31103	6.18479	0.709693
WBGene00010422	0	0.0633975	0	0
WBGene00010426	0.312093	0.190193	0.358539	0.0322588
WBGene00010433	74.174	39.1163	231.885	178.165
WBGene00010446	0	0	0	0
WBGene00010448	19.3498	3.61366	29.4002	9.93571
WBGene00010449	4.40901	3.11241	4.89122	0.515811
WBGene00010451	87.8906	238.625	243.233	263.102
WBGene00010454	2.49674	0.76077	8.69456	1.80649
WBGene00010457	0.586226	0.719745	4.22492	3.21402
WBGene00010461	1.14434	0.126795	1.34452	1.03228
WBGene00010472	7.59426	2.15552	29.6691	26.4522
WBGene00010477	113.538	127.12	343.341	432.123
WBGene00010483	10.8192	6.14956	59.9656	84.518
WBGene00010484	4.26527	26.8171	11.6525	18.7746
WBGene00010491	35.4745	18.1951	116.435	15.581
WBGene00010528	3.22496	3.86725	10.3976	5.90336
WBGene00010550	181.397	282.57	511.021	736.402
WBGene00010558	1.76853	0.380385	1.79269	3.22588
WBGene00010580	3.77125	1.30849	10.9749	10.2593
WBGene00010584	46.1581	74.6506	137.064	83.5361
WBGene00010585	122.315	87.7693	276.723	153.648
WBGene00010587	10.9815	2.03111	16.0196	0.689924
WBGene00010610	49.9348	1.45814	86.856	2.32263
WBGene00010623	2.60077	3.10648	7.88785	0.0645176
WBGene00010642	2.08062	0.190193	4.661	1.45165
WBGene00010670	4.26527	4.43783	5.19881	8.09696
WBGene00010673	2.91287	0.331076	2.699	1.4839
WBGene00010690	22.5747	43.3639	54.0497	40.0977
WBGene00010692	1.66449	1.52154	20.8849	5.00011
WBGene00010700	2.80883	85.5866	17.8373	26.8071
WBGene00010704	27.3601	11.0946	157.757	259.199
WBGene00010722	1.56046	0.316988	3.85429	1.45165
WBGene00010726	38.9076	63.1439	170.306	497.721
WBGene00010734	108.92	285.542	491.198	707.693
WBGene00010735	13.1226	1.0803	13.0976	4.32538
WBGene00010756	8.63457	3.48686	31.4618	91.3569
WBGene00010769	50.6631	6.52994	76.3687	1.00002
WBGene00010771	8.143	6.00253	16.99	27.1241
WBGene00010779	2.18465	3.74045	15.0586	8.0647
WBGene00010780	32.6657	104.701	108.727	399.977
WBGene00010804	1.14434	1.26795	0.627443	0.80647
WBGene00010811	4.06739	0.64912	7.59962	2.13218
WBGene00010813	10.091	2.28231	27.4282	6.17756
WBGene00010838	2.16995	5.63607	5.83848	1.00749
WBGene00010857	0.619116	0.699709	4.25766	1.9225
WBGene00010858	8.21844	0.887565	26.6215	3.48395
WBGene00010859	0.104031	0.0633975	3.76466	0.645176
WBGene00010864	0.520155	0.126795	7.35004	0.0967764
WBGene00010868	56.8009	10.4633	110.433	102.744
WBGene00010880	0.104031	0.126795	1.61342	1.41939
WBGene00010898	5.92976	0.824168	20.4367	6.90338
WBGene00010907	2.7048	0.50718	5.73662	1.4839
WBGene00010910	9.37802	6.32482	13.517	2.98595
WBGene00010919	330.558	300.853	659.129	313.104
WBGene00010931	10.621	1.44451	15.391	5.82657
WBGene00010940	1.24837	0.190193	5.64698	5.06463
WBGene00010976	99.9737	6.27635	296.96	199.843
WBGene00010984	1.56046	138.777	8.42566	16.2262
WBGene00011015	2.60077	63.9047	1.88233	5.83884
WBGene00011033	18.3094	35.3758	37.4673	121.616
WBGene00011049	306.995	194.187	836.56	545.722
WBGene00011060	6.13782	0.446653	14.7587	1.00039
WBGene00011062	4.57736	0.443783	0.627443	1.25809
WBGene00011089	0.520155	1.01436	10.4873	1.77423
WBGene00011093	2.80883	0.697373	2.86831	0.129035
WBGene00011110	22.2626	26.9439	59.5174	160.004
WBGene00011112	6.55395	0.633975	11.8318	6.22595
WBGene00011127	0.208062	0.190193	2.3305	2.00004
WBGene00011131	11.5994	210.49	38.4533	104.664
WBGene00011139	9.25875	31.3184	29.4002	92.1311
WBGene00011145	9.77891	6.08616	9.32201	70.5177
WBGene00011157	0	0	0	0.193553
WBGene00011200	4.3693	1.58494	29.6691	2.0323
WBGene00011205	8.01038	6.91033	28.0557	5.8711
WBGene00011220	0.728216	0.316988	1.88233	0.25807
WBGene00011222	1.87256	0.254833	6.36406	0.774211
WBGene00011252	2.80883	0.443783	6.9915	1.38713
WBGene00011261	1.97659	0.380385	1.16525	0.0645176
WBGene00011263	1.45643	0.25359	18.8233	0.548399
WBGene00011267	179.869	228.738	299.201	211.166
WBGene00011291	5.11593	11.8727	21.5659	262.466
WBGene00011303	34.7463	56.297	111.326	98.228
WBGene00011305	0.832247	4.69142	6.81224	9.32279
WBGene00011309	1.3524	20.097	1.70306	3.03233
WBGene00011326	12.3797	1.01436	30.0276	3.54847
WBGene00011353	1.24837	0.50718	3.31648	0.451623
WBGene00011365	18.7256	14.6448	42.935	20.4521
WBGene00011386	0.728216	0	2.42014	0.612917
WBGene00011388	10.6112	20.9212	44.0106	56.3238
WBGene00011393	27.7763	32.1425	163.763	148.648
WBGene00011400	0	0.633975	1.70306	1.51616
WBGene00011403	0.520155	0	2.24087	0
WBGene00011433	91.2862	57.518	217.151	351.196
WBGene00011441	2.08062	2.28231	13.8934	4.67752
WBGene00011452	0.416124	0.380385	2.24087	0.387105
WBGene00011453	0.104031	0.0633975	1.25489	0.225812
WBGene00011465	0.312093	0.887565	5.37808	0.967764
WBGene00011492	0.832247	0.570578	9.23237	0.612917
WBGene00011495	0.43693	0	0.735004	1.54842
WBGene00011497	47.9583	5.0084	149.421	59.9368
WBGene00011531	82.4965	2.72609	217.14	55.8722
WBGene00011539	0.208062	0.76077	1.70306	0.903246
WBGene00011575	1.3524	6.33975	4.92991	3.03233
WBGene00011579	0.624186	0.126795	4.57137	2.48393
WBGene00011591	8.84455	17.5808	31.5909	57.8584
WBGene00011592	36.291	2.15974	86.3723	5.04676
WBGene00011614	12.3797	413.669	18.1062	193.166
WBGene00011615	3.12093	18.8925	13.983	54.7754
WBGene00011619	0.80624	2.51477	13.5797	3.97321
WBGene00011626	7.51623	5.36237	29.6616	10.0997
WBGene00011635	57.0089	282.246	112.492	388.202
WBGene00011661	1.8748	4.18605	1.25529	1.21679
WBGene00011665	0.624186	0.443783	1.88233	0.193553
WBGene00011710	0.104031	0.316988	0.268904	0.516141
WBGene00011712	196.237	238.427	814.077	641.149
WBGene00011721	3.22496	4.56462	40.963	22.065
WBGene00011733	49.5187	2.85289	155.158	4.7743
WBGene00011735	25.4517	19.2537	20.1957	5.29689
WBGene00011736	2.39271	0.126795	2.42014	0.580658
WBGene00011737	986.941	2682.86	2363.31	2330.99
WBGene00011743	3.22496	8.36847	5.37808	0.193553
WBGene00011757	8.53054	0.443783	26.4422	1.22583
WBGene00011760	1.66449	0.950963	4.84027	8.35503
WBGene00011762	0	0	1.16525	0
WBGene00011771	12.0676	23.2669	30.8343	58.582
WBGene00011777	3.53705	0.380385	12.5489	0.0645176
WBGene00011791	20.5981	13.3135	75.9206	35.6782
WBGene00011803	27.8803	1.14116	36.6606	2.70974
WBGene00011829	48.4784	3.86725	143.326	5.16141
WBGene00011849	6.13782	4.94501	10.4873	20.1617
WBGene00011850	4.28187	0.755781	12.3856	2.50705
WBGene00011856	2.49674	0.697373	11.7421	2.90329
WBGene00011864	2.49674	6.65674	10.6665	13.9035
WBGene00011868	0.520155	0.570578	1.07562	0.0322588
WBGene00011872	3.43302	4.51707	6.28132	37.0778
WBGene00011888	6.97007	0.152154	13.0867	1.53152
WBGene00011891	1.66449	0.380385	7.88785	11.6132
WBGene00011893	1.66449	1.07776	2.68904	1.6452
WBGene00011925	0	1.58494	2.59941	0.935505
WBGene00011951	0.538753	2.42208	2.3844	1.12982
WBGene00011964	838.073	833.36	1629.47	1222.29
WBGene00011971	9.15472	1.20455	9.59091	5.35496
WBGene00011977	2.39271	2.02872	5.28845	3.16136
WBGene00012003	230.224	48.989	754.011	465.855
WBGene00012024	1.14434	0.697373	2.42014	1.51616
WBGene00012040	804.159	853.394	2325.44	1856.72
WBGene00012061	8.68658	7.5126	23.798	16.0971
WBGene00012096	39.9479	17.7513	93.1304	13.0003
WBGene00012098	1.56046	3.67706	2.3305	3.32266
WBGene00012100	5.7217	0.570578	24.2014	7.96792
WBGene00012107	184.863	79.1518	356.029	259.038
WBGene00012108	0.104031	0.126795	2.77867	0.516141
WBGene00012124	54.0229	1.08829	29.5306	3.51809
WBGene00012125	0.235316	0.0208711	0.988601	0.194993
WBGene00012130	0.624186	6.59334	3.94393	6.87112
WBGene00012159	4.43516	0.464503	54.8375	11.2645
WBGene00012172	1.45643	0.824168	28.1453	10.097
WBGene00012176	2.7048	5.32539	13.0867	23.5489
WBGene00012190	0	0.380385	6.37687	0.774211
WBGene00012198	61.6903	29.0361	239.773	2536.9
WBGene00012201	36.2028	5.57898	171.919	25.4199
WBGene00012216	11.7555	4.24763	6.36406	7.9034
WBGene00012222	14.1564	2.56218	57.9403	0.577099
WBGene00012227	46.97	6.94203	98.9567	20.7424
WBGene00012228	55.2924	95.6351	112.088	70.7919
WBGene00012237	40.89	529.329	167.545	816.948
WBGene00012238	25.5225	74.245	69.9657	47.0549
WBGene00012246	0.520155	0	3.04758	2.54844
WBGene00012272	0.833046	0.131974	7.08286	1.19391
WBGene00012289	4.78542	0.316988	15.1059	1.4839
WBGene00012299	7.49023	37.2777	14.2519	10.1615
WBGene00012301	0.416124	7.29071	6.18479	6.35498
WBGene00012302	3.56306	4.70409	14.951	8.7381
WBGene00012326	10.9232	39.56	41.949	19.4843
WBGene00012373	185.495	231.535	439.77	195.956
WBGene00012374	309.7	384.759	827.866	404.493
WBGene00012388	2.95676	5.16399	27.6861	20.7863
WBGene00012396	64.6032	73.0973	151.393	152.745
WBGene00012398	0	0.76077	1.61342	1.4839
WBGene00012405	5.98178	43.8711	25.0977	12.0164
WBGene00012412	57.0089	80.2295	151.752	163.471
WBGene00012433	1.87256	0.50718	6.4537	2.51619
WBGene00012442	31.4685	47.2563	44.206	36.2449
WBGene00012461	1.11864	0.45625	2.73825	0.541646
WBGene00012462	3.34683	0.341578	5.4763	0.138457
WBGene00012464	0.624186	0.380385	3.58539	1.54842
WBGene00012486	3.32899	1.71173	17.658	3.70976
WBGene00012490	51.9114	7.22732	62.2065	23.1618
WBGene00012491	4.16124	3.10648	20.8849	9.0002
WBGene00012492	25.1235	82.1103	137.529	164.654
WBGene00012504	0.208062	1.07776	0.896347	0.0322588
WBGene00012514	0.520155	64.1583	8.7842	6.22595
WBGene00012547	6.76201	6.40315	30.6252	23.1618
WBGene00012548	137.841	391.782	227.857	244.909
WBGene00012554	57.2678	2.04699	105.553	16.5993
WBGene00012560	4.26527	2.72609	11.294	4.3872
WBGene00012570	3.01706	0.404593	10.3036	0.545011
WBGene00012577	908.866	770.977	1658.47	1335.24
WBGene00012585	1.14434	1.01436	2.15123	1.54842
WBGene00012610	11.2353	0.443783	17.4788	6.67757
WBGene00012618	171.027	81.9096	589.438	103.099
WBGene00012621	0.104031	2.21891	1.52379	0
WBGene00012623	222.418	542.112	839.877	390.847
WBGene00012624	134.096	18.0683	295.794	155.262
WBGene00012638	0.832247	1.07776	16.2687	7.43565
WBGene00012641	40.8842	22.6963	127.909	709.274
WBGene00012661	0.520155	0.0633975	1.79269	0.548399
WBGene00012668	0.120036	0.443783	7.43968	0.0645176
WBGene00012671	1.66449	0.380385	6.81224	3.38717
WBGene00012673	5.66968	117.856	10.6665	84.5503
WBGene00012684	1.76853	0.824168	10.8586	6.06465
WBGene00012688	0.104031	0.25359	1.34452	0
WBGene00012699	1.76853	0.824168	27.5178	0.0322588
WBGene00012717	23.5127	15.7863	79.3415	17.6272
WBGene00012731	10.4125	3.16988	8.89556	1.62907
WBGene00012755	3.84914	0.824168	3.94393	3.03233
WBGene00012759	7.44001	4.28888	15.1647	20.2976
WBGene00012763	1.34325	0.313736	1.43415	0.0322588
WBGene00012792	217.841	91.1656	655.588	513.689
WBGene00012806	14.0223	5.5255	36.6289	24.917
WBGene00012848	25.5699	3.36183	62.4302	44.7107
WBGene00012849	2.28868	0.633975	7.88785	2.1936
WBGene00012851	40.7801	6.59334	87.1249	22.0328
WBGene00012854	102.47	18.3853	151.752	116.39
WBGene00012855	3.95317	2.34571	25.0977	13.3874
WBGene00012866	35.537	4.47015	102.972	8.58084
WBGene00012877	8.08818	3.61316	20.9775	12.1287
WBGene00012890	33.2899	9.31943	87.842	865.342
WBGene00012892	0.312093	0.25359	1.88233	0.870987
WBGene00012899	26.6146	28.0111	45.4149	26.7157
WBGene00012904	10.8223	4.25053	44.9207	139.37
WBGene00012909	28.6083	2.38941	35.734	2.88579
WBGene00012911	8.24845	16.7112	18.5275	23.0198
WBGene00012922	11.6568	7.33034	32.0203	16.2145
WBGene00012944	61.5863	8.18462	339.267	54.6851
WBGene00012946	2.15031	4.5016	14.0281	7.61604
WBGene00012952	74.3041	39.1638	135.177	71.7059
WBGene00012953	4.26527	0.792469	5.10918	0.322588
WBGene00012957	12.6571	5.50502	31.2227	30.5921
WBGene00012967	13.8686	3.63613	63.8431	5.27751
WBGene00012970	1.78586	0.951407	7.17184	2.20352
WBGene00012981	6.30731	0.670377	19.7702	0.645989
WBGene00012985	22.3666	1.33135	30.6551	1.16132
WBGene00012993	137.328	20.1239	209.646	227.686
WBGene00013009	33.7221	3.56189	52.6905	31.8756
WBGene00013011	10.8339	18.9808	12.0946	3.0667
WBGene00013027	0.889035	1.35284	3.90192	0.546613
WBGene00013036	26.089	2.20728	49.9254	25.2568
WBGene00013061	2.18465	0.560011	2.68904	2.70974
WBGene00013069	0.104031	0.443783	6.09516	0.854858
WBGene00013152	406.813	413.32	1159.25	860.6
WBGene00013154	2.75868	6.88882	3.72998	2.02885
WBGene00013157	42.6527	49.1965	165.017	72.0016
WBGene00013158	2.0026	9.06597	7.7211	1.88173
WBGene00013159	31.6456	0.906344	100.461	1.24343
WBGene00013162	57.3642	2.40898	176.721	2.78025
WBGene00013163	177.428	5.18904	524.632	5.27403
WBGene00013165	1.04031	0.190193	2.68904	0.903246
WBGene00013203	3.39834	8.15715	15.0586	3.09684
WBGene00013221	433.586	32.6219	1315.01	87.7637
WBGene00013222	22.2626	3.23327	38.8118	22.5166
WBGene00013226	570.115	344.22	1387.95	608.829
WBGene00013228	12.7951	8.46614	54.4949	76.6207
WBGene00013230	34.2262	40.1835	60.847	50.614
WBGene00013233	55.5005	55.3989	89.9335	82.2599
WBGene00013234	66.1116	80.1556	158.101	114.196
WBGene00013244	100.813	312.34	373.573	557.791
WBGene00013247	14.1751	8.76534	53.3009	20.0603
WBGene00013288	24.2392	9.00245	26.263	4.93559
WBGene00013321	59.0896	31.8889	144.222	104.744
WBGene00013327	9.98697	2.72609	16.1342	4.70978
WBGene00013352	62.4682	59.9402	156.296	49.939
WBGene00013370	10.6545	4.52236	32.4851	23.0086
WBGene00013375	4.1956	1.3479	11.8404	1.90267
WBGene00013376	27.6087	22.5912	47.017	243.65
WBGene00013387	22.0546	1.71173	61.2205	2.25812
WBGene00013403	169.569	205.992	400.431	361.252
WBGene00013408	14.6935	9.69484	36.678	13.4735
WBGene00013409	5.90053	13.8937	12.5227	6.76052
WBGene00013418	0.2254	0.475481	2.42014	0
WBGene00013427	4.54507	9.23384	9.61357	4.40652
WBGene00013440	47.6483	4.69477	109.586	6.47531
WBGene00013450	0.936278	0.380385	6.54333	1.35487
WBGene00013485	0.035428	0.0225413	0.129861	0.532365
WBGene00013499	63.5743	4.86646	37.286	11.1511
WBGene00013500	52.4316	30.621	61.2205	32.662
WBGene00013501	53.1598	30.7055	64.7461	33.361
WBGene00013509	7.49968	9.45327	68.3661	44.4042
WBGene00013511	24.5305	3.25229	99.9141	20.4287
WBGene00013531	42.6527	23.1741	125.492	210.795
WBGene00013537	70.5551	1.67864	224.785	24.6458
WBGene00013547	5.92928	4.37487	54.8934	16.1161
WBGene00013554	141.311	523.958	319.74	380.062
WBGene00013561	7.52803	8.3324	21.7575	120.577
WBGene00013563	50.4343	4.32742	176.404	8.62668
WBGene00013574	21.8429	3.02178	29.5991	36.0505
WBGene00013581	151.677	96.2057	336.832	289.684
WBGene00013586	1.45158	9.06838	28.7643	15.8158
WBGene00013587	5.40961	1.64834	9.59091	36.775
WBGene00013594	1.45643	2.85333	17.7519	1.93718
WBGene00013602	8.10641	2.67611	8.60719	4.47529
WBGene00013604	29.3367	276.55	51.9074	625.707
WBGene00013613	65.1234	6.02276	185.006	3.22588
WBGene00013616	1.66449	1.61664	5.28845	1.35487
WBGene00013622	29.8049	9.69982	27.1145	6.77435
WBGene00013632	14.8764	3.86725	44.7277	13.0326
WBGene00013658	0.832247	18.3219	7.52931	7.9034
WBGene00013666	65.9556	5.1986	132.839	48.7753
WBGene00013672	51.7698	18.6029	118.441	12.6864
WBGene00013673	193.506	398.614	614.767	531.121
WBGene00013685	921.818	745.618	2087.5	1430.68
WBGene00013693	1.557	6.89025	3.91405	7.30016
WBGene00013695	4.47333	2.09212	3.94393	2.77426
WBGene00013698	106.528	27.8978	292.568	260.554
WBGene00013711	0.728216	0.126795	2.68904	13.2906
WBGene00013716	1.24837	0	1.79269	0.677435
WBGene00013717	2.08062	0.0633975	4.3921	0
WBGene00013751	0	0.126795	4.40025	0.903246
WBGene00013754	4.68139	4.81821	6.49851	5.38722
WBGene00013776	0.936278	16.0079	12.504	13.468
WBGene00013791	1.56046	1.07776	29.8483	12.339
WBGene00013795	15.5006	9.31943	238.966	92.5343
WBGene00013796	1.66449	3.93065	13.0418	9.01633
WBGene00013799	30.0649	128.634	142.071	259.457
WBGene00013802	17.6332	50.7814	17.2995	8.94029
WBGene00013811	38.4435	64.4727	78.9019	82.5889
WBGene00013827	1.3524	0.729071	2.3305	2.38715
WBGene00013830	9.36278	36.6438	45.1311	21.7747
WBGene00013832	95.6044	201.319	292.881	132.745
WBGene00013855	1.45643	0.25359	3.13721	0.516141
WBGene00013859	233.757	18.3219	535.119	339.75
WBGene00013882	0.624186	0.254044	1.07562	0.129035
WBGene00013886	0.728216	1.52154	4.21283	1.80649
WBGene00013896	0	0	0.537808	0
WBGene00013914	0.84693	0.126749	6.04048	1.12422
WBGene00013926	4.07914	7.03777	23.9337	24.0328
WBGene00013942	2.66641	0.683787	9.62506	1.02729
WBGene00013944	6.55395	1.07776	14.7001	0.419364
WBGene00013953	245.565	277.269	682.927	355.218
WBGene00013954	52.6396	89.7709	202.485	126.39
WBGene00013957	1.3524	0.126795	1.44212	0.645176
WBGene00013969	0.425079	0.97026	6.08307	0.130043
WBGene00013982	4.99348	3.16988	18.644	6.32272
WBGene00013984	6.65798	51.9226	11.294	74.4855
WBGene00014021	1.56046	3.55026	16.7617	13.6455
WBGene00014029	0.520155	0.443783	2.46495	0.451623
WBGene00014033	32.9778	2.5993	85.6011	4.90334
WBGene00014041	20.6675	9.06056	91.0165	32.8959
WBGene00014051	2.12739	0.368357	3.04945	1.33306
WBGene00014060	1.24837	0.0633975	3.76466	3.00007
WBGene00014063	3.22496	0.887565	41.2319	11.3874
WBGene00014090	97.3729	112.721	256.624	203.456
WBGene00014099	11.2353	4.31103	11.2043	8.77439
WBGene00014105	9.98697	0.633975	45.3551	0.580658
WBGene00014130	296.592	239.326	650.927	642.208
WBGene00014148	34.2262	54.0147	114.284	57.5819
WBGene00014155	0.728216	1.64834	6.81224	2.1936
WBGene00014156	4.78542	5.1352	61.6687	33.5169
WBGene00014166	12.9096	6.33975	79.2643	49.1522
WBGene00014178	50.3726	12.43	192.829	122.882
WBGene00014186	0.208062	0.76077	10.4424	0.677435
WBGene00014199	4.88945	19.0826	33.5271	18.2907
WBGene00014205	8.53054	7.6077	25.5459	35.6137
WBGene00014206	65.1234	90.3414	94.5646	146.939
WBGene00014213	64.6032	26.8171	238.07	367.46
WBGene00014223	1.04031	0.633975	3.13721	0.225812
WBGene00014233	33.9141	37.2777	60.8619	25.9683
WBGene00014248	0.133754	0.126795	0.985981	1.29035
WBGene00014259	1.97659	109.487	8.42566	15.0971
WBGene00014801	7.80232	2.09212	20.71	9.51634
WBGene00014807	23.2014	9.31987	96.3802	42.9713
WBGene00014826	3.0169	0	3.49575	4.58075
WBGene00014836	641.975	836.403	1587.88	1075.99
WBGene00014871	14.2522	52.5988	63.2821	54.2432
WBGene00015012	840.136	661.343	2478.5	1365.46
WBGene00015020	44.7333	2.40911	112.312	20.2908
WBGene00015037	60.6847	287.613	347.424	440.66
WBGene00015041	0.520155	1.20455	21.3331	3.25814
WBGene00015096	9.67488	265.636	30.1173	424.606
WBGene00015111	97.2689	174.525	354.057	400.837
WBGene00015115	19.2457	2.91629	50.2851	18.4198
WBGene00015124	152.509	12.9331	302.427	140.455
WBGene00015128	58.7841	33.5192	164.928	72.3027
WBGene00015136	5.09751	58.8963	6.9915	20.0972
WBGene00015153	14.7724	1.20455	69.0187	2.29037
WBGene00015158	35.7866	5.9171	46.0608	49.1776
WBGene00015163	6.97007	3.80385	12.3696	42.0009
WBGene00015168	3.12093	8.11488	6.18479	3.61298
WBGene00015199	5.51364	10.4606	8.7842	2.41941
WBGene00015200	8.7587	253.653	51.3023	49.4059
WBGene00015217	0.520155	0.633975	4.34728	0.580658
WBGene00015236	4.88945	2.73968	11.8661	36.5169
WBGene00015243	0.104031	0.824168	9.23237	1.61294
WBGene00015244	0.104031	0.76077	0.268904	0
WBGene00015270	2.48869	2.90395	26.0196	1.63802
WBGene00015271	41.5357	23.9657	71.1709	7.80817
WBGene00015306	1.24837	4.37443	13.8037	2.54844
WBGene00015320	72.696	100.548	286.858	204.261
WBGene00015332	0	0	0.717077	0.516141
WBGene00015344	5.82573	6.14956	7.43968	2.61296
WBGene00015351	2.49674	0.443783	9.50128	0
WBGene00015366	266.995	301.17	683.733	375.412
WBGene00015368	0.312093	0.316988	2.95794	0.193553
WBGene00015391	1.24837	1.96532	1.34452	6.48402
WBGene00015407	5.23849	2.86895	14.1109	3.37154
WBGene00015430	33.9179	9.7773	48.7613	98.4861
WBGene00015453	0.624186	0.0633975	1.97196	0.516141
WBGene00015456	113.654	512.307	304.45	556.173
WBGene00015469	89.9867	14.1376	195.135	3.8388
WBGene00015478	5.92976	8.68546	31.3721	34.9363
WBGene00015514	7.90635	2.97968	25.7252	3.8388
WBGene00015518	1.45643	0.824168	8.7842	0.0645176
WBGene00015534	8.94788	4.30981	40.7863	10.9487
WBGene00015569	15.1885	2.5993	88.5591	114.874
WBGene00015576	117.557	23.2654	49.3161	67.6163
WBGene00015601	21.8988	2.28634	110.862	20.2741
WBGene00015614	1.3524	0.243024	10.7562	1.0968
WBGene00015623	3.43302	14.1376	5.10918	8.09696
WBGene00015647	10.2991	12.4259	58.4503	21.4198
WBGene00015662	0	4.37443	1.38934	1.55917
WBGene00015738	0.104031	0.126795	0.448173	0
WBGene00015747	18.8296	10.7142	85.3322	43.13
WBGene00015771	4.16597	2.47504	12.1225	8.35335
WBGene00015775	3.64108	10.524	17.0306	4.3872
WBGene00015788	1.04031	0.190193	0.0896347	0.0645176
WBGene00015791	16.2288	156.085	37.3777	46.1301
WBGene00015795	4.22173	1.49962	9.75158	4.26022
WBGene00015796	6.34589	2.78949	15.5068	81.4534
WBGene00015830	5.87775	28.2436	26.487	7.29049
WBGene00015836	1.3524	0.0633975	2.86831	2.1936
WBGene00015838	0.312093	0.202872	3.01173	0.677435
WBGene00015868	107.966	323.29	342.923	767.889
WBGene00015885	3.79713	18.5121	8.51529	19.2424
WBGene00015887	32.3016	21.2382	120.29	30.9362
WBGene00015888	14.4603	3.26497	34.0164	18.8553
WBGene00015895	14.4603	3.26497	34.0164	18.8553
WBGene00015896	13.8361	11.0946	53.0637	15.2261
WBGene00015910	0	0.316988	0	0
WBGene00015912	14.8764	49.3867	57.5455	85.4535
WBGene00015955	20.9102	7.86129	79.7749	42.1945
WBGene00015963	4.88945	0.25359	13.0867	8.96794
WBGene00016006	1.24837	1.20455	3.13721	1.25809
WBGene00016012	6.03379	2.6627	30.7447	25.1296
WBGene00016018	2.08062	0.25359	8.51529	1.35487
WBGene00016024	0.00241932	1.03689	0.181218	0.80647
WBGene00016029	76.7022	143.859	254.745	188.751
WBGene00016053	1.3524	1.68003	30.6102	10.2099
WBGene00016056	5.61767	2.5993	27.6075	15.7745
WBGene00016059	5.14953	0.316988	8.51529	1.41939
WBGene00016061	3.12093	0.25359	5.01954	21.7102
WBGene00016067	29.2327	9.76322	34.9575	7.48404
WBGene00016070	140.546	80.1978	351.637	279.942
WBGene00016072	125.141	199.523	533.065	405.49
WBGene00016075	5.40961	4.37443	35.2264	16.6455
WBGene00016076	38.5868	12.1459	75.7488	46.2994
WBGene00016085	1.45643	0.190193	3.04758	0
WBGene00016110	44.4697	61.2883	150.467	63.4953
WBGene00016111	4.57736	1.14116	36.3917	0.870987
WBGene00016131	10.7152	32.7131	36.302	112.906
WBGene00016137	0.832247	0.443783	16.1342	0.193553
WBGene00016144	11.5474	12.4893	40.3356	45.3881
WBGene00016165	76.254	4.75396	118.872	42.505
WBGene00016168	0.936278	1.42644	15.8205	1.90327
WBGene00016172	3.62919	1.33135	22.3482	14.3573
WBGene00016183	1.14434	2.28231	17.2099	4.48397
WBGene00016216	118.491	108.029	387.044	300.116
WBGene00016225	2.15255	0.631112	4.641	1.38773
WBGene00016229	18.8296	18.2585	119.035	104.551
WBGene00016242	5.30558	3.26497	14.5208	8.03244
WBGene00016246	5.30558	0.192695	12.8626	1.58068
WBGene00016264	13.524	3.93065	59.3382	35.646
WBGene00016292	0.74122	0.686806	0.717077	0
WBGene00016299	272.901	384.355	626.324	455.522
WBGene00016307	49.8308	67.3281	202.574	147.584
WBGene00016319	26.7359	0.76077	54.0497	1.51616
WBGene00016337	0.732391	0.538879	3.79276	1.35543
WBGene00016340	8.21844	0.824168	13.2122	0.161294
WBGene00016344	8.89464	1.71173	9.32201	12.968
WBGene00016345	17.1651	9.35113	22.3639	14.339
WBGene00016346	124.317	270.2	365.53	234.521
WBGene00016365	0	1.01436	3.40612	2.22586
WBGene00016383	8.53054	3.86725	7.61895	15.3229
WBGene00016386	0.104031	0.0633975	0.627443	0.580658
WBGene00016397	11.0273	1.33259	16.3135	1.67746
WBGene00016416	1.14434	0.887565	27.966	1.06454
WBGene00016427	21.093	224.898	33.8166	47.6994
WBGene00016435	10.195	41.5254	38.0947	5.45174
WBGene00016438	1.56046	3.04308	3.31648	2.61296
WBGene00016455	4.26527	4.56462	27.6971	14.6777
WBGene00016457	3.32899	11.5383	5.64698	18.3875
WBGene00016485	17.2691	137.509	46.2963	46.2591
WBGene00016486	9.15472	13.8207	28.7727	21.4844
WBGene00016512	29.8395	19.0826	93.1752	21.7134
WBGene00016540	14.3557	41.2571	41.4178	176.486
WBGene00016550	8.7386	0.348686	47.156	1.83875
WBGene00016553	45.4095	28.4021	8.06712	4.2259
WBGene00016558	309.908	387.422	735.094	399.944
WBGene00016561	1201.04	1037.19	2403.83	1551.71
WBGene00016565	123.173	162.234	493.708	203.295
WBGene00016567	5.09751	3.29667	6.00552	4.45171
WBGene00016574	5.91242	71.5229	22.5581	9.44107
WBGene00016576	3.22496	6.78353	3.13721	4.01622
WBGene00016585	38.7073	2.64252	158.736	46.7899
WBGene00016589	14.0442	5.45219	34.6886	75.0017
WBGene00016595	0.520155	0	4.03356	0.451623
WBGene00016614	6.13782	12.6161	39.7082	4.42016
WBGene00016617	10.4031	3.55026	50.8229	25.1941
WBGene00016620	6.86604	13.2253	26.9526	72.1352
WBGene00016622	38.5955	40.7646	68.8394	415.493
WBGene00016631	2.91287	1.83853	7.61895	0.0967764
WBGene00016639	14.3649	6.08616	56.6638	12.4842
WBGene00016641	62.6266	34.9954	53.4223	47.2591
WBGene00016661	9.46681	86.4108	50.2851	75.5823
WBGene00016674	25.2795	43.7443	76.7273	722.274
WBGene00016681	0.208062	0	0.448173	0.935505
WBGene00016697	5.28133	1.91074	12.8981	4.25909
WBGene00016700	1.08118	0.646655	7.43968	1.54842
WBGene00016710	8.32247	4.56462	60.9516	22.2908
WBGene00016723	82.2885	32.6497	208.58	79.4857
WBGene00016755	0	0	0	0
WBGene00016763	3.81447	57.4276	6.40888	39.1837
WBGene00016764	1.45643	3.23327	2.86831	1.61294
WBGene00016780	0.832247	0.507453	0.448173	0.161294
WBGene00016789	1.45643	2.91629	11.3836	16.0004
WBGene00016823	24.8634	209.719	225.252	204.166
WBGene00016834	0	0.50718	0.537808	0
WBGene00016846	14.4603	8.24168	110.43	62.5175
WBGene00016871	148.764	75.3162	381.485	299.878
WBGene00016880	8.27046	43.776	27.1145	15.2261
WBGene00016882	21.8465	6.27635	34.6438	2.33876
WBGene00016885	388.816	387.961	1253	1036.44
WBGene00016887	1.96792	2.72609	9.82247	1.07529
WBGene00016906	3.46479	2.89583	8.85594	2.16932
WBGene00016926	1.44009	1.15489	12.7865	4.43421
WBGene00016931	6.82758	1.9915	16.2116	1.79174
WBGene00016935	3.84914	3.10648	8.7842	10.226
WBGene00016937	5.40961	7.86129	23.2154	16.9359
WBGene00016941	0	0	1.25489	0.870987
WBGene00016948	8.63549	58.2623	45.3566	48.6463
WBGene00016986	9.77891	2.15552	33.2586	8.64584
WBGene00016992	7.17813	8.74886	16.2239	12.968
WBGene00017017	5.42028	1.43529	7.97794	11.4199
WBGene00017033	3.64108	0.76077	5.46772	3.00007
WBGene00017035	0.104031	0.443783	0.179269	0.548399
WBGene00017040	0	0.0633975	1.25489	0
WBGene00017050	0.57217	0.950963	7.61895	9.59699
WBGene00017071	90.5164	4.76058	356.611	33.6001
WBGene00017072	1.04031	0.190193	3.58539	1.0968
WBGene00017077	4.26944	0.887565	10.6946	0.113936
WBGene00017082	16.8598	8.08698	36.6736	32.5058
WBGene00017101	22.6265	423.321	25.4767	163.4
WBGene00017102	0.423975	0.458137	2.3305	0.612917
WBGene00017106	36.056	4.30219	71.2677	3.99439
WBGene00017118	0.728216	0.0633975	2.86831	1.16132
WBGene00017127	0.624186	0	5.10918	0.612917
WBGene00017133	5.7217	1.01436	19.3611	23.9038
WBGene00017138	4.47333	2.40911	2.77867	22.0005
WBGene00017148	18.8296	32.1425	41.0527	58.5174
WBGene00017152	23.3029	7.44921	65.6574	8.59697
WBGene00017160	7.90635	1.77558	13.6275	3.16136
WBGene00017177	17.4772	23.2035	11.6525	16.8068
WBGene00017182	97.7891	34.615	255.728	155.681
WBGene00017214	0.208062	1.33135	12.2202	16.8391
WBGene00017219	6.24186	2.02872	9.36682	0.0322588
WBGene00017223	0.754224	0.512463	3.18203	3.06458
WBGene00017251	5.40961	14.201	14.7001	11.8067
WBGene00017252	16.0208	34.2664	23.3946	17.0004
WBGene00017264	172.899	206.359	654.423	614.562
WBGene00017265	1.69868	3.93065	14.3111	1.1097
WBGene00017291	21.3307	9.06584	55.2231	18.237
WBGene00017303	10.6112	4.88161	30.2965	2.06456
WBGene00017310	81.8827	1.77513	163.144	10.6454
WBGene00017338	0.104031	0.570578	2.86831	3.45169
WBGene00017344	271.197	130.85	983.222	938.753
WBGene00017354	68.2443	5.51558	214.227	14.0003
WBGene00017357	9.98697	6.59334	15.1483	36.9363
WBGene00017401	4.78542	12.9965	9.41164	23.7425
WBGene00017402	7.49023	77.6619	23.305	18.8714
WBGene00017405	82.8086	54.4585	259.223	176.875
WBGene00017413	3.74511	41.462	7.97749	4.16138
WBGene00017415	0.208062	0	4.22403	0.0092168
WBGene00017420	0	0.126795	0	0
WBGene00017422	45.8172	102.432	194.474	269.355
WBGene00017423	126.606	98.7099	574.02	771.372
WBGene00017433	2.28868	1.58494	8.51529	8.4518
WBGene00017450	10.5765	8.91792	23.6486	57.2593
WBGene00017451	7.31684	56.9098	12.6534	25.2801
WBGene00017452	62.3411	147.278	166.499	116.869
WBGene00017453	1.76853	9.50963	6.18479	0.354847
WBGene00017463	4.05721	14.0742	12.28	8.74213
WBGene00017467	4.57736	0.190193	7.17077	1.41939
WBGene00017515	40.1579	7.04058	90.2632	20.0863
WBGene00017526	0.112941	0.582688	2.59384	0.236048
WBGene00017533	18.2054	3.99404	47.0582	21.065
WBGene00017536	11.3394	5.0718	35.0472	22.6134
WBGene00017556	17.5812	67.0112	175.774	278.071
WBGene00017563	0.624186	1.14116	2.50977	2.5807
WBGene00017568	1.3524	2.15552	5.55735	4.70978
WBGene00017571	308.287	50.1592	518.67	795.935
WBGene00017582	3.32899	278.664	21.3331	104.035
WBGene00017593	1.14434	1.36305	6.31924	1.2097
WBGene00017595	0.104031	0.570578	15.5964	5.51625
WBGene00017627	7.0741	7.41751	17.7925	45.9849
WBGene00017629	38.6995	411.957	177.862	138.132
WBGene00017639	25.0715	1.58494	36.8399	23.3876
WBGene00017654	4.05721	0.443783	8.7842	5.83884
WBGene00017681	16.957	0.887565	30.6551	6.32272
WBGene00017698	19.9739	1.60607	55.6631	2.742
WBGene00017711	9.7519	0.818511	8.9355	4.71993
WBGene00017721	3.35371	3.79161	4.04316	11.5867
WBGene00017724	4.95887	4.9646	16.8767	3.99677
WBGene00017725	11.6515	13.0599	69.915	49.3237
WBGene00017728	196.826	163.299	513.786	429.01
WBGene00017729	157.555	342.331	508.766	442.816
WBGene00017731	8.84263	3.86725	52.257	27.5167
WBGene00017736	0.907465	3.19679	6.2078	6.02183
WBGene00017737	10.2879	3.4298	38.9431	2.49883
WBGene00017739	0.520155	0.380385	1.83751	0.516141
WBGene00017745	0.624186	0.697373	1.79797	1.03228
WBGene00017751	14.9063	11.5848	62.3479	60.9005
WBGene00017754	1.14434	0.316988	1.52379	7.45178
WBGene00017755	0.312093	0.0633975	1.61342	1.19358
WBGene00017782	5.51364	4.43783	9.85981	9.48408
WBGene00017803	0.624186	1.07776	9.0531	5.06463
WBGene00017810	1.14434	0.76077	5.10918	1.0968
WBGene00017848	1.97659	14.201	15.955	14.4519
WBGene00017870	0.520155	0.190193	9.18755	3.91944
WBGene00017890	77.0869	92.9407	184.647	116.68
WBGene00017900	57.582	6.91284	57.1125	4.33285
WBGene00017909	2.44473	0.602276	2.24087	1.22583
WBGene00017911	7.59426	35.8513	27.473	21.5489
WBGene00017944	6.55395	1.64834	15.0586	5.83884
WBGene00017947	5.61767	3.80385	33.1648	6.29046
WBGene00017949	96.8528	93.1309	199.437	127.971
WBGene00017977	0.208062	0.570578	13.3107	4.25816
WBGene00017979	83.7449	10.207	235.65	19.2908
WBGene00017980	2.50151	0.443783	6.99395	3.90331
WBGene00018005	40.26	3.16988	57.2766	13.4197
WBGene00018020	3.48689	6.90489	7.14207	4.66355
WBGene00018033	2.81534	0.887565	28.1952	2.93555
WBGene00018038	8.63457	16.9588	17.4788	18.7424
WBGene00018044	8.21844	32.0791	16.7617	3.06458
WBGene00018046	3.84914	8.17828	2.77867	38.4525
WBGene00018075	27.7019	35.3758	45.3712	43.0977
WBGene00018085	26.84	0.380385	46.7893	1.70972
WBGene00018106	7.90635	6.46655	7.61895	3.32266
WBGene00018111	0.147194	0.15172	1.53963	0.167602
WBGene00018115	0.105705	0.85788	0.995143	0.200294
WBGene00018186	45.5829	41.8846	78.1465	26.8205
WBGene00018202	469.596	24.5982	365.082	71.0339
WBGene00018207	3.84565	0.529576	14.6354	8.22247
WBGene00018220	86.4497	4.88161	103.887	60.1949
WBGene00018222	6.76201	0.50718	18.1062	9.67764
WBGene00018228	6.12049	2.34571	23.0809	1.17745
WBGene00018233	1.97659	2.46194	5.99805	4.50279
WBGene00018240	8.11441	7.98809	16.4031	16.2262
WBGene00018241	2.80883	6.08616	7.17077	3.54847
WBGene00018249	3.43302	9.76322	18.4647	30.4523
WBGene00018274	0.728216	1.96532	4.57137	24.2263
WBGene00018288	0.104031	0	0.358539	0
WBGene00018296	0.0520155	0.190193	1.34452	0
WBGene00018304	15.8127	2.25061	58.7107	31.9201
WBGene00018309	4.47333	23.045	25.9044	9.30666
WBGene00018310	217.789	778.648	821.591	568.384
WBGene00018322	5.40961	5.0718	66.2848	28.5813
WBGene00018345	0	0	2.15123	2.90329
WBGene00018351	0.745437	0.920878	1.46286	1.8021
WBGene00018352	0.208062	0.50718	2.50977	0
WBGene00018363	12.8998	2.5993	38.274	14.4197
WBGene00018369	1.24837	0.380385	4.12319	2.12908
WBGene00018383	19.2482	6.14956	39.7082	26.8393
WBGene00018393	3.0169	0.887565	6.7226	11.1938
WBGene00018419	3.43302	77.345	3.04758	1.4839
WBGene00018424	1.00563	3.01138	9.15768	10.3927
WBGene00018430	1.66449	0.0633975	5.28845	0.612917
WBGene00018433	24.5513	31.0014	73.3212	43.7429
WBGene00018442	12.909	26.0604	24.3181	8.85449
WBGene00018455	10.8192	4.12084	61.3101	20.3876
WBGene00018456	86.2873	10.53	289.496	192.921
WBGene00018473	0.728216	0.25359	2.50977	0.129035
WBGene00018479	13.0039	2.85289	24.3806	10.4518
WBGene00018490	3.74511	8.68546	13.8934	21.7102
WBGene00018496	3.74511	0.824168	55.215	8.48406
WBGene00018532	16.0208	47.8651	26.5319	58.0336
WBGene00018535	0.0520155	0.808318	0.134452	0.201617
WBGene00018537	81.2481	448.759	279.436	138.584
WBGene00018577	90.975	31.6354	311.57	472.123
WBGene00018578	6.86604	9.19264	47.2375	12.8713
WBGene00018579	3.86738	2.7824	18.4962	6.38069
WBGene00018583	4.16124	0.145238	9.32201	0.137833
WBGene00018593	6.97007	71.7026	40.7838	64.2918
WBGene00018606	35.7866	24.6616	45.8033	35.8395
WBGene00018608	3.53705	112.784	10.0391	44.6462
WBGene00018614	0.624186	0.887565	3.31648	1.93553
WBGene00018615	54.4082	9.57302	162.239	91.1311
WBGene00018622	17.7893	2.69439	37.5569	19.0811
WBGene00018634	70.9491	77.5351	190.294	252.877
WBGene00018640	0	0	1.70306	0
WBGene00018647	51.1495	85.45	115.096	17.0974
WBGene00018663	5.61767	2.97968	13.5348	0.225812
WBGene00018667	41.0402	46.4598	138.934	317.943
WBGene00018671	10.4031	5.70578	1.70306	5.74206
WBGene00018701	7.59426	19.463	22.7672	24.2909
WBGene00018704	17.2691	195.264	87.7523	255.619
WBGene00018711	134.408	3.93065	271.324	48.4204
WBGene00018720	0.832247	0.126795	8.21278	1.13175
WBGene00018740	2.602	7.03712	4.30441	2.06456
WBGene00018761	7.64183	24.1004	36.8868	18.7378
WBGene00018762	25.3315	14.2327	30.6102	29.291
WBGene00018768	3.53705	0.443783	5.64698	1.03228
WBGene00018771	9.05069	2.78949	37.1088	9.74215
WBGene00018772	101.567	249.667	230.163	215.689
WBGene00018773	21.1183	2.21891	70.6321	9.48408
WBGene00018803	9.20674	10.2704	35.0023	29.9362
WBGene00018804	43.797	102.958	188.771	277.135
WBGene00018813	13.1079	91.9898	77.7133	45.0333
WBGene00018837	24.3708	14.4814	94.8711	53.3738
WBGene00018838	0.936278	5.38879	1.88233	6.93564
WBGene00018845	5.82573	7.48091	11.8318	47.7753
WBGene00018851	227.88	145.466	482.414	256.619
WBGene00018878	92.7956	343.171	294.002	205.392
WBGene00018896	0.728216	1.83853	3.04758	0.709693
WBGene00018931	1.3524	2.85289	12.5489	3.22588
WBGene00018933	4.92413	3.51856	37.6988	11.3766
WBGene00018935	13.42	21.6185	48.4027	150.907
WBGene00018946	0.629965	1.08115	3.69025	1.06454
WBGene00018965	2.60077	0.316988	7.35004	2.22586
WBGene00018990	155.753	7.16392	283.918	65.2273
WBGene00019030	8.7386	2.41967	26.98	5.16141
WBGene00019035	15.8647	33.2203	26.3078	30.92
WBGene00019037	7.0741	1.07776	8.69456	2.29037
WBGene00019044	23.719	32.6814	81.7916	49.485
WBGene00019068	0.520155	0.25359	1.25489	0.129035
WBGene00019069	3.79518	1.14982	8.55758	5.19366
WBGene00019070	294.199	411.513	968.503	545.561
WBGene00019082	16.4369	35.1856	163.852	159.746
WBGene00019094	7.12612	30.3357	21.109	3.70976
WBGene00019119	2.91287	0.887565	41.8594	4.48397
WBGene00019133	47.022	17.8147	167.258	37.6137
WBGene00019136	3.48689	6.94112	7.41695	4.67276
WBGene00019142	21.1703	180.271	86.4975	247.151
WBGene00019143	4.26527	2.21891	16.5824	11.5164
WBGene00019159	13.7545	1.84154	34.542	16.476
WBGene00019170	1.45643	1.71173	1.52379	1.45165
WBGene00019189	42.4273	248.708	117.265	152.743
WBGene00019194	1.24837	0.76077	40.0667	5.83884
WBGene00019197	1.66449	194.377	10.308	50.2915
WBGene00019198	118.699	151.339	228.837	299.007
WBGene00019200	7.90635	0.697373	57.6351	7.25823
WBGene00019203	0.104031	0	2.15123	1.80649
WBGene00019207	5.30558	6.52994	24.5599	6.64531
WBGene00019208	8.7386	35.566	26.7111	13.9681
WBGene00019237	1.87256	5.76917	2.86831	4.2259
WBGene00019266	38.5955	49.9572	95.4609	31.5168
WBGene00019267	25.5916	49.0063	68.4809	37.0331
WBGene00019302	22.0546	14.9618	65.7022	76.2598
WBGene00019303	48.4264	58.3257	161.566	124.422
WBGene00019316	20.0705	1.88834	62.7016	12.5218
WBGene00019327	957.709	1694.65	2248.4	1310.29
WBGene00019335	10.8203	3.79535	33.6364	17.4278
WBGene00019341	37.7632	48.2455	145.477	80.647
WBGene00019343	1.07961	2.18627	4.06188	1.10359
WBGene00019360	36.2327	4.33661	105.915	1.7585
WBGene00019365	28.1924	67.8353	160.088	242.296
WBGene00019370	30.3811	4.79173	155.733	15.7605
WBGene00019372	3.0169	5.57898	54.9461	16.3229
WBGene00019379	0	0.126795	2.86831	1.32261
WBGene00019417	9.57084	4.81821	40.6045	8.16147
WBGene00019420	41.7164	74.7457	139.292	64.066
WBGene00019434	51.0792	5.83257	177.208	40.6461
WBGene00019460	10.5071	5.70578	10.2184	6.8066
WBGene00019462	0.832247	0.50718	7.17077	2.64522
WBGene00019483	3.44441	0.146119	6.5745	2.75813
WBGene00019491	64.7072	20.731	337.295	143.116
WBGene00019496	0.312093	0.0633975	1.61342	1.00002
WBGene00019517	1085.87	907.472	2781.18	2564.57
WBGene00019529	0.728216	0.570578	6.9915	0.838728
WBGene00019535	24.0311	44.9488	59.5174	159.004
WBGene00019536	226.272	103.499	799.486	914.537
WBGene00019540	9.46681	0.824168	30.0276	2.96781
WBGene00019541	362.236	212.699	829.479	586.465
WBGene00019546	0.104031	1.90193	0.179269	0.967764
WBGene00019568	1.50845	1.32818	23.2879	4.8347
WBGene00019569	13.7321	156.909	48.3131	86.8084
WBGene00019577	6.86604	38.6725	15.7757	30.4846
WBGene00019578	10.4031	15.9128	82.0157	112.422
WBGene00019586	2.39085	2.75445	8.03433	4.34529
WBGene00019594	4.10922	3.04308	19.0026	9.30666
WBGene00019597	1.4588	1.14323	4.48222	1.71041
WBGene00019611	167.606	181.767	536.356	623.157
WBGene00019638	127.642	71.9414	281.411	176.22
WBGene00019658	2.63614	13.8958	6.41218	1.40179
WBGene00019661	2.18465	3.10648	10.8458	13.0003
WBGene00019663	0.312093	0.76077	1.25489	1.96779
WBGene00019700	8.16643	22.5695	42.6661	13.0809
WBGene00019705	50.6631	30.2089	102.99	28.4684
WBGene00019713	12.6918	5.83257	38.5429	4.2259
WBGene00019716	26.6781	15.182	73.8423	25.7591
WBGene00019731	0.710163	2.54817	1.92903	0.32768
WBGene00019733	5.82802	28.1771	10.8239	11.6704
WBGene00019735	567.279	703.539	1599.55	1475.13
WBGene00019755	0	0	3.67502	0.677435
WBGene00019763	0.728216	0.443783	1.70306	7.41952
WBGene00019768	8.53375	66.8272	14.4805	43.8041
WBGene00019769	1.14434	0.443783	4.21283	1.16132
WBGene00019777	9.44088	260.155	72.7527	105.976
WBGene00019788	2.96488	1.71173	13.49	2.79039
WBGene00019791	3.58907	2.58873	15.1931	3.62911
WBGene00019812	2.39271	1.64834	7.43968	4.96785
WBGene00019814	197.867	284.972	561.561	443.913
WBGene00019816	125.045	114.306	265.588	286.523
WBGene00019819	3.74511	0.316988	16.5824	1.61294
WBGene00019858	18.9336	99.8511	75.8462	166.949
WBGene00019863	24.6487	15.6617	56.8059	35.6402
WBGene00019864	3.33064	3.93065	10.9474	11.2378
WBGene00019871	29.5448	27.2609	131.136	35.2911
WBGene00019872	171.543	78.2434	398.494	184.816
WBGene00019875	17.0731	8.39529	16.3584	4.4503
WBGene00019881	34.2262	200.019	72.3352	197.004
WBGene00019885	0	0	0.717077	0
WBGene00019899	21.9505	0.570578	44.3692	0.612917
WBGene00019902	3.95317	0.697373	10.9354	1.32261
WBGene00019903	4.78542	2.97968	16.5824	15.0971
WBGene00019905	9.77891	13.5037	55.3046	46.001
WBGene00019909	31.6485	1.99015	63.1178	10.9233
WBGene00019915	2.89019	14.8612	12.7089	11.4134
WBGene00019955	2.36739	1.01778	2.73699	1.58497
WBGene00019957	0.624186	4.56462	0.448173	2.35489
WBGene00019972	1.3524	1.90193	2.58447	0.0732543
WBGene00019973	11.4434	17.9419	25.0981	41.259
WBGene00019976	1.04132	1.0436	16.3474	2.37524
WBGene00019982	2.12265	0.782816	4.48061	6.19415
WBGene00019990	11.0099	19.443	30.6028	21.0293
WBGene00019994	60.4717	4.37443	44.6551	6.09691
WBGene00019995	0.416124	0	1.43415	4.00009
WBGene00019996	0.832247	1.01436	4.57137	3.41943
WBGene00020004	2.08062	1.33135	9.23237	2.64522
WBGene00020019	0.312093	0.380385	2.24087	0
WBGene00020051	0.814324	0.406791	4.35376	1.58905
WBGene00020078	0.405572	1.5485	0.34404	0.709016
WBGene00020090	4.96038	3.01737	19.8874	3.70548
WBGene00020117	0.312093	2.5993	0.448173	3.25814
WBGene00020118	0.208062	2.02872	10.4873	3.06458
WBGene00020129	0.416124	1.64834	4.21283	1.19358
WBGene00020135	8.65954	21.2651	32.3522	43.0748
WBGene00020146	1319.22	2165.34	3522.28	3324.49
WBGene00020170	18.7256	0.887565	18.2075	4.19364
WBGene00020176	3.64108	1.01436	8.06712	0.483882
WBGene00020177	0.624186	1.20455	9.32201	2.29037
WBGene00020207	16.5476	3.1702	119.408	2.20558
WBGene00020212	140.652	51.2891	369.212	246.683
WBGene00020214	2.49674	2.72609	9.59091	11.8196
WBGene00020219	3.74511	9.57302	21.0641	31.162
WBGene00020235	6.65798	2.34571	20.616	11.5164
WBGene00020254	1.35313	0.147928	7.84319	1.22583
WBGene00020277	0.728216	0.0633975	0.182092	0
WBGene00020290	25.2795	26.1198	80.6712	84.9374
WBGene00020306	184.034	108.558	518.794	337.199
WBGene00020313	170.507	56.1702	309.06	147.261
WBGene00020318	9.46681	0.25359	16.672	0.870987
WBGene00020345	9.46681	186.685	33.9715	85.76
WBGene00020353	0.104031	0.633975	0.896347	1.83875
WBGene00020363	3.22496	0.824168	6.18479	6.61305
WBGene00020371	14.6163	3.93065	31.148	16.3713
WBGene00020373	6.03379	1.26795	16.5824	19.2262
WBGene00020390	11.3394	1.26795	35.1368	0.129035
WBGene00020397	3.12093	52.6833	9.50128	21.0972
WBGene00020401	2.80883	2.28231	2.95794	0.741952
WBGene00020407	1.87943	8.12516	11.8551	12.3726
WBGene00020408	3.95317	11.7919	8.87383	22.6134
WBGene00020450	76.5147	14.8033	235.201	127.809
WBGene00020451	25.5916	36.4536	74.2263	22.4521
WBGene00020455	6.15615	1.84758	15.1489	4.97968
WBGene00020456	7.94028	1.41965	27.3497	3.44739
WBGene00020457	167.282	141.07	483.519	345.072
WBGene00020459	0.624186	1.64834	4.75353	1.32781
WBGene00020473	42.4966	19.9385	70.8114	62.2272
WBGene00020474	0.156046	0.0633975	2.95794	0.483882
WBGene00020486	58.6734	67.7719	153.544	91.7117
WBGene00020511	2.08062	8.24168	9.14274	53.2915
WBGene00020530	0.728216	0.101436	2.77867	2.70974
WBGene00020540	23.3188	19.1168	66.3271	101.658
WBGene00020551	2.28868	1.1432	6.7226	8.09696
WBGene00020564	25.1685	2.88435	75.0634	40.2909
WBGene00020565	1.45643	0	1.97196	0.193553
WBGene00020572	13.524	2.02872	22.0501	26.2264
WBGene00020586	0	0	0.403356	0.435494
WBGene00020598	0.624186	4.50122	12.2351	16.1617
WBGene00020612	22.6007	4.68613	47.4616	39.7805
WBGene00020642	0.520155	3.74045	14.6105	6.90338
WBGene00020643	25.7997	3.16988	39.1704	1.58068
WBGene00020666	230.22	142.137	575.275	343.395
WBGene00020669	65.5395	58.4525	242.91	280.91
WBGene00020673	31.9895	7.48091	152.558	68.5822
WBGene00020677	16.957	2.21891	19.8093	12.1938
WBGene00020728	0.216353	1.30451	0.347314	1.18462
WBGene00020729	15.3786	23.8178	46.3557	50.1739
WBGene00020748	3.64108	1.77513	10.4424	16.0004
WBGene00020753	5.28824	2.1048	25.3733	1.72585
WBGene00020756	43.2769	11.9821	130.508	15.3874
WBGene00020758	0.416124	0.50718	22.0501	10.226
WBGene00020773	0.208062	0.0633975	0.717077	0.0322588
WBGene00020778	37.8673	93.2577	113.836	96.7441
WBGene00020797	29.4437	4.24763	19.9603	0.695715
WBGene00020829	0.936278	6.46655	7.97749	4.64527
WBGene00020832	0.486996	0.381697	7.63586	0.656046
WBGene00020834	8.4005	3.8514	18.5992	11.597
WBGene00020837	0.104031	0.50718	2.42014	1.38713
WBGene00020838	3.95317	18.9559	5.37808	5.16141
WBGene00020852	23.4081	16.4524	83.7188	32.7427
WBGene00020883	1.92457	9.89001	4.84027	7.2421
WBGene00020895	0.104031	0	2.95794	1.45165
WBGene00020902	209.414	13.8333	847.137	938.569
WBGene00020912	20.078	1.20455	112.581	4.25816
WBGene00020914	2.27386	1.67107	15.0743	3.42406
WBGene00020930	21.7621	9.4936	131.972	10.9976
WBGene00020944	2.75682	0.792469	5.28845	0.451623
WBGene00020949	5.62004	2.85497	7.17126	2.2003
WBGene00020952	9.86739	3.73341	40.8395	2.21396
WBGene00020959	1.19636	3.34738	3.05178	1.78499
WBGene00020977	0.624186	0.824168	1.34452	2.09682
WBGene00020986	3.32944	3.04308	5.46772	1.96779
WBGene00020988	131.131	239.262	308.971	315.201
WBGene00021000	17.9453	190.795	57.9936	165.326
WBGene00021001	9.51883	1.29965	64.6714	5.08076
WBGene00021008	14.9805	5.45219	41.0601	9.32279
WBGene00021011	0.624186	1.01436	0.627443	1.38713
WBGene00021026	19.7659	75.1894	19.63	88.0987
WBGene00021027	53.6106	2.78949	147.359	0.774211
WBGene00021028	1.40203	0.488044	4.87083	0.702663
WBGene00021036	39.3825	39.7633	119.067	48.7215
WBGene00021039	3.02414	1.8393	12.7337	5.15987
WBGene00021051	6.65798	6.52994	18.5544	20.0327
WBGene00021053	1.08751	1.20738	1.59889	0.916184
WBGene00021055	19.6618	294.885	65.5229	332.968
WBGene00021068	15.7087	9.31943	58.5314	49.3882
WBGene00021079	8.12074	11.178	21.3636	12.1331
WBGene00021095	49.6251	2.29462	83.1814	9.46102
WBGene00021096	26.8733	7.00121	56.328	5.78339
WBGene00021098	601.611	697.056	1868.7	1217.25
WBGene00021101	91.8155	84.0259	217.956	152.138
WBGene00021111	0.416124	0.697373	1.43415	1.54842
WBGene00021116	1.56046	3.93065	7.35004	5.41948
WBGene00021118	1.97659	0.380385	6.54333	1.03228
WBGene00021148	66.9201	5.34406	163.366	1.78368
WBGene00021153	3.74511	4.88161	13.1763	11.6454
WBGene00021161	0	0.25359	1.52379	0.25807
WBGene00021186	16.3502	0.636617	12.9851	3.8146
WBGene00021193	41.7932	9.53906	181.177	30.1942
WBGene00021194	3.48689	6.94112	7.14805	4.67276
WBGene00021198	1.56046	5.38879	9.41164	3.35491
WBGene00021204	2.21933	1.13059	6.51345	4.97861
WBGene00021214	2.13263	3.10648	2.91313	1.00002
WBGene00021219	41.5357	23.9657	71.1709	7.80817
WBGene00021226	1.52242	0.430497	20.0092	1.81685
WBGene00021244	3.0169	0.380385	9.85981	1.38713
WBGene00021246	50.6002	29.1055	205.137	1110.09
WBGene00021260	12.3797	1.01436	45.0862	2.87103
WBGene00021264	18.7256	13.0916	54.4979	28.8555
WBGene00021269	18.6215	117.602	59.3382	1132.15
WBGene00021271	21.1408	10.4488	81.313	19.6531
WBGene00021274	25.1776	14.7109	40.9748	19.8235
WBGene00021301	89.5706	13.2501	223.639	45.872
WBGene00021302	4.52534	0.412084	22.5431	2.29037
WBGene00021308	0.364108	0.158494	23.3946	1.96779
WBGene00021319	7.0741	128.38	15.8653	20.323
WBGene00021332	19.3204	9.29006	34.729	193.528
WBGene00021333	54.92	5.10037	193.844	3.63671
WBGene00021339	0.416124	0	0	0
WBGene00021345	39.6644	120.942	102.759	291.362
WBGene00021355	28.1396	20.7638	99.93	81.6486
WBGene00021357	45.8776	2.72609	53.9219	42.8074
WBGene00021358	0.104031	1.52154	0.0896347	0
WBGene00021372	4.16124	3.55026	11.8318	2.54844
WBGene00021376	14.0442	56.1702	11.7421	241.038
WBGene00021387	17.7036	5.82271	82.4415	95.1417
WBGene00021402	1.24837	0.633975	2.68904	10.3551
WBGene00021403	0.364108	0.126795	0.582625	0.0645176
WBGene00021407	0.364108	0.126795	0.582625	0.0645176
WBGene00021415	43.693	8.87623	128.202	23.5512
WBGene00021416	55.8646	8.11488	112.402	45.8397
WBGene00021430	107.633	12.4765	388.693	333.251
WBGene00021447	2.08062	0.126795	23.2154	3.00007
WBGene00021458	20.2114	1.84549	64.3398	1.13288
WBGene00021461	7.92039	3.96132	29.3268	9.05524
WBGene00021463	9.17681	6.7344	34.0233	13.4229
WBGene00021464	122.861	45.5194	255.28	280.619
WBGene00021468	6.12828	3.5695	12.9575	0.761939
WBGene00021469	28.2992	6.25904	104.114	13.7407
WBGene00021473	5.33062	5.15389	4.78718	2.667
WBGene00021479	2.72045	4.95868	9.35025	2.04169
WBGene00021482	4.03767	2.61449	25.1528	1.53201
WBGene00021483	172.295	91.9898	309.06	338.349
WBGene00021487	55.6097	6.00604	167.219	18.9827
WBGene00021505	32.8026	9.94916	92.5305	50.6441
WBGene00021515	44.4513	383.603	148.714	706.466
WBGene00021522	17.4458	13.8741	8.15737	7.03308
WBGene00021531	128.41	24.8553	296.331	82.6696
WBGene00021542	27.9843	5.29369	245.555	27.9493
WBGene00021564	7.0797	32.2933	21.1137	84.5129
WBGene00021572	0.420515	1.77945	17.6157	1.53967
WBGene00021577	0.767228	0.25359	4.93962	3.97782
WBGene00021597	14.1458	7.19037	33.8084	71.8088
WBGene00021603	1.59317	0.395028	4.49379	0.645176
WBGene00021606	937.371	376.645	2461.28	1407.61
WBGene00021608	0	0.697373	7.21559	1.7581
WBGene00021614	10.195	2.28231	10.2184	3.2904
WBGene00021637	25.0355	7.12975	110.402	84.093
WBGene00021645	51.8247	4.665	163.939	6.99747
WBGene00021654	20.4941	64.919	83.4499	109.583
WBGene00021656	22.7828	42.1974	85.2605	65.8402
WBGene00021657	11.7567	2.02927	5.97607	1.72102
WBGene00021665	53.536	86.5503	166.144	182.035
WBGene00021672	51.5647	39.0687	142.295	44.9311
WBGene00021673	395.734	308.334	832.437	455.43
WBGene00021678	30.5873	8.65376	69.3791	70.179
WBGene00021679	218.777	23.5839	371.805	464.301
WBGene00021684	10.0216	4.75481	17.5684	2.84953
WBGene00021693	1.71386	2.21391	5.13892	4.082
WBGene00021700	138.465	118.87	354.147	211.714
WBGene00021702	0.728216	0.950963	1.0372	0.193553
WBGene00021709	3.12093	8.11488	41.456	29.6297
WBGene00021713	2.28868	0.633975	9.77018	4.35494
WBGene00021726	68.6604	66.7259	192.266	136.68
WBGene00021727	117.451	131.867	419.311	365.75
WBGene00021739	8.79061	25.0737	31.8203	40.6138
WBGene00021747	9.31077	5.45219	33.3441	44.3558
WBGene00021750	30.169	6.72014	85.4218	259.038
WBGene00021755	17.8284	167.004	39.8169	249.72
WBGene00021790	22.6787	2.09212	112.85	12.2906
WBGene00021799	2.7048	3.36007	22.0501	11.0325
WBGene00021808	61.1776	6.19121	220.375	385.548
WBGene00021809	3.0169	0.633975	8.60493	2.83877
WBGene00021812	9.46908	5.46321	10.03	102.863
WBGene00021817	32.2496	6.72014	89.7243	24.9683
WBGene00021834	16.3329	20.9212	12.1903	8.6131
WBGene00021835	40.4709	19.9073	47.7098	13.1363
WBGene00021839	8.85474	97.3747	15.3013	277.544
WBGene00021848	1.22604	1.4397	5.9858	3.70097
WBGene00021861	1.87256	7.41751	14.4312	3.6775
WBGene00021863	118.658	45.8816	553.481	792.003
WBGene00021866	2.80883	0.697373	4.12319	1.35487
WBGene00021867	3.14982	11.7628	7.15531	13.6849
WBGene00021872	0.312093	1.14116	5.10918	3.16136
WBGene00021876	2.08397	10.9044	6.90187	1.06454
WBGene00021877	57.3749	60.3327	140.675	78.0508
WBGene00021884	78.3526	49.3867	267.111	50.356
WBGene00021885	44.2305	2.97968	90.9344	23.0274
WBGene00021893	46.9373	5.09056	109.589	10.8157
WBGene00021913	47.5421	30.4308	124.592	42.259
WBGene00021918	1.04031	0.190193	12.8178	0.677435
WBGene00021927	110.549	6.58399	178.46	128.225
WBGene00021928	1.45643	4.05744	14.3415	4.45171
WBGene00021930	24.2392	30.8112	78.6992	41.1622
WBGene00021931	235.104	71.0123	326.382	199.775
WBGene00021941	36.931	4.69142	53.3326	2.35489
WBGene00021966	32.1456	102.133	89.8139	101.744
WBGene00021968	3.24472	1.15909	16.693	1.08213
WBGene00021969	2.35803	11.6123	19.4268	22.7209
WBGene00021976	42.8607	30.1772	72.3352	45.4849
WBGene00021987	20.3244	7.04761	152.4	46.4836
WBGene00022016	54.7896	55.5045	114.762	95.0908
WBGene00022018	3.85162	0.50718	6.99357	0.25807
WBGene00022020	30.6024	2.24005	103.588	8.39804
WBGene00022030	10.6532	16.2523	31.4506	13.5402
WBGene00022039	7.31515	2.67031	32.8902	7.85536
WBGene00022057	11.3677	9.20169	17.1076	54.4768
WBGene00022063	64.106	49.927	141.77	45.096
WBGene00022070	394.173	40.4476	858.879	688.693
WBGene00022076	2.18465	0.190193	9.41164	3.58073
WBGene00022100	107.979	10.9276	189.966	394.311
WBGene00022101	20.3901	19.8434	65.8815	20.5166
WBGene00022103	371.064	459.357	656.488	1018
WBGene00022104	2.13675	0.575804	9.78003	1.87683
WBGene00022110	30.4204	50.4721	77.5679	517.297
WBGene00022129	75.4518	10.4312	216.692	29.2556
WBGene00022131	26.5949	4.50447	49.2702	2.28727
WBGene00022139	7.45349	15.6817	32.4014	6.66123
WBGene00022142	0.241879	0.211421	0.61335	0.0700227
WBGene00022145	4.09514	1.61911	11.4423	10.9809
WBGene00022151	15.0864	14.5655	64.6304	10.1521
WBGene00022163	240.551	195.166	717.543	478.661
WBGene00022165	1.97659	0.380385	6.9915	1.70972
WBGene00022175	3.9504	0.89161	10.3058	5.71738
WBGene00022177	8.22422	1.14361	24.1158	2.74421
WBGene00022178	3.06722	3.25625	16.2095	4.0457
WBGene00022181	13.9408	18.3438	70.8684	245.959
WBGene00022193	5.40961	5.1986	0.896347	0.354847
WBGene00022216	5.40961	1.52154	21.8709	12.1132
WBGene00022237	9.46681	52.1761	31.0136	36.6782
WBGene00022239	132.137	106.318	305.624	77.7571
WBGene00022247	1.3524	0	5.73662	0.387105
WBGene00022248	5.09751	3.74045	26.6215	14.3552
WBGene00022249	15.6913	2.95855	24.1521	14.1159
WBGene00022255	0.728216	0	0.896347	0.354847
WBGene00022262	22.6267	5.35709	75.069	35.3395
WBGene00022265	2.0286	0.792469	8.11194	5.11302
WBGene00022270	8.95643	2.71863	23.417	7.01348
WBGene00022271	2.7433	1.75584	7.20192	7.12251
WBGene00022272	72.3535	3.80385	168.692	162.358
WBGene00022274	20.0041	3.37895	30.2711	25.1157
WBGene00022275	33.81	4.56462	110.251	33.8717
WBGene00022279	11.8652	16.739	31.0979	67.2117
WBGene00022297	11.1324	44.5062	22.2305	150.332
WBGene00022300	33.6147	28.8426	68.0073	27.1086
WBGene00022302	335.812	424.002	868.739	406.009
WBGene00022307	30.273	7.79789	24.8288	4.06461
WBGene00022308	401.409	249.457	767.322	366.837
WBGene00022311	6.24557	2.3842	10.633	5.29044
WBGene00022312	4.78542	2.82119	4.97472	2.54844
WBGene00022315	32.6657	2.85289	140.637	26.678
WBGene00022334	82.3858	27.2507	202.889	140.531
WBGene00022349	44.2902	34.5264	100.794	41.1148
WBGene00022353	13.7321	1.20455	53.5119	0.161294
WBGene00022358	2.41747	2.21572	10.3264	1.88662
WBGene00022373	15.9418	13.8225	21.737	6.88197
WBGene00022375	3.53705	1.42644	5.6918	6.70983
WBGene00022385	72.6748	196.394	238.137	123.695
WBGene00022395	0.104031	0.126795	0.896347	0.516141
WBGene00022432	8.07973	28.7613	37.542	101.422
WBGene00022435	1.78933	2.94798	10.2184	0.451623
WBGene00022438	204.941	94.7159	827.821	487.14
WBGene00022441	26.0994	39.365	53.4248	27.5622
WBGene00022446	166.345	10.1436	409.72	119.777
WBGene00022485	15.1365	2.72609	41.7399	39.9901
WBGene00022491	6.77935	4.43783	12.3696	51.1624
WBGene00022497	3.32899	5.45219	6.63297	4.3872
WBGene00022507	0	0.126795	4.84027	0.774211
WBGene00022508	14.7724	6.46655	161.611	16.0004
WBGene00022512	203.693	132.184	740.293	663.37
WBGene00022517	49.75	13.3049	197.961	76.8909
WBGene00022519	84.6723	584.004	141.506	9.52548
WBGene00022542	1.16324	6.62081	18.3521	49.921
WBGene00022544	1.45643	1.87657	12.7162	3.30653
WBGene00022550	0	0.25359	0.268904	0.935505
WBGene00022554	8.84263	7.86129	64.8059	8.74213
WBGene00022555	16.2288	79.5639	103.707	104.712
WBGene00022557	6.97007	61.7492	24.0968	21.0274
WBGene00022559	9.25875	23.9643	15.5068	24.0651
WBGene00022560	8.63457	20.2555	22.3041	16.2531
WBGene00022562	0.416124	0.792469	0.717077	0.225812
WBGene00022569	9.46681	1.10946	17.4788	2.8549
WBGene00022592	3.53705	1.01436	22.1398	2.51619
WBGene00022593	2.18465	0.887565	7.17077	2.25812
WBGene00022594	0.416124	0.380385	2.24087	0.935505
WBGene00022608	11.4434	1.71173	51.3607	6.51628
WBGene00022609	0	1.14116	0.358539	0.451623
WBGene00022614	0.312093	0.190193	0	0.774211
WBGene00022629	7.82792	6.52994	9.80538	0.560638
WBGene00022638	2.91287	18.6389	9.50128	9.58256
WBGene00022654	0.416124	4.1631	2.3305	0.951634
WBGene00022670	7.35152	6.419	38.5728	126.661
WBGene00022682	54.5122	14.9618	138.044	10.9013
WBGene00022685	44.4212	13.3135	130.911	6.56466
WBGene00022689	37.2951	37.3411	163.494	146.907
WBGene00022692	3.48689	6.94112	7.14805	4.67276
WBGene00022698	0.104031	0.0633975	0.448173	0
WBGene00022712	19.4538	304.625	53.8704	30.8717
WBGene00022726	72.9257	34.4882	133.018	130.003
WBGene00022736	25.3835	2.21891	66.5986	5.83884
WBGene00022745	5.72575	22.975	46.2188	79.3566
WBGene00022786	2.80883	0.950963	2.3305	7.355
WBGene00022846	0.856321	0.59857	2.72183	2.16248
WBGene00022848	110.689	113.608	333.8	381.686
WBGene00022885	4.68139	1.58494	6.90187	6.77435
WBGene00022890	2.7048	0.950963	44.6381	9.96797
WBGene00023172	68.383	116.968	219.605	165.074
WBGene00023405	7.17813	5.95937	6.63297	6.77435
WBGene00023421	84.5771	441.976	353.698	874.133
WBGene00023427	6.67532	5.87484	14.73	28.2103
WBGene00023451	26.8598	3.43894	42.913	0.611908
WBGene00023484	1.38181	0.946286	4.82841	3.40845
WBGene00023491	7.49023	5.57898	45.0862	14.1616
WBGene00043068	1.12418	3.39024	4.1591	49.8346
WBGene00043534	84.7861	4.88161	233.23	43.4851
WBGene00043988	186.84	340.857	498.862	356.185
WBGene00043989	60.8061	52.081	219.919	92.1634
WBGene00043992	4.06581	2.17589	42.4418	4.37913
WBGene00044019	1.24837	1.01436	3.94393	2.25812
WBGene00044020	0.936278	0.380385	3.85429	3.2904
WBGene00044034	17.8933	7.92469	37.7362	8.29051
WBGene00044045	16.9339	18.4149	47.6243	28.728
WBGene00044049	0.214074	0.00204508	1.80388	0.0430117
WBGene00044125	0	0	0.0896347	0
WBGene00044134	17.0455	24.4461	68.8394	40.1944
WBGene00044137	19.6618	28.3387	70.1839	33.5491
WBGene00044154	75.275	122.421	203.655	188.513
WBGene00044160	4.36906	0.150834	10.6586	1.85984
WBGene00044161	980.595	717.438	1762.35	1043.7
WBGene00044197	8.99867	60.6397	20.9446	10.097
WBGene00044200	31.0786	1.17033	22.3469	4.67222
WBGene00044227	3.51971	2.19778	48.1338	16.7799
WBGene00044249	104.447	26.7537	283.873	91.615
WBGene00044250	2.28868	4.50122	23.4843	13.1938
WBGene00044256	207.23	35.2128	339.566	202.44
WBGene00044260	9.46681	1.21874	13.2114	2.19489
WBGene00044281	42.2366	19.7166	151.214	129.261
WBGene00044342	1.45643	0.0633975	3.76466	0.419364
WBGene00044367	1.66449	1.07776	3.88204	1.87101
WBGene00044372	35.5786	35.249	63.2821	51.3399
WBGene00044386	3.22496	2.09212	25.0081	4.61301
WBGene00044387	0.832247	0.25359	4.3921	0.838728
WBGene00044400	157.376	70.5614	305.932	180.617
WBGene00044401	25.3229	8.89148	58.2209	22.1932
WBGene00044413	6.34589	7.41751	16.4928	5.38722
WBGene00044414	14.0442	10.9678	42.6661	9.12924
WBGene00044435	55.8559	77.2472	131.666	91.9268
WBGene00044436	43.0688	5.38879	124.503	45.2591
WBGene00044466	9.88294	86.7912	16.672	124.616
WBGene00044467	5.86356	1.65699	9.42541	4.06996
WBGene00044481	0.312093	0.0633975	1.97196	0.0103472
WBGene00044482	16.6449	2.91629	41.5905	6.00013
WBGene00044486	0.780232	0.0950963	4.75064	2.1936
WBGene00044487	4.3693	4.69142	11.5629	6.9679
WBGene00044495	8.11441	1.64834	17.3891	3.6775
WBGene00044500	0.208062	0.0633975	1.43415	1.61294
WBGene00044504	16.1248	3.80385	100.66	5.96788
WBGene00044516	0.023278	0.0192379	0.113325	0.427785
WBGene00044522	23.1989	11.2531	42.1731	11.3874
WBGene00044530	2.61774	0.806738	8.7406	3.66572
WBGene00044541	323.678	357.709	468.349	314.886
WBGene00044560	23.8716	5.27467	40.5896	25.5328
WBGene00044586	91.868	64.0051	128.678	81.5072
WBGene00044588	1.14434	0.316988	1.07562	1.16132
WBGene00044614	16.957	5.89597	19.0026	37.646
WBGene00044637	20.5981	2.97968	174.788	4.54989
WBGene00044639	28.5513	40.6716	80.7922	65.0439
WBGene00044641	25.1358	1.53529	70.2214	7.59122
WBGene00044642	1.97659	1.07776	6.68525	0.870987
WBGene00044655	19.9739	13.6305	77.8925	21.1295
WBGene00044675	10.039	22.4744	36.6606	34.2911
WBGene00044692	43.901	17.0539	119.976	47.8398
WBGene00044693	7.43821	1.99702	14.7897	4.03235
WBGene00044705	22.1433	2.28609	74.6593	4.95425
WBGene00044720	7.28216	1.96532	6.63297	7.61307
WBGene00044726	6.61669	7.9545	38.6326	13.5496
WBGene00044734	2.48869	2.90395	26.0196	1.63802
WBGene00044736	5.09751	0.316988	2.24087	0
WBGene00044799	136.801	5.70578	400.04	48.4204
WBGene00045036	2.7048	2.15552	12.8178	0.967764
WBGene00045050	106.944	65.87	257.252	207.585
WBGene00045052	4.99525	2.86957	22.8751	3.573
WBGene00045053	4.71644	3.37171	15.6582	0.700632
WBGene00045056	41.0922	20.8578	96.2676	75.163
WBGene00045058	394.916	761.419	965.535	687.934
WBGene00045108	1.89483	5.52862	16.4649	7.65913
WBGene00045146	0.889432	0.0025359	4.79564	1.00431
WBGene00045212	171.963	11.158	493.797	9.1615
WBGene00045255	50.1949	27.742	61.579	57.9045
WBGene00045272	532.586	116.081	983.741	317.91
WBGene00045277	47.3341	11.8553	65.7919	82.9373
WBGene00045289	16.6915	4.91659	26.4255	16.4253
WBGene00045297	459.036	602.498	1220.72	968.489
WBGene00045303	0	0	0.268904	0
WBGene00045382	15.2925	17.0539	14.7001	5.24205
WBGene00045387	8.4265	2.4725	24.6495	10.0002
WBGene00045392	3.32899	1.01436	17.8373	7.64533
WBGene00045507	1.56046	2.40911	7.97749	8.29051
WBGene00050929	7.51623	5.36237	29.6616	10.0997
WBGene00050936	5.92976	126.732	8.96347	14.4197
WBGene00050943	2.08062	1.5238	6.55827	1.38713
WBGene00077490	6.65798	0.25359	9.23237	2.32263
WBGene00077558	18.4135	7.86129	55.932	66.4208
WBGene00077593	0	0.824168	2.59941	0
WBGene00077690	2.28868	10.524	7.26041	15.2907
WBGene00077714	0.104031	0.126795	0.179269	0
WBGene00077756	62.2105	33.4739	116.794	66.4854
WBGene00077761	7.28216	0.633975	27.2489	68.679
WBGene00077762	405.721	394.903	1234	858.568
WBGene00077770	0.104031	0.0633975	0.537808	0
WBGene00086555	43.5865	88.7849	149.767	256.675
WBGene00086566	11.7555	8.68546	17.2995	8.80665
WBGene00086568	1.97659	0.380385	15.9998	7.03242
WBGene00164985	33.706	72.3366	106.755	76.0017
WBGene00175027	1.17149	0.107046	3.20903	1.30135
WBGene00175029	13.42	12.3625	18.4647	36.1298
WBGene00185077	558.854	515.358	1191.51	770.921
WBGene00185098	103.234	88.1074	301.856	336.257
WBGene00189930	1.3524	0.25359	20.3471	0.0322588
WBGene00194651	5.92976	8.55866	28.952	49.2914
WBGene00194660	1450.82	1114.85	3389.09	2424.7
WBGene00194679	2.18465	14.518	6.9915	26.1619
WBGene00194695	0.416124	0.697373	2.15123	0
WBGene00194705	0.624186	0.887565	0.268904	0.0322588
WBGene00194725	2.18465	0.570578	20.0782	5.8711
WBGene00194735	2.66765	0	17.3622	10.6131
WBGene00194784	0	0.126795	1.25489	0.419364
WBGene00194896	2.19857	0.834303	7.65085	2.74867
WBGene00194904	23.1989	11.2531	42.1731	11.3874
WBGene00194955	19.0377	31.1282	49.2094	34.7427
WBGene00194983	8.53054	3.16988	19.0026	3.54847
WBGene00195142	19.6618	37.9751	115.718	142.1
WBGene00195155	688.165	454.243	1718.83	1189.58
WBGene00195157	0	0	0.358539	0
WBGene00195169	35.4745	169.973	110.199	189.184
WBGene00195183	16.957	5.38879	29.7587	15.3552
WBGene00195226	26.944	19.6532	73.3212	65.8079
WBGene00195244	3.84914	5.0718	6.27443	2.12908
WBGene00206377	12.4837	4.43783	70.1839	5.38722
WBGene00206410	27.5873	33.7095	53.1713	37.9116
WBGene00206419	3.0169	14.8984	18.8233	15.8713
WBGene00206421	10.247	0.744921	21.2658	6.04852
WBGene00206422	10.247	0.744921	21.2658	6.04852
WBGene00206465	7.42954	38.4453	21.826	5.69368
WBGene00206490	0.104031	0	2.68904	0
WBGene00206493	36.6415	68.0898	63.2938	40.2288
WBGene00206497	1475.97	1121.74	1601.69	1946.65
WBGene00206517	4.68139	0.697373	10.1287	1.25809
WBGene00206529	2.28868	0.443783	2.01678	0.0322588
WBGene00206532	19.6247	11.426	64.7382	26.2885
WBGene00206536	0.520155	0.950963	1.61342	0.935505
WBGene00219207	458.464	307.795	1020.22	736.049
WBGene00219218	6.24186	62.7635	18.8233	30.1942
WBGene00219241	3.0169	4.84991	7.57413	4.3872
WBGene00219295	25.1408	15.6909	59.861	39.4471
WBGene00219315	61.7944	48.5625	137.32	97.9377
WBGene00219317	11.0273	4.18424	17.5684	1.6452
WBGene00219319	25.1408	12.521	70.8775	36.3234

## Sheet: Fig 4B
Gene.ID	log2_change_mrna	log2_change_22G	reduced_hrde1
WBGene00000019	1.96842	0.664411	FALSE
WBGene00000030	0.0993022	-3.24208	FALSE
WBGene00000031	1.62426	-1.54089	FALSE
WBGene00000037	-0.260609	0.967976	FALSE
WBGene00000039	-0.847188	-3.01589	FALSE
WBGene00000048	0.296814	0.342492	FALSE
WBGene00000056	-0.0678997	0.627007	FALSE
WBGene00000059	-0.111837	-0.476211	FALSE
WBGene00000068	0.446901	-3.93534	FALSE
WBGene00000081	0.514078	1.35711	FALSE
WBGene00000089	1.22203	0.713969	FALSE
WBGene00000096	1.48231	-1.52221	FALSE
WBGene00000103	0.779235	-1.46222	FALSE
WBGene00000111	0.260044	-3.2145	FALSE
WBGene00000112	0.11686	-1.74867	FALSE
WBGene00000113	1.35532	0.827012	FALSE
WBGene00000120	-0.882231	3.51875	FALSE
WBGene00000157	-0.688285	2.01002	FALSE
WBGene00000159	-0.27227	1.99898	FALSE
WBGene00000177	0.50783	-4.76385	TRUE
WBGene00000178	-0.123268	-2.45875	FALSE
WBGene00000190	-1.46473	-0.52232	FALSE
WBGene00000207	0.556668	3.42145	FALSE
WBGene00000210	0.47343	2.87764	FALSE
WBGene00000219	1.49875	2.41525	FALSE
WBGene00000222	-0.301778	-0.13353	FALSE
WBGene00000224	0.327163	-4.6759	FALSE
WBGene00000232	0.541657	0.134559	FALSE
WBGene00000237	0.325546	-2.98174	TRUE
WBGene00000240	0.205568	-4.52929	FALSE
WBGene00000251	2.23748	-0.559405	FALSE
WBGene00000253	0.584619	-1.52855	TRUE
WBGene00000267	1.01196	-1.94195	FALSE
WBGene00000294	0.147141	-0.232598	FALSE
WBGene00000301	-1.62351	3.37026	FALSE
WBGene00000368	0.215996	-2.83047	FALSE
WBGene00000387	-0.968574	2.5381	FALSE
WBGene00000395	-1.03023	-1.47154	FALSE
WBGene00000397	0.67018	-3.0471	FALSE
WBGene00000402	1.01135	-2.44856	FALSE
WBGene00000422	-0.946108	-3.12866	FALSE
WBGene00000443	-0.115141	-1.65223	FALSE
WBGene00000460	-0.549644	0.0460448	FALSE
WBGene00000462	-0.0774213	1.6691	FALSE
WBGene00000469	-1.60238	-0.281341	TRUE
WBGene00000493	-0.490668	-2.88749	FALSE
WBGene00000497	-0.318984	-7.28272	TRUE
WBGene00000514	0.0494799	-4.4832	TRUE
WBGene00000518	0.885532	-0.0876467	FALSE
WBGene00000535	0.530463	-1.27329	FALSE
WBGene00000544	0.0844021	0.736447	FALSE
WBGene00000545	0.461607	-1.06574	TRUE
WBGene00000546	-0.749271	-1.09955	TRUE
WBGene00000553	0.0979301	0.510398	FALSE
WBGene00000554	0.334058	-4.08703	FALSE
WBGene00000591	-0.468901	0.129554	FALSE
WBGene00000593	3.02023	-7.78997	FALSE
WBGene00000615	0.763728	-1.80593	TRUE
WBGene00000616	0.378935	1.52574	FALSE
WBGene00000622	2.21562	-4.55075	TRUE
WBGene00000630	0.0806785	-0.782094	FALSE
WBGene00000633	0.0332409	0.43978	FALSE
WBGene00000636	-0.0931818	-3.99069	TRUE
WBGene00000647	1.83135	1.95638	TRUE
WBGene00000648	-0.761086	-2.87129	FALSE
WBGene00000660	3.14584	-5.00318	FALSE
WBGene00000662	2.92136	-2.22324	FALSE
WBGene00000685	1.25418	-1.01855	TRUE
WBGene00000712	0.584563	-2.84892	FALSE
WBGene00000727	0.562139	-0.384322	FALSE
WBGene00000728	0.505554	-0.466132	FALSE
WBGene00000730	0.398483	-1.26918	FALSE
WBGene00000734	-0.0327599	-5.87569	FALSE
WBGene00000735	0.00311317	-5.23048	FALSE
WBGene00000768	0.389214	-17.2699	FALSE
WBGene00000775	0.054689	-7.10496	TRUE
WBGene00000780	0.789817	-0.688133	FALSE
WBGene00000788	-0.0968579	-2.88561	FALSE
WBGene00000795	-0.330445	-3.67818	FALSE
WBGene00000819	0.322204	-1.39096	FALSE
WBGene00000820	1.34869	-0.773574	TRUE
WBGene00000821	-1.40252	-0.671945	TRUE
WBGene00000857	-0.752714	-1.63266	TRUE
WBGene00000899	-0.277588	-0.215912	FALSE
WBGene00000903	0.526335	-6.53526	TRUE
WBGene00000911	-0.280264	-2.4576	FALSE
WBGene00000937	-0.369981	-2.21714	FALSE
WBGene00000951	0.89586	2.60031	FALSE
WBGene00000955	0.896301	-0.942929	FALSE
WBGene00000959	0.0406466	-2.05411	FALSE
WBGene00000961	-0.430457	-2.0108	FALSE
WBGene00000967	0.00395728	0.838693	FALSE
WBGene00000973	0.196246	3.43013	FALSE
WBGene00000982	-0.383075	3.29729	FALSE
WBGene00000993	0.261242	0.295361	FALSE
WBGene00001008	0.680444	-5.41685	TRUE
WBGene00001025	-0.328085	-2.17673	FALSE
WBGene00001032	-0.226581	-0.0264636	FALSE
WBGene00001039	-0.125701	3.04672	FALSE
WBGene00001042	0.506716	-6.23674	TRUE
WBGene00001045	-0.99391	2.65557	FALSE
WBGene00001072	-1.53167	-1.33173	FALSE
WBGene00001082	-0.422911	0.333282	FALSE
WBGene00001111	0.0402278	-3.35472	FALSE
WBGene00001115	-0.366858	0.458997	FALSE
WBGene00001118	0.351688	-4.79684	FALSE
WBGene00001131	0.203845	-2.31321	TRUE
WBGene00001145	0.108252	-0.374154	FALSE
WBGene00001152	-0.166232	-0.332321	FALSE
WBGene00001171	1.43509	-1.72114	FALSE
WBGene00001178	0.213371	-3.41569	FALSE
WBGene00001188	0.357138	-5.59044	TRUE
WBGene00001189	0.811255	-5.19022	TRUE
WBGene00001196	0.00875071	3.28913	FALSE
WBGene00001244	0.276599	-0.196733	FALSE
WBGene00001247	-0.506154	0.598417	FALSE
WBGene00001368	-0.0152205	-4.42179	FALSE
WBGene00001387	-1.87376	0	FALSE
WBGene00001433	0.416167	0.248685	FALSE
WBGene00001441	0.963797	2.80889	FALSE
WBGene00001459	0.882315	-5.32182	FALSE
WBGene00001470	-0.484036	-1.14213	FALSE
WBGene00001480	-0.172039	-1.53731	FALSE
WBGene00001518	0.913416	-2.21843	FALSE
WBGene00001520	0.277904	3.42669	FALSE
WBGene00001523	0.292672	-2.42495	FALSE
WBGene00001544	0.798794	-4.48942	FALSE
WBGene00001548	0.267494	-2.2812	FALSE
WBGene00001555	-1.11666	1.79145	FALSE
WBGene00001569	-0.485939	0.491835	FALSE
WBGene00001583	-0.676376	-0.725112	FALSE
WBGene00001602	-0.230401	2.48847	FALSE
WBGene00001613	0.52684	-1.53938	FALSE
WBGene00001617	0.159854	-0.207888	FALSE
WBGene00001623	1.17337	-3.75774	FALSE
WBGene00001627	0.243142	-5.04717	FALSE
WBGene00001636	-0.211806	-1.88276	FALSE
WBGene00001638	0.183699	0.0967125	FALSE
WBGene00001639	0.788742	-1.23946	FALSE
WBGene00001650	0.843835	-2.34833	FALSE
WBGene00001663	0.908659	-1.01625	FALSE
WBGene00001666	-0.0379703	-3.40802	FALSE
WBGene00001671	0.44709	-0.633976	TRUE
WBGene00001680	-0.00348729	-3.77178	FALSE
WBGene00001704	-0.0572597	-0.340196	FALSE
WBGene00001712	-0.027341	-4.07936	FALSE
WBGene00001736	-0.936207	-1.70713	FALSE
WBGene00001745	1.13433	0.755577	FALSE
WBGene00001760	0.38511	4.15294	FALSE
WBGene00001763	0.947448	2.04497	FALSE
WBGene00001778	-0.135062	-1.44072	FALSE
WBGene00001785	2.03018	2.03427	FALSE
WBGene00001786	0.842064	-0.938285	FALSE
WBGene00001791	-0.0433173	1.39726	FALSE
WBGene00001814	0.893992	0.504688	FALSE
WBGene00001819	1.12196	-1.47067	FALSE
WBGene00001823	-0.0630191	-0.667516	FALSE
WBGene00001824	-0.944885	-3.01865	FALSE
WBGene00001843	0.575086	-3.32128	FALSE
WBGene00001853	-1.73013	2.86759	FALSE
WBGene00001854	-1.11917	0.546656	FALSE
WBGene00001859	2.51621	-0.588607	FALSE
WBGene00001898	-1.75321	-0.133783	FALSE
WBGene00001905	-1.53792	1.94929	FALSE
WBGene00001909	0.14351	3.91899	FALSE
WBGene00001911	-0.257581	3.05558	FALSE
WBGene00001915	0.374968	1.84451	FALSE
WBGene00001934	-0.453268	3.93265	FALSE
WBGene00001941	-1.14304	4.35481	FALSE
WBGene00001955	1.17929	-4.83952	FALSE
WBGene00001976	-1.28353	-0.0883159	FALSE
WBGene00001992	0.20903	-0.367101	FALSE
WBGene00001995	-0.56941	-0.252758	TRUE
WBGene00002015	2.27388	-1.33863	FALSE
WBGene00002017	2.33013	-1.33863	FALSE
WBGene00002019	1.54296	-1.58183	FALSE
WBGene00002020	1.50597	-1.58183	FALSE
WBGene00002037	0.284213	0.200652	FALSE
WBGene00002040	0.506337	-0.742351	FALSE
WBGene00002044	-0.200699	-1.17078	FALSE
WBGene00002048	0.744698	-4.44821	TRUE
WBGene00002063	-1.06894	2.35649	FALSE
WBGene00002065	0.646246	1.37722	FALSE
WBGene00002081	-0.374698	-2.49901	FALSE
WBGene00002088	1.93342	-1.42936	FALSE
WBGene00002100	0.795605	-2.97862	TRUE
WBGene00002114	3.01242	3.16214	FALSE
WBGene00002119	-0.660759	-0.881112	FALSE
WBGene00002142	-0.328514	-2.22602	FALSE
WBGene00002151	0.569575	0.0566545	FALSE
WBGene00002163	0.447739	-2.80883	FALSE
WBGene00002176	0.534707	-0.561494	TRUE
WBGene00002181	-0.921847	1.52336	TRUE
WBGene00002184	-0.116802	-4.26376	TRUE
WBGene00002189	0.878859	-1.98378	FALSE
WBGene00002203	-0.130214	-1.98497	FALSE
WBGene00002220	0.034391	-3.15924	FALSE
WBGene00002222	-0.518686	-6.12552	FALSE
WBGene00002248	-1.04423	-4.1445	TRUE
WBGene00002299	0.864863	-3.43424	FALSE
WBGene00002632	-0.414551	-0.0985397	FALSE
WBGene00002881	0.455217	-1.4964	FALSE
WBGene00002977	0.356642	1.58696	TRUE
WBGene00002978	0.439427	3.02268	FALSE
WBGene00002989	-0.390732	-0.864851	FALSE
WBGene00002990	0.446681	-1.78446	FALSE
WBGene00002991	0.293149	-0.239462	FALSE
WBGene00002997	-0.557779	1.12988	FALSE
WBGene00003025	0.515066	-0.551082	FALSE
WBGene00003035	-0.413345	1.62853	FALSE
WBGene00003043	0.00401852	-0.814553	FALSE
WBGene00003061	-0.139325	4.49796	FALSE
WBGene00003075	0.118487	-4.05514	TRUE
WBGene00003102	-0.47974	-1.95181	FALSE
WBGene00003111	-1.12497	-0.365212	FALSE
WBGene00003124	0.797679	1.43396	FALSE
WBGene00003142	-0.225197	-1.35555	FALSE
WBGene00003173	0.673124	0	FALSE
WBGene00003182	0.847767	-6.30227	TRUE
WBGene00003219	-0.540721	0.293252	FALSE
WBGene00003234	0.122521	1.48178	FALSE
WBGene00003235	0.170882	-0.601672	FALSE
WBGene00003384	-0.453867	-2.84264	FALSE
WBGene00003387	0.115772	-5.09706	TRUE
WBGene00003400	0.36479	-0.41244	FALSE
WBGene00003402	1.51285	-3.72328	TRUE
WBGene00003404	0.819155	-2.89601	FALSE
WBGene00003480	0.943011	-5.03171	FALSE
WBGene00003523	1.0846	-5.45979	TRUE
WBGene00003528	0.582319	-3.30363	FALSE
WBGene00003531	0.0747841	-4.5565	FALSE
WBGene00003547	0.420309	-2.5085	FALSE
WBGene00003548	1.24464	-0.0895581	FALSE
WBGene00003551	0.267147	-2.91315	FALSE
WBGene00003552	0.939353	-5.17318	FALSE
WBGene00003579	0.767715	-4.73203	TRUE
WBGene00003583	-0.317922	-1.50566	FALSE
WBGene00003585	-0.0120505	-2.24298	TRUE
WBGene00003593	0.410349	-7.26389	FALSE
WBGene00003599	-0.389752	1.79123	FALSE
WBGene00003602	-0.109065	1.06022	FALSE
WBGene00003607	0.938451	-2.21074	TRUE
WBGene00003610	-0.0534858	-3.81964	FALSE
WBGene00003611	-0.443376	-0.7058	FALSE
WBGene00003620	0.910202	-2.0298	FALSE
WBGene00003624	0.0845715	-1.92826	FALSE
WBGene00003633	0.191424	-4.50101	FALSE
WBGene00003637	-0.323305	-0.575829	FALSE
WBGene00003648	0.332259	-3.30319	FALSE
WBGene00003654	0.0776632	-4.88864	FALSE
WBGene00003655	0.049709	0.488936	FALSE
WBGene00003664	0.633005	-3.32482	FALSE
WBGene00003674	0.259203	-2.99218	FALSE
WBGene00003711	1.25159	-0.736042	FALSE
WBGene00003721	0.815858	-4.54475	FALSE
WBGene00003727	-0.107878	-3.08352	FALSE
WBGene00003735	0.511705	-0.817183	FALSE
WBGene00003746	0.750957	-3.46646	FALSE
WBGene00003750	0.786299	-2.71884	TRUE
WBGene00003813	0.517141	-3.51244	FALSE
WBGene00003837	0.172534	-2.7231	FALSE
WBGene00003847	0.218445	-2.90313	FALSE
WBGene00003848	0.0444883	-4.27511	FALSE
WBGene00003878	0.698423	-5.89365	FALSE
WBGene00003883	0.0547366	-2.28542	FALSE
WBGene00003903	-0.124303	1.46983	FALSE
WBGene00003911	-0.308495	0.763481	FALSE
WBGene00003915	-0.0737127	-4.60225	FALSE
WBGene00003917	-0.0277784	-0.78497	FALSE
WBGene00003936	0.478408	-0.410648	FALSE
WBGene00003938	0.40119	1.05363	FALSE
WBGene00003970	0.209105	-0.469545	FALSE
WBGene00003976	-0.961595	-2.54737	TRUE
WBGene00003977	-1.68172	-0.646723	FALSE
WBGene00004017	0.100505	-3.93846	FALSE
WBGene00004056	0.08836	-0.462416	TRUE
WBGene00004057	0.599042	-1.07971	TRUE
WBGene00004083	0.679778	-13.3369	FALSE
WBGene00004108	0.775733	-4.67984	FALSE
WBGene00004113	0.177334	-8.35286	FALSE
WBGene00004120	0.525866	1.74653	TRUE
WBGene00004130	0.714457	1.47235	FALSE
WBGene00004140	-0.549653	-4.17154	TRUE
WBGene00004155	-0.965094	-1.3381	FALSE
WBGene00004165	2.87264	-1.19669	FALSE
WBGene00004168	-0.229838	-0.340455	FALSE
WBGene00004182	0.68239	-0.804057	FALSE
WBGene00004196	0.661506	-4.70633	TRUE
WBGene00004198	0.26968	-2.35893	TRUE
WBGene00004202	0.198075	-1.67308	TRUE
WBGene00004210	0.41739	1.14141	FALSE
WBGene00004219	-0.769847	0.43978	FALSE
WBGene00004225	0.504321	-2.37832	FALSE
WBGene00004227	0.955838	-3.83906	TRUE
WBGene00004233	-0.689029	-2.40613	FALSE
WBGene00004240	1.48982	0.703092	FALSE
WBGene00004249	0.592495	-1.27681	FALSE
WBGene00004256	0.682679	-2.97478	FALSE
WBGene00004267	0.597381	-2.44412	FALSE
WBGene00004270	-0.592705	2.92038	FALSE
WBGene00004278	-0.32738	-0.235821	FALSE
WBGene00004321	0.663148	-3.73746	TRUE
WBGene00004347	0.754103	-1.45353	FALSE
WBGene00004352	-0.563876	1.60844	FALSE
WBGene00004358	0.322202	-2.54721	FALSE
WBGene00004364	0.614228	-4.01241	FALSE
WBGene00004372	-1.0909	-2.79382	FALSE
WBGene00004377	0.0129602	0.16151	FALSE
WBGene00004423	0.906886	3.25387	FALSE
WBGene00004509	0.949838	-2.1398	TRUE
WBGene00004681	-0.0866977	0.550242	FALSE
WBGene00004751	0.156874	-2.59631	TRUE
WBGene00004778	0.631769	-5.27268	FALSE
WBGene00004809	0.514786	-1.76382	FALSE
WBGene00004816	-1.67387	1.44261	FALSE
[truncated: 1,677 more rows]

[truncated: 22 more sheets: Fig 4C, Fig 4D, Fig S4A, Fig S4B, Fig S4C, Fig S4D, Fig S4E, Fig S4F, Fig S4G, Fig S4H, Fig 5A, Fig 5B, Fig 5C, Fig 5D, Fig 5G, Fig S5A, Fig S5B, Fig S5C, Fig S5D, Fig S6A …]
